# Supplementary material for: Role of Tim4 in the regulation of ABCA1+ adipose tissue macrophages and post-prandial cholesterol levels
Source: Nat Commun. 2021 Jul 21;12:4434. doi: 10.1038/s41467-021-24684-7 (PMC8295389; doi:10.1038/s41467-021-24684-7)
Supplement: Supplementary file 4 — Supplementary Data 1 [file 41467_2021_24684_MOESM4_ESM.xlsx]

## Sheet: Cluster 1
	High Fat_p_val	High Fat_avg_logFC	High Fat_pct.1	High Fat_pct.2	High Fat_p_val_adj	Healthy_p_val	Healthy_avg_logFC	Healthy_pct.1	Healthy_pct.2	Healthy_p_val_adj	max_pval	minimump_p_val
Lyve1	4.30327e-84	1.48115	0.614	0.125	5.89634e-80	2.78238e-159	1.25173	0.913	0.372	3.81242e-155	4.30327e-84	5.56476e-159
Folr2	6.29514e-112	1.47735	0.877	0.361	8.62561e-108	7.61216e-152	0.91939	0.998	0.794	1.04302e-147	6.29514e-112	1.52243e-151
Fcna	1.5355e-115	1.80141	0.802	0.238	2.10394e-111	1.91777e-147	1.32467	0.908	0.487	2.62773e-143	1.5355e-115	3.83554e-147
Wfdc17	5.19403e-35	0.943838	0.908	0.844	7.11686e-31	5.13104e-147	0.92508	1	0.971	7.03054e-143	5.19403e-35	1.02621e-146
Ltc4s	5.53711e-94	1.539	0.799	0.33	7.58694e-90	4.23531e-140	0.988683	0.979	0.684	5.80323e-136	5.53711e-94	8.47063e-140
Ednrb	5.55049e-110	1.65556	0.778	0.219	7.60528e-106	1.05234e-139	1.05845	0.929	0.46	1.44191e-135	5.55049e-110	2.10467e-139
Cd209d	2.52007e-48	1.26617	0.413	0.104	3.453e-44	5.88037e-116	1.15801	0.859	0.455	8.05728e-112	2.52007e-48	1.17607e-115
Selenop	6.72179e-113	1.16625	1	0.867	9.21019e-109	4.57808e-111	0.652309	1	0.966	6.27289e-107	4.57808e-111	1.34436e-112
F13a1	5.57035e-80	1.07005	0.911	0.63	7.63249e-76	1.94757e-111	0.688471	0.99	0.889	2.66856e-107	5.57035e-80	3.89514e-111
Ly6e	2.57649e-39	0.95278	0.543	0.187	3.5303e-35	1.47533e-107	0.995033	0.925	0.582	2.0215e-103	2.57649e-39	2.95066e-107
Fcgrt	2.0189e-81	1.20718	0.867	0.47	2.7663e-77	1.50533e-107	0.780487	0.979	0.769	2.0626e-103	2.0189e-81	3.01066e-107
C4b	4.16581e-49	1.27603	0.495	0.161	5.70799e-45	3.43304e-103	1.10425	0.811	0.385	4.70396e-99	4.16581e-49	6.86609e-103
Ninj1	2.25561e-68	1.08727	0.816	0.461	3.09063e-64	5.28653e-92	0.788339	0.925	0.639	7.24361e-88	2.25561e-68	1.05731e-91
Cbr2	2.29181e-35	0.928465	0.433	0.151	3.14023e-31	7.27469e-90	0.735393	0.942	0.605	9.96778e-86	2.29181e-35	1.45494e-89
Cfh	2.42015e-71	1.2625	0.696	0.227	3.31609e-67	1.25576e-88	0.911777	0.848	0.468	1.72064e-84	2.42015e-71	2.51151e-88
Timp2	2.43859e-26	0.67692	0.785	0.686	3.34136e-22	4.86031e-85	0.592114	0.979	0.867	6.65959e-81	2.43859e-26	9.72062e-85
Cd209f	9.11537e-65	1.43747	0.594	0.164	1.24899e-60	1.03177e-82	0.86852	0.888	0.555	1.41374e-78	9.11537e-65	2.06355e-82
Pf4	1.36223e-80	1.0433	0.986	0.815	1.86653e-76	4.96125e-63	0.423913	1	0.943	6.7979e-59	4.96125e-63	2.72447e-80
Serinc3	7.54513e-71	0.936526	0.945	0.775	1.03383e-66	2.21001e-75	0.514915	0.992	0.886	3.02816e-71	7.54513e-71	4.42002e-75
Gas6	1.78469e-64	1.16698	0.689	0.248	2.44538e-60	6.12146e-75	0.646398	0.933	0.62	8.38762e-71	1.78469e-64	1.22429e-74
Cd36	6.33536e-75	0.914467	0.976	0.839	8.68071e-71	9.84693e-63	0.541723	0.973	0.864	1.34923e-58	9.84693e-63	1.26707e-74
Apoe	8.07582e-74	0.801327	1	0.966	1.10655e-69	9.20848e-65	0.480122	1	0.993	1.26175e-60	9.20848e-65	1.61516e-73
Ctsb	2.52618e-60	0.742494	0.983	0.911	3.46137e-56	6.69636e-73	0.456365	1	0.979	9.17536e-69	2.52618e-60	1.33927e-72
C1qa	2.22596e-64	0.71172	0.99	0.789	3.05001e-60	1.32523e-72	0.443191	1	0.956	1.81582e-68	2.22596e-64	2.65045e-72
Clec10a	2.15112e-69	1.16917	0.85	0.516	2.94747e-65	5.58909e-69	0.684318	0.948	0.744	7.65817e-65	5.58909e-69	4.30224e-69
Igfbp4	9.2012e-68	1.17603	0.782	0.354	1.26075e-63	6.22419e-69	0.6309	0.944	0.686	8.52838e-65	9.2012e-68	1.24484e-68
Mrc1	1.07624e-57	0.90178	0.908	0.744	1.47467e-53	2.2437e-65	0.501235	0.987	0.899	3.07432e-61	1.07624e-57	4.48741e-65
Cst3	3.44716e-33	0.47701	0.99	0.978	4.7233e-29	5.64323e-65	0.420278	1	0.997	7.73235e-61	3.44716e-33	1.12865e-64
C1qc	3.45394e-62	0.682676	0.997	0.744	4.73259e-58	5.65754e-58	0.371908	1	0.912	7.75197e-54	5.65754e-58	6.90789e-62
Rnase4	1.41782e-38	0.950655	0.464	0.15	1.9427e-34	5.31085e-62	0.746756	0.792	0.474	7.27693e-58	1.41782e-38	1.06217e-61
Maf	7.60973e-55	1.03424	0.771	0.41	1.04269e-50	1.69221e-44	0.473562	0.913	0.69	2.31867e-40	1.69221e-44	1.52195e-54
Serpinb6a	2.35545e-23	0.718428	0.625	0.469	3.22744e-19	8.39177e-54	0.577358	0.867	0.64	1.14984e-49	2.35545e-23	1.67835e-53
Cd209g	4.57018e-45	1.05693	0.454	0.119	6.26206e-41	1.31555e-53	0.64872	0.775	0.42	1.80256e-49	4.57018e-45	2.63109e-53
Emp1	1.80695e-25	0.889658	0.427	0.208	2.47588e-21	1.48198e-52	0.669299	0.69	0.349	2.03061e-48	1.80695e-25	2.96396e-52
Tcn2	3.09388e-28	0.785891	0.543	0.323	4.23923e-24	6.80747e-52	0.612054	0.701	0.393	9.32759e-48	3.09388e-28	1.36149e-51
Fxyd2	4.49253e-28	0.805374	0.515	0.25	6.15566e-24	7.22896e-51	0.632825	0.836	0.558	9.90512e-47	4.49253e-28	1.44579e-50
Mtss1	1.51111e-33	0.906768	0.618	0.42	2.07052e-29	1.25926e-50	0.620806	0.794	0.56	1.72543e-46	1.51111e-33	2.51851e-50
Cd163	2.28753e-50	1.13579	0.659	0.311	3.13438e-46	1.61373e-27	0.542032	0.665	0.446	2.21113e-23	1.61373e-27	4.57506e-50
Lgmn	6.68252e-44	0.713072	0.922	0.737	9.15639e-40	5.83354e-50	0.437284	0.973	0.82	7.99312e-46	6.68252e-44	1.16671e-49
Txnip	8.41286e-42	0.874526	0.795	0.559	1.15273e-37	1.00292e-49	0.542641	0.938	0.785	1.3742e-45	8.41286e-42	2.00584e-49
Rcn3	6.5578e-25	0.778537	0.358	0.132	8.98549e-21	8.83744e-49	0.63198	0.657	0.318	1.21091e-44	6.5578e-25	1.76749e-48
Stab1	4.66095e-48	1.13583	0.628	0.281	6.38644e-44	6.0633e-44	0.598068	0.784	0.493	8.30793e-40	6.0633e-44	9.32191e-48
Zfp36l1	9.1755e-47	0.994816	0.805	0.523	1.25723e-42	3.94162e-26	0.363903	0.867	0.679	5.4008e-22	3.94162e-26	1.8351e-46
mt-Nd2	3.84289e-18	0.418783	0.945	0.927	5.26552e-14	1.36289e-46	0.395543	0.992	0.981	1.86743e-42	3.84289e-18	2.72578e-46
Dab2	9.29565e-41	0.791226	0.829	0.633	1.27369e-36	3.33215e-46	0.428049	0.971	0.829	4.56571e-42	9.29565e-41	6.6643e-46
Grn	4.92706e-23	0.549962	0.884	0.851	6.75106e-19	4.36781e-46	0.387266	0.985	0.949	5.98478e-42	4.92706e-23	8.73563e-46
Itm2b	3.26496e-25	0.481218	0.98	0.952	4.47364e-21	5.78789e-46	0.316115	1	0.991	7.93057e-42	3.26496e-25	1.15758e-45
mt-Co1	6.05028e-36	0.44233	1	0.997	8.29009e-32	5.71591e-45	0.323883	0.998	1	7.83194e-41	6.05028e-36	1.14318e-44
Tns1	1.76042e-33	0.823769	0.427	0.172	2.41212e-29	1.64031e-44	0.600514	0.622	0.338	2.24755e-40	1.76042e-33	3.28061e-44
mt-Nd1	3.73778e-40	0.508833	0.993	0.986	5.1215e-36	1.84895e-44	0.318956	1	0.999	2.53343e-40	3.73778e-40	3.6979e-44
Glul	4.36289e-43	1.03743	0.72	0.484	5.97803e-39	5.79417e-39	0.510157	0.832	0.617	7.93918e-35	5.79417e-39	8.72578e-43
mt-Atp6	1.22749e-36	0.444381	1	0.996	1.68191e-32	5.43278e-42	0.28861	1	1	7.444e-38	1.22749e-36	1.08656e-41
Malat1	1.82275e-41	0.524334	1	0.997	2.49753e-37	1.23021e-30	0.309945	1	0.999	1.68563e-26	1.23021e-30	3.6455e-41
mt-Nd4	7.99198e-40	0.553345	0.986	0.969	1.09506e-35	3.90472e-41	0.33109	0.998	0.996	5.35025e-37	7.99198e-40	7.80945e-41
Klf4	6.39517e-22	0.695382	0.826	0.788	8.76266e-18	5.9649e-41	0.475812	0.948	0.876	8.17311e-37	6.39517e-22	1.19298e-40
Tgfbr2	1.86371e-16	0.628495	0.362	0.206	2.55366e-12	1.29969e-40	0.576245	0.676	0.418	1.78083e-36	1.86371e-16	2.59937e-40
Abca1	2.25426e-40	0.943199	0.58	0.267	3.08878e-36	9.39009e-20	0.413566	0.538	0.357	1.28663e-15	9.39009e-20	4.50851e-40
Ccl24	3.75964e-23	0.582028	0.747	0.532	5.15146e-19	4.20174e-40	0.416664	0.96	0.82	5.75723e-36	3.75964e-23	8.40349e-40
Ctsl	1.41282e-08	0.396162	0.522	0.431	0.000193585	5.33285e-40	0.555932	0.746	0.509	7.30708e-36	1.41282e-08	1.06657e-39
C1qb	2.7236e-33	0.375664	1	0.842	3.73188e-29	1.72532e-39	0.257182	1	0.96	2.36404e-35	2.7236e-33	3.45064e-39
mt-Cytb	3.65055e-39	0.529987	0.997	0.984	5.00199e-35	7.46189e-39	0.314875	0.998	0.997	1.02243e-34	7.46189e-39	7.30111e-39
Cd63	3.79083e-39	0.759859	0.788	0.445	5.1942e-35	2.56119e-25	0.312965	0.819	0.573	3.50934e-21	2.56119e-25	7.58167e-39
Jun	4.11181e-39	0.677901	0.949	0.878	5.634e-35	6.54518e-30	0.320423	0.977	0.914	8.9682e-26	6.54518e-30	8.22362e-39
Lgals1	2.32117e-17	0.433385	0.792	0.654	3.18047e-13	5.05648e-39	0.400484	0.975	0.873	6.92839e-35	2.32117e-17	1.0113e-38
Csf1r	1.41055e-33	0.688272	0.86	0.73	1.93274e-29	6.88725e-39	0.367468	0.975	0.914	9.43691e-35	1.41055e-33	1.37745e-38
Sulf2	1.53781e-27	0.77107	0.362	0.128	2.1071e-23	6.94283e-39	0.58251	0.59	0.312	9.51307e-35	1.53781e-27	1.38857e-38
Trf	1.87608e-20	0.471111	0.819	0.67	2.5706e-16	8.46371e-39	0.342355	0.963	0.797	1.1597e-34	1.87608e-20	1.69274e-38
Frmd4b	6.76186e-28	0.813468	0.478	0.231	9.26511e-24	4.28191e-38	0.567716	0.615	0.354	5.86707e-34	6.76186e-28	8.56381e-38
Blvrb	1.79051e-15	0.586365	0.553	0.442	2.45336e-11	1.84004e-36	0.462768	0.859	0.679	2.52122e-32	1.79051e-15	3.68007e-36
Cd209b	5.73245e-29	1.05659	0.27	0.066	7.8546e-25	3.85114e-36	0.73683	0.501	0.242	5.27684e-32	5.73245e-29	7.70229e-36
Hmox1	8.30472e-29	0.952	0.751	0.624	1.13791e-24	1.57572e-34	0.461409	0.871	0.739	2.15905e-30	8.30472e-29	3.15144e-34
Mafb	2.11164e-32	0.795337	0.826	0.634	2.89337e-28	5.63341e-34	0.476961	0.906	0.753	7.71889e-30	2.11164e-32	1.12668e-33
C5ar1	1.28414e-32	0.663602	0.823	0.573	1.75953e-28	1.20594e-16	0.251897	0.813	0.649	1.65237e-12	1.20594e-16	2.56828e-32
Stard8	1.22596e-26	0.751574	0.536	0.311	1.67981e-22	5.60119e-32	0.497607	0.653	0.439	7.67476e-28	1.22596e-26	1.12024e-31
Rhob	6.93947e-29	0.817619	0.754	0.607	9.50846e-25	1.22826e-31	0.496729	0.848	0.687	1.68296e-27	6.93947e-29	2.45652e-31
Tcf4	8.46707e-31	0.814747	0.481	0.221	1.16016e-26	1.15217e-29	0.510135	0.603	0.371	1.5787e-25	1.15217e-29	1.69341e-30
Tgfbi	3.30625e-18	0.609505	0.727	0.647	4.53022e-14	3.17881e-30	0.385533	0.934	0.87	4.3556e-26	3.30625e-18	6.35761e-30
Ifitm2	2.38006e-06	0.304366	0.86	0.883	0.0326116	4.74634e-30	0.362512	0.973	0.924	6.50344e-26	2.38006e-06	9.49268e-30
Aldh2	1.84388e-06	0.407473	0.392	0.374	0.0252648	4.83441e-30	0.467868	0.773	0.63	6.62412e-26	1.84388e-06	9.66883e-30
Cd38	6.36334e-30	0.879492	0.403	0.138	8.71905e-26	3.34974e-20	0.403093	0.453	0.247	4.58981e-16	3.34974e-20	1.27267e-29
Wwp1	2.41859e-29	0.714666	0.604	0.335	3.31396e-25	1.73749e-28	0.411062	0.773	0.563	2.38071e-24	1.73749e-28	4.83719e-29
Snx2	3.90896e-16	0.656844	0.526	0.441	5.35606e-12	1.67988e-28	0.46127	0.786	0.644	2.30178e-24	3.90896e-16	3.35977e-28
Igf1	1.98973e-13	0.54333	0.444	0.278	2.72633e-09	4.92439e-28	0.408164	0.775	0.533	6.7474e-24	1.98973e-13	9.84878e-28
Klf2	2.15674e-22	0.573176	0.945	0.918	2.95516e-18	1.64687e-27	0.304275	0.992	0.964	2.25654e-23	2.15674e-22	3.29374e-27
Ctsc	6.7874e-27	0.504344	0.932	0.862	9.3001e-23	5.28525e-27	0.257153	0.987	0.933	7.24185e-23	6.7874e-27	1.05705e-26
Cltc	6.82986e-27	0.640968	0.792	0.68	9.35827e-23	7.34104e-26	0.342626	0.931	0.879	1.00587e-21	7.34104e-26	1.36597e-26
Mgst1	6.08257e-16	0.571165	0.321	0.147	8.33434e-12	2.33029e-26	0.497995	0.424	0.204	3.19297e-22	6.08257e-16	4.66058e-26
Ier3	7.77321e-26	0.733519	0.717	0.516	1.06509e-21	2.22115e-21	0.366057	0.834	0.687	3.04342e-17	2.22115e-21	1.55464e-25
Pmp22	2.39082e-18	0.652258	0.444	0.279	3.2759e-14	1.24849e-24	0.422704	0.717	0.532	1.71068e-20	2.39082e-18	2.49698e-24
Zfp36l2	1.64996e-24	0.609978	0.898	0.849	2.26078e-20	1.29516e-11	0.280139	0.886	0.856	1.77463e-07	1.29516e-11	3.29993e-24
Rgl1	2.45596e-24	0.704107	0.396	0.168	3.36516e-20	4.13943e-23	0.432612	0.545	0.345	5.67185e-19	4.13943e-23	4.91193e-24
Nupr1	1.26874e-08	0.525631	0.311	0.239	0.000173842	5.51991e-24	0.504327	0.509	0.319	7.56338e-20	1.26874e-08	1.10398e-23
Mmp9	2.31839e-23	0.81907	0.44	0.218	3.17666e-19	8.5415e-12	0.349836	0.455	0.326	1.17036e-07	8.5415e-12	4.63679e-23
Rin2	3.4427e-09	0.465278	0.382	0.306	4.71719e-05	4.97829e-23	0.430617	0.539	0.356	6.82126e-19	3.4427e-09	9.95659e-23
Dse	3.58002e-18	0.635404	0.416	0.247	4.90535e-14	5.28207e-22	0.404697	0.588	0.391	7.23749e-18	3.58002e-18	1.05641e-21
Fgfr1	1.86766e-07	0.45154	0.464	0.439	0.00255907	1.04303e-21	0.413087	0.732	0.594	1.42917e-17	1.86766e-07	2.08607e-21
Lamp2	1.69328e-16	0.57236	0.7	0.637	2.32013e-12	1.91866e-21	0.349556	0.846	0.765	2.62895e-17	1.69328e-16	3.83732e-21
Ifi207	2.03764e-21	0.661184	0.509	0.301	2.79198e-17	1.04936e-19	0.351665	0.655	0.466	1.43783e-15	1.04936e-19	4.07529e-21
Ighm	4.9679e-13	0.54118	0.43	0.293	6.80701e-09	6.44591e-21	0.332647	0.759	0.574	8.83218e-17	4.9679e-13	1.28918e-20
Tceal9	1.73641e-19	0.626497	0.423	0.239	2.37923e-15	8.15009e-10	0.263893	0.474	0.355	1.11673e-05	8.15009e-10	3.47282e-19
Ms4a7	2.19671e-19	0.707986	0.41	0.183	3.00993e-15	4.5823e-17	0.339379	0.538	0.327	6.27867e-13	4.5823e-17	4.39341e-19
Hspa1a	2.82325e-19	0.644756	0.754	0.634	3.86842e-15	1.6562e-16	0.397878	0.717	0.556	2.26933e-12	1.6562e-16	5.64651e-19
Lrp6	4.38727e-19	0.67916	0.331	0.166	6.01144e-15	6.48909e-12	0.29623	0.376	0.246	8.89136e-08	6.48909e-12	8.77454e-19
Eps15	2.08741e-14	0.634816	0.413	0.314	2.86016e-10	4.97882e-19	0.365644	0.64	0.487	6.82198e-15	2.08741e-14	9.95764e-19
Itsn1	8.91761e-14	0.536113	0.276	0.144	1.22189e-09	7.20734e-19	0.400475	0.414	0.251	9.8755e-15	8.91761e-14	1.44147e-18
Aplp2	2.5675e-18	0.610953	0.696	0.628	3.51798e-14	3.64481e-16	0.345178	0.802	0.745	4.99412e-12	3.64481e-16	5.13499e-18
Mat2a	1.02376e-17	0.66337	0.642	0.566	1.40276e-13	9.40386e-13	0.3194	0.757	0.697	1.28852e-08	9.40386e-13	2.04753e-17
Man1a	3.76306e-17	0.567003	0.389	0.219	5.15614e-13	8.71492e-14	0.301355	0.511	0.363	1.19412e-09	8.71492e-14	7.52612e-17
Slco2b1	1.23689e-16	0.574586	0.334	0.158	1.69479e-12	2.17542e-11	0.268758	0.455	0.31	2.98076e-07	2.17542e-11	2.47378e-16
Klhl9	3.75811e-13	0.564376	0.437	0.332	5.14936e-09	1.63938e-16	0.355763	0.495	0.351	2.24627e-12	3.75811e-13	3.27875e-16
Smagp	2.31485e-16	0.565034	0.27	0.107	3.17181e-12	6.38911e-12	0.27203	0.434	0.29	8.75436e-08	6.38911e-12	4.6297e-16
Cd33	2.22975e-08	0.432183	0.253	0.164	0.000305521	2.3466e-16	0.366409	0.405	0.235	3.21531e-12	2.22975e-08	4.6932e-16
Tfrc	3.56925e-16	0.636355	0.256	0.108	4.89059e-12	2.19002e-09	0.287073	0.353	0.253	3.00077e-05	2.19002e-09	7.13851e-16
Rab11fip5	2.31918e-11	0.543276	0.341	0.245	3.17774e-07	3.78219e-16	0.358649	0.543	0.406	5.18235e-12	2.31918e-11	7.56438e-16
Bin1	2.0017e-08	0.468973	0.341	0.288	0.000274272	4.31482e-16	0.373042	0.566	0.449	5.91217e-12	2.0017e-08	8.62965e-16
Arhgef3	1.01925e-15	0.633533	0.28	0.16	1.39658e-11	2.21727e-15	0.331632	0.364	0.225	3.03811e-11	2.21727e-15	2.0385e-15
Snx6	4.98068e-09	0.504243	0.369	0.321	6.82452e-05	1.02375e-15	0.352872	0.57	0.444	1.40274e-11	4.98068e-09	2.0475e-15
Ifi204	7.93393e-11	0.50139	0.297	0.169	1.08711e-06	1.13505e-15	0.351058	0.389	0.231	1.55524e-11	7.93393e-11	2.27009e-15
Nrp1	1.25806e-15	0.622133	0.311	0.163	1.7238e-11	6.72098e-10	0.255406	0.482	0.355	9.20908e-06	6.72098e-10	2.51613e-15
Dstn	0.0109918	0.310317	0.396	0.454	1	3.02297e-15	0.334187	0.751	0.688	4.14207e-11	0.0109918	6.04593e-15
Lifr	2.69495e-11	0.542313	0.382	0.3	3.69262e-07	3.58298e-15	0.363786	0.534	0.415	4.9094e-11	2.69495e-11	7.16596e-15
Ccl7	7.02691e-15	0.798919	0.56	0.456	9.62827e-11	2.46493e-07	0.28436	0.734	0.714	0.00337745	2.46493e-07	1.40538e-14
Ehd4	8.41124e-09	0.429134	0.549	0.505	0.000115251	1.18338e-14	0.315613	0.757	0.655	1.62147e-10	8.41124e-09	2.36676e-14
Ly96	0.000593235	0.332857	0.304	0.299	1	1.20574e-14	0.340952	0.497	0.366	1.65211e-10	0.000593235	2.41149e-14
Zcchc6	4.14203e-11	0.487401	0.447	0.343	5.67541e-07	1.91113e-14	0.344064	0.615	0.49	2.61863e-10	4.14203e-11	3.82225e-14
Dusp6	1.11477e-12	0.545701	0.328	0.183	1.52746e-08	1.3537e-13	0.38977	0.439	0.318	1.85484e-09	1.11477e-12	2.7074e-13
Pros1	0.000381103	0.295449	0.253	0.23	1	4.36773e-13	0.347376	0.461	0.359	5.98466e-09	0.000381103	8.73546e-13
Cebpd	9.63759e-06	0.428483	0.263	0.232	0.132054	5.58427e-13	0.347271	0.482	0.361	7.65157e-09	9.63759e-06	1.11685e-12
Ms4a6b	4.6329e-08	0.37562	0.334	0.206	0.000634799	5.70014e-13	0.275835	0.435	0.273	7.81033e-09	4.6329e-08	1.14003e-12
Jup	1.81138e-10	0.527749	0.375	0.314	2.48195e-06	9.06845e-13	0.328235	0.545	0.442	1.24256e-08	1.81138e-10	1.81369e-12
Hexa	0.0078808	0.316172	0.706	0.789	1	1.06758e-12	0.289328	0.875	0.874	1.46279e-08	0.0078808	2.13516e-12
Stk17b	1.56571e-12	0.605633	0.451	0.349	2.14534e-08	5.64483e-12	0.354153	0.482	0.391	7.73455e-08	5.64483e-12	3.13143e-12
Slc43a2	3.17921e-06	0.474431	0.348	0.338	0.0435615	1.61917e-12	0.317175	0.52	0.408	2.21859e-08	3.17921e-06	3.23835e-12
Pea15a	2.95714e-05	0.358577	0.324	0.3	0.405187	2.22182e-12	0.340794	0.597	0.521	3.04434e-08	2.95714e-05	4.44365e-12
Adam15	3.11699e-05	0.386296	0.481	0.502	0.42709	2.28025e-12	0.304493	0.748	0.677	3.1244e-08	3.11699e-05	4.5605e-12
Fam43a	1.9271e-11	0.639686	0.276	0.184	2.64052e-07	2.59072e-12	0.385434	0.331	0.228	3.5498e-08	1.9271e-11	5.18143e-12
Ap2a2	2.57687e-07	0.466021	0.474	0.464	0.00353083	2.72737e-12	0.262868	0.767	0.696	3.73704e-08	2.57687e-07	5.45474e-12
Cmklr1	2.79584e-12	0.530603	0.29	0.172	3.83086e-08	6.96656e-12	0.298408	0.393	0.271	9.54558e-08	6.96656e-12	5.59168e-12
Cln8	3.52354e-08	0.455828	0.253	0.179	0.000482796	4.99961e-12	0.29892	0.412	0.293	6.85046e-08	3.52354e-08	9.99922e-12
Camk1	1.09716e-06	0.398912	0.358	0.321	0.0150333	3.11275e-11	0.305605	0.568	0.466	4.2651e-07	1.09716e-06	6.22551e-11
Mpp1	5.83564e-10	0.496686	0.358	0.278	7.996e-06	3.80421e-11	0.295471	0.559	0.45	5.21252e-07	5.83564e-10	7.60841e-11
Tmem37	6.03314e-05	0.309555	0.273	0.218	0.826661	6.68714e-11	0.31168	0.453	0.342	9.16272e-07	6.03314e-05	1.33743e-10
Nr3c1	3.19917e-07	0.465887	0.304	0.258	0.00438351	4.07948e-10	0.303349	0.441	0.352	5.5897e-06	3.19917e-07	8.15895e-10
Arrdc3	2.27273e-08	0.388235	0.256	0.159	0.000311409	6.69843e-10	0.305768	0.303	0.208	9.17818e-06	2.27273e-08	1.33969e-09
Mrfap1	0.0571967	0.29389	0.468	0.565	1	1.15732e-09	0.251716	0.751	0.702	1.58576e-05	0.0571967	2.31464e-09
Tpp1	0.000110916	0.365773	0.355	0.353	1	1.47882e-09	0.265958	0.557	0.489	2.02628e-05	0.000110916	2.95763e-09
Vwa5a	2.99428e-09	0.447286	0.27	0.187	4.10277e-05	2.60762e-07	0.250894	0.378	0.311	0.00357296	2.60762e-07	5.98857e-09
Rab31	0.000870779	0.321965	0.27	0.278	1	1.23799e-08	0.283666	0.432	0.363	0.000169629	0.000870779	2.47598e-08
AC149090.1	1.93809e-07	0.469182	0.334	0.294	0.00265558	1.52093e-08	0.266425	0.478	0.394	0.000208398	1.93809e-07	3.04187e-08
Brd2	2.48284e-06	0.417558	0.427	0.411	0.0340198	3.26287e-08	0.251344	0.547	0.481	0.000447078	2.48284e-06	6.52573e-08
Ifi203	0.000774967	0.276606	0.28	0.254	1	3.61861e-08	0.25228	0.41	0.337	0.000495822	0.000774967	7.23722e-08
Ndufa5	0.0585287	0.27869	0.328	0.395	1	4.46137e-08	0.27348	0.547	0.497	0.000611297	0.0585287	8.92275e-08
Ap2m1	0.0629103	0.2961	0.447	0.535	1	5.671e-08	0.268917	0.723	0.712	0.00077704	0.0629103	1.1342e-07
Cd164	1.30955e-07	0.45835	0.362	0.338	0.00179434	6.51995e-08	0.303156	0.449	0.408	0.000893364	1.30955e-07	1.30399e-07
Rab11a	0.0461141	0.256854	0.451	0.523	1	6.29015e-07	0.255951	0.617	0.597	0.00861877	0.0461141	1.25803e-06

## Sheet: Cluster 2
	High Fat_p_val	High Fat_avg_logFC	High Fat_pct.1	High Fat_pct.2	High Fat_p_val_adj	Healthy_p_val	Healthy_avg_logFC	Healthy_pct.1	Healthy_pct.2	Healthy_p_val_adj	max_pval	minimump_p_val
Pf4	7.53317e-55	0.739608	0.989	0.819	1.03219e-50	6.10103e-107	0.651552	1	0.94	8.35964e-103	7.53317e-55	1.22021e-106
Selenop	2.52013e-77	0.923182	1	0.87	3.45309e-73	6.49552e-90	0.519222	1	0.965	8.90015e-86	2.52013e-77	1.2991e-89
C1qc	4.6142e-69	0.833431	0.996	0.75	6.32238e-65	8.1908e-90	0.502583	1	0.908	1.1223e-85	4.6142e-69	1.63816e-89
Apoe	2.2901e-66	0.898952	1	0.967	3.13789e-62	4.45171e-87	0.589668	1	0.993	6.09973e-83	2.2901e-66	8.90341e-87
Trf	4.49641e-68	0.956987	0.947	0.648	6.16098e-64	1.58009e-86	0.637152	0.973	0.785	2.16504e-82	4.49641e-68	3.16017e-86
Itm2b	4.32769e-57	0.708771	0.992	0.95	5.9298e-53	2.17523e-81	0.461171	0.998	0.991	2.9805e-77	4.32769e-57	4.35046e-81
Cd63	1.74079e-35	0.684751	0.833	0.444	2.38523e-31	1.21022e-75	0.689589	0.878	0.537	1.65824e-71	1.74079e-35	2.42043e-75
Hpgd	1.79739e-33	0.811514	0.475	0.127	2.46279e-29	5.35278e-70	0.716787	0.706	0.299	7.33438e-66	1.79739e-33	1.07056e-69
C1qa	1.93433e-62	0.763853	0.985	0.795	2.65042e-58	1.3587e-63	0.362228	1	0.954	1.86169e-59	1.93433e-62	2.7174e-63
Cst3	1.85772e-25	0.364298	1	0.976	2.54545e-21	2.3183e-61	0.382025	1	0.997	3.17653e-57	1.85772e-25	4.63659e-61
Jun	1.20383e-39	0.702703	0.962	0.877	1.64948e-35	4.69709e-61	0.578093	0.978	0.911	6.43595e-57	1.20383e-39	9.39417e-61
C1qb	1.68327e-56	0.700323	0.992	0.848	2.30642e-52	5.80776e-58	0.349503	1	0.958	7.95779e-54	1.68327e-56	1.16155e-57
Csf1r	3.5209e-34	0.652266	0.894	0.726	4.82433e-30	5.21285e-55	0.407306	0.988	0.906	7.14265e-51	3.5209e-34	1.04257e-54
Ctsb	3.46103e-34	0.480787	0.985	0.912	4.7423e-30	1.58774e-54	0.374005	1	0.977	2.17553e-50	3.46103e-34	3.17549e-54
Fos	8.41417e-41	0.481627	1	0.993	1.15291e-36	1.93098e-53	0.383483	0.997	0.996	2.64583e-49	8.41417e-41	3.86196e-53
Ubc	4.07311e-33	0.588787	0.977	0.936	5.58098e-29	7.36291e-51	0.452242	0.986	0.969	1.00887e-46	4.07311e-33	1.47258e-50
Aif1	2.08321e-23	0.698169	0.498	0.225	2.85441e-19	3.67653e-48	0.533765	0.849	0.613	5.03758e-44	2.08321e-23	7.35306e-48
H2-Aa	5.78746e-38	0.48183	1	0.982	7.92997e-34	5.03269e-47	0.423967	0.998	0.982	6.89579e-43	5.78746e-38	1.00654e-46
Igf1	2.13711e-28	0.735241	0.582	0.255	2.92826e-24	3.65167e-45	0.510954	0.812	0.506	5.00352e-41	2.13711e-28	7.30334e-45
Dab2	5.80788e-30	0.65459	0.859	0.632	7.95795e-26	3.80603e-45	0.435425	0.956	0.828	5.21502e-41	5.80788e-30	7.61205e-45
Mgl2	1.07228e-24	0.732718	0.658	0.386	1.46924e-20	7.89121e-45	0.585823	0.885	0.724	1.08125e-40	1.07228e-24	1.57824e-44
Ctsc	7.49848e-30	0.589359	0.928	0.864	1.02744e-25	4.44074e-44	0.382929	0.985	0.931	6.08471e-40	7.49848e-30	8.88148e-44
Gas6	3.32994e-16	0.487528	0.563	0.284	4.56268e-12	5.76988e-43	0.3932	0.91	0.614	7.90589e-39	3.32994e-16	1.15398e-42
C5ar1	4.4086e-37	0.731348	0.875	0.569	6.04066e-33	4.12629e-42	0.492315	0.861	0.621	5.65384e-38	4.4086e-37	8.25258e-42
Ms4a7	1.45522e-29	0.761105	0.521	0.165	1.99394e-25	7.98432e-42	0.589352	0.598	0.292	1.09401e-37	1.45522e-29	1.59686e-41
H3f3b	1.29275e-13	0.330752	0.992	0.964	1.77133e-09	2.30463e-40	0.381661	0.99	0.984	3.15781e-36	1.29275e-13	4.60927e-40
Cd74	1.04763e-19	0.298008	1	0.995	1.43546e-15	8.0719e-40	0.32808	1	0.999	1.10601e-35	1.04763e-19	1.61438e-39
Maf	3.79308e-27	0.612686	0.745	0.423	5.19728e-23	9.83815e-40	0.430083	0.915	0.679	1.34802e-35	3.79308e-27	1.96763e-39
Zfp36l1	1.14758e-33	0.712718	0.837	0.524	1.57242e-29	2.08092e-39	0.498925	0.888	0.661	2.85127e-35	1.14758e-33	4.16183e-39
Wwp1	1.78262e-30	0.77077	0.654	0.332	2.44255e-26	4.15516e-38	0.468466	0.791	0.545	5.6934e-34	1.78262e-30	8.31032e-38
Serinc3	7.25316e-38	0.575582	0.962	0.775	9.93828e-34	4.06264e-37	0.313483	0.98	0.886	5.56663e-33	4.06264e-37	1.45063e-37
Stab1	2.23521e-19	0.559997	0.589	0.296	3.06269e-15	1.58868e-36	0.502227	0.766	0.486	2.17681e-32	2.23521e-19	3.17737e-36
Mef2c	1.62653e-23	0.696171	0.513	0.251	2.22867e-19	3.97446e-35	0.4602	0.747	0.518	5.4458e-31	1.62653e-23	7.94891e-35
H2-Eb1	1.63183e-34	0.471455	1	0.967	2.23594e-30	6.46257e-35	0.360912	0.997	0.971	8.85502e-31	1.63183e-34	1.29251e-34
B2m	1.01886e-18	0.334755	0.981	0.952	1.39604e-14	3.69071e-34	0.278193	0.998	0.99	5.05701e-30	1.01886e-18	7.38142e-34
Cbr2	5.80362e-09	0.348269	0.35	0.174	7.95212e-05	3.64075e-33	0.339986	0.878	0.615	4.98856e-29	5.80362e-09	7.2815e-33
Marcksl1	3.24833e-21	0.527816	0.871	0.708	4.45086e-17	2.66348e-32	0.432898	0.941	0.85	3.64949e-28	3.24833e-21	5.32695e-32
Ier2	1.29205e-11	0.379782	0.932	0.897	1.77037e-07	2.7184e-32	0.462235	0.961	0.95	3.72476e-28	1.29205e-11	5.43681e-32
Blvrb	5.13658e-24	0.6402	0.673	0.421	7.03815e-20	3.79565e-32	0.384603	0.856	0.672	5.2008e-28	5.13658e-24	7.5913e-32
Fcgrt	1.67328e-30	0.588057	0.817	0.489	2.29272e-26	1.45123e-31	0.260182	0.958	0.767	1.98848e-27	1.67328e-30	2.90247e-31
Mrc1	1.26253e-14	0.343129	0.875	0.755	1.72992e-10	2.13322e-31	0.315122	0.98	0.897	2.92294e-27	1.26253e-14	4.26644e-31
Lgmn	4.2373e-25	0.496547	0.924	0.741	5.80596e-21	9.34357e-31	0.269484	0.969	0.814	1.28026e-26	4.2373e-25	1.86871e-30
Lgals1	1.46214e-09	0.303204	0.779	0.66	2.00343e-05	2.86864e-30	0.308841	0.961	0.874	3.93061e-26	1.46214e-09	5.73728e-30
Clec12a	1.35624e-06	0.390354	0.278	0.195	0.0185832	3.35034e-30	0.488941	0.576	0.364	4.59064e-26	1.35624e-06	6.70068e-30
Cd68	9.25465e-05	0.30581	0.555	0.509	1	2.04633e-29	0.444819	0.808	0.674	2.80388e-25	9.25465e-05	4.09266e-29
Glul	2.30104e-18	0.476311	0.722	0.489	3.15289e-14	2.15871e-29	0.370544	0.823	0.61	2.95786e-25	2.30104e-18	4.31742e-29
Hmgn1	4.34457e-10	0.367218	0.251	0.105	5.95293e-06	5.43782e-29	0.427674	0.436	0.2	7.4509e-25	4.34457e-10	1.08756e-28
Egr1	1.08921e-14	0.43122	0.943	0.919	1.49243e-10	1.5048e-28	0.316803	0.985	0.959	2.06188e-24	1.08921e-14	3.0096e-28
Rgs10	4.91421e-12	0.43574	0.597	0.471	6.73345e-08	5.37188e-28	0.406283	0.813	0.691	7.36055e-24	4.91421e-12	1.07438e-27
Lst1	2.45348e-16	0.5041	0.521	0.3	3.36176e-12	6.50779e-28	0.446421	0.66	0.46	8.91698e-24	2.45348e-16	1.30156e-27
Ighm	1.1523e-13	0.489964	0.487	0.285	1.57888e-09	8.01789e-28	0.426759	0.767	0.562	1.09861e-23	1.1523e-13	1.60358e-27
Ptpn18	2.11691e-17	0.522823	0.764	0.597	2.90059e-13	8.55439e-28	0.337067	0.927	0.841	1.17212e-23	2.11691e-17	1.71088e-27
Nrp1	1.4026e-09	0.390872	0.335	0.162	1.92184e-05	1.76158e-27	0.428674	0.565	0.314	2.41372e-23	1.4026e-09	3.52316e-27
Ier3	2.91726e-21	0.60052	0.757	0.512	3.99723e-17	3.9703e-27	0.414765	0.849	0.674	5.4401e-23	2.91726e-21	7.94059e-27
Ms4a6b	9.07772e-27	0.678732	0.506	0.175	1.24383e-22	1.41025e-18	0.357681	0.458	0.256	1.93233e-14	1.41025e-18	1.81554e-26
Jund	3.44311e-26	0.423245	0.996	0.988	4.71774e-22	1.33172e-23	0.306572	0.992	0.991	1.82472e-19	1.33172e-23	6.88621e-26
H2-Ab1	1.66895e-19	0.31004	1	0.982	2.28679e-15	4.93734e-26	0.274507	1	0.992	6.76515e-22	1.66895e-19	9.87469e-26
Ubb	4.10544e-06	0.277497	0.943	0.931	0.0562527	4.87402e-25	0.301657	0.986	0.977	6.67839e-21	4.10544e-06	9.74805e-25
Cd93	1.17213e-24	0.691138	0.403	0.133	1.60606e-20	5.56976e-25	0.42324	0.314	0.12	7.63168e-21	1.17213e-24	1.11395e-24
Adap2os	1.44008e-24	0.721783	0.38	0.118	1.9732e-20	2.09379e-23	0.396109	0.431	0.219	2.86891e-19	2.09379e-23	2.88017e-24
Tmem176b	3.08228e-11	0.401671	0.791	0.667	4.22334e-07	1.74522e-24	0.339	0.939	0.876	2.3913e-20	3.08228e-11	3.49044e-24
Adap2	2.38148e-14	0.490035	0.27	0.098	3.2631e-10	8.99007e-24	0.381274	0.341	0.141	1.23182e-19	2.38148e-14	1.79801e-23
Slco2b1	1.21408e-23	0.642823	0.43	0.143	1.66353e-19	1.75686e-21	0.369709	0.501	0.283	2.40725e-17	1.75686e-21	2.42815e-23
Smagp	1.50847e-08	0.354269	0.255	0.114	0.00020669	3.36083e-23	0.417259	0.472	0.267	4.60501e-19	1.50847e-08	6.72166e-23
Irf8	1.9777e-16	0.512959	0.373	0.152	2.70985e-12	6.14321e-23	0.403073	0.433	0.224	8.41743e-19	1.9777e-16	1.22864e-22
Rnase4	1.23556e-09	0.427465	0.354	0.179	1.69296e-05	8.10458e-23	0.288411	0.749	0.476	1.11049e-18	1.23556e-09	1.62092e-22
C3ar1	3.69184e-16	0.530363	0.593	0.38	5.05856e-12	1.04291e-22	0.395129	0.686	0.509	1.429e-18	3.69184e-16	2.08583e-22
P2ry6	7.21289e-12	0.401984	0.365	0.179	9.8831e-08	1.72151e-22	0.404253	0.467	0.276	2.35881e-18	7.21289e-12	3.44302e-22
Tmem176a	7.50484e-08	0.384928	0.62	0.537	0.00102831	9.59628e-22	0.304457	0.886	0.743	1.31488e-17	7.50484e-08	1.91926e-21
Clec10a	4.73225e-10	0.287067	0.719	0.55	6.48412e-06	1.71285e-21	0.306911	0.89	0.758	2.34695e-17	4.73225e-10	3.42571e-21
Sdc4	6.19242e-08	0.437424	0.392	0.251	0.000848485	1.71996e-21	0.48723	0.557	0.367	2.35669e-17	6.19242e-08	3.43992e-21
Ms4a6c	1.72232e-21	0.535908	0.627	0.308	2.35993e-17	4.39001e-17	0.315408	0.633	0.447	6.01519e-13	4.39001e-17	3.44465e-21
Cd81	1.28893e-19	0.525097	0.852	0.704	1.76609e-15	9.07828e-21	0.321914	0.919	0.859	1.24391e-16	1.28893e-19	1.81566e-20
Gpr34	1.22057e-18	0.601267	0.308	0.101	1.67243e-14	5.39499e-20	0.365737	0.402	0.21	7.39221e-16	1.22057e-18	1.079e-19
Adgre1	1.81188e-14	0.546621	0.639	0.527	2.48264e-10	8.3159e-20	0.322506	0.793	0.654	1.13944e-15	1.81188e-14	1.66318e-19
Ehd4	5.0392e-15	0.472601	0.654	0.486	6.90471e-11	9.61042e-20	0.331083	0.772	0.644	1.31682e-15	5.0392e-15	1.92208e-19
Cd163	2.04511e-19	0.641525	0.608	0.329	2.8022e-15	1.08422e-17	0.391909	0.632	0.449	1.4856e-13	1.08422e-17	4.09021e-19
Cxcl16	6.47602e-18	0.549004	0.262	0.085	8.87344e-14	5.15549e-19	0.331866	0.272	0.117	7.06406e-15	6.47602e-18	1.0311e-18
Pmp22	2.53789e-05	0.288595	0.384	0.295	0.347742	1.43419e-18	0.278446	0.72	0.522	1.96513e-14	2.53789e-05	2.86838e-18
Cd33	2.44053e-06	0.33386	0.266	0.163	0.0334402	1.89613e-18	0.335853	0.419	0.22	2.59807e-14	2.44053e-06	3.79225e-18
Trim47	8.4814e-12	0.438919	0.281	0.128	1.16212e-07	3.78631e-18	0.334647	0.334	0.164	5.188e-14	8.4814e-12	7.57262e-18
Unc93b1	3.36055e-08	0.348515	0.806	0.785	0.000460462	4.51971e-17	0.261133	0.934	0.903	6.1929e-13	3.36055e-08	9.03942e-17
Cited2	3.40396e-07	0.490717	0.464	0.379	0.0046641	5.55402e-17	0.401419	0.606	0.453	7.61012e-13	3.40396e-07	1.1108e-16
Txnip	3.82392e-11	0.449065	0.692	0.585	5.23953e-07	6.30931e-17	0.251826	0.905	0.791	8.64501e-13	3.82392e-11	1.26186e-16
Ifi207	1.37529e-14	0.527997	0.525	0.303	1.88442e-10	9.33807e-17	0.324125	0.65	0.459	1.2795e-12	1.37529e-14	1.86761e-16
Cd86	0.000160961	0.289353	0.373	0.32	1	1.58294e-16	0.352309	0.579	0.442	2.16894e-12	0.000160961	3.16588e-16
Adrb2	4.91633e-11	0.515756	0.403	0.239	6.73636e-07	7.16441e-16	0.381576	0.492	0.332	9.81667e-12	4.91633e-11	1.43288e-15
Rab3il1	2.3744e-08	0.333023	0.3	0.165	0.000325341	9.08541e-16	0.313701	0.506	0.345	1.24488e-11	2.3744e-08	1.81708e-15
Ier5	7.40542e-09	0.343199	0.856	0.813	0.000101469	2.38266e-15	0.300125	0.886	0.854	3.26472e-11	7.40542e-09	4.76532e-15
Fcgr3	1.26038e-07	0.387463	0.738	0.694	0.00172697	1.46391e-14	0.272777	0.844	0.756	2.00585e-10	1.26038e-07	2.92782e-14
Mpp1	5.34281e-07	0.341054	0.38	0.275	0.00732072	2.95328e-14	0.277209	0.589	0.432	4.04658e-10	5.34281e-07	5.90656e-14
Rtn4	1.65244e-06	0.303623	0.703	0.672	0.0226417	6.15256e-14	0.292566	0.82	0.756	8.43023e-10	1.65244e-06	1.23051e-13
Lcp1	7.78165e-14	0.500754	0.73	0.607	1.06624e-09	3.23054e-09	0.258957	0.822	0.797	4.42649e-05	3.23054e-09	1.55633e-13
Cd83	1.03763e-13	0.546739	0.768	0.668	1.42177e-09	1.05191e-08	0.304734	0.766	0.731	0.000144133	1.05191e-08	2.07527e-13
Tceal9	7.86332e-08	0.356662	0.376	0.252	0.00107743	2.26468e-13	0.296285	0.497	0.34	3.10307e-09	7.86332e-08	4.52936e-13
Man2b1	1.50738e-05	0.301234	0.578	0.528	0.206541	9.30101e-13	0.252461	0.791	0.706	1.27442e-08	1.50738e-05	1.8602e-12
Man1c1	4.14052e-09	0.431082	0.346	0.216	5.67334e-05	1.05382e-12	0.27208	0.431	0.291	1.44394e-08	4.14052e-09	2.10763e-12
Tcf4	5.33115e-11	0.42628	0.43	0.237	7.30475e-07	1.44044e-12	0.261182	0.548	0.383	1.97369e-08	5.33115e-11	2.88088e-12
Abca1	5.85212e-09	0.362101	0.468	0.296	8.01857e-05	1.8859e-12	0.272292	0.52	0.355	2.58405e-08	5.85212e-09	3.77179e-12
Cd38	5.18823e-06	0.363593	0.281	0.168	0.0710891	2.36399e-12	0.297486	0.418	0.251	3.23914e-08	5.18823e-06	4.72798e-12
Ypel3	2.10945e-09	0.431098	0.43	0.319	2.89037e-05	8.67657e-12	0.257269	0.562	0.423	1.18886e-07	2.10945e-09	1.73531e-11
Atf3	7.61383e-07	0.399441	0.772	0.749	0.0104325	3.95718e-11	0.340362	0.871	0.855	5.42213e-07	7.61383e-07	7.91436e-11
Gm26532	4.65337e-07	0.339739	0.738	0.671	0.00637605	4.62471e-11	0.269401	0.817	0.746	6.33678e-07	4.65337e-07	9.24942e-11

## Sheet: Cluster 3
	High Fat_p_val	High Fat_avg_logFC	High Fat_pct.1	High Fat_pct.2	High Fat_p_val_adj	Healthy_p_val	Healthy_avg_logFC	Healthy_pct.1	Healthy_pct.2	Healthy_p_val_adj	max_pval	minimump_p_val
Ccr2	1.46698e-24	0.404038	0.91	0.577	2.01006e-20	8.33221e-63	0.675844	0.925	0.521	1.14168e-58	1.46698e-24	1.66644e-62
Retnla	2.78055e-51	0.748578	1	1	3.80991e-47	7.58311e-54	0.633145	1	1	1.03904e-49	2.78055e-51	1.51662e-53
S100a4	4.37067e-20	0.407231	0.866	0.572	5.98869e-16	6.07318e-45	0.499848	0.972	0.771	8.32147e-41	4.37067e-20	1.21464e-44
H2-Eb1	3.0008e-33	0.373892	1	0.967	4.11169e-29	1.94045e-43	0.406406	1	0.974	2.65881e-39	3.0008e-33	3.8809e-43
C1qb	1.37642e-39	0.574624	0.997	0.844	1.88597e-35	2.44255e-27	0.343542	0.997	0.964	3.34678e-23	2.44255e-27	2.75283e-39
Ccl6	6.32725e-24	0.269117	1	0.993	8.6696e-20	4.21199e-39	0.366625	1	0.996	5.77126e-35	6.32725e-24	8.42397e-39
Fcrls	4.68557e-27	0.485998	0.852	0.528	6.42017e-23	3.01683e-35	0.478802	0.912	0.708	4.13366e-31	4.68557e-27	6.03366e-35
S100a6	1.67246e-21	0.325446	0.976	0.797	2.29161e-17	3.05306e-34	0.362546	1	0.916	4.18331e-30	1.67246e-21	6.10613e-34
H2-Ab1	6.99375e-28	0.342482	1	0.981	9.58284e-24	2.20962e-32	0.358145	1	0.993	3.02762e-28	6.99375e-28	4.41924e-32
Lyz2	8.52766e-30	0.40188	1	0.999	1.16846e-25	1.11729e-18	0.272898	1	1	1.53091e-14	1.11729e-18	1.70553e-29
H2-Aa	3.57526e-27	0.313852	1	0.982	4.89881e-23	2.10232e-29	0.30699	1	0.984	2.8806e-25	3.57526e-27	4.20464e-29
Ecm1	8.30156e-28	0.530926	0.831	0.482	1.13748e-23	1.37683e-25	0.408631	0.757	0.446	1.88653e-21	1.37683e-25	1.66031e-27
Emb	1.23913e-18	0.38551	0.703	0.395	1.69786e-14	1.80726e-27	0.431407	0.682	0.364	2.47631e-23	1.23913e-18	3.61452e-27
Cd74	2.70237e-27	0.35152	1	0.995	3.70278e-23	3.22092e-24	0.293524	1	0.999	4.41331e-20	3.22092e-24	5.40473e-27
H2-DMa	2.25412e-15	0.277335	0.931	0.717	3.0886e-11	1.57884e-24	0.338589	0.95	0.805	2.16333e-20	2.25412e-15	3.15769e-24
Cxcl2	5.42871e-10	0.351926	0.886	0.778	7.43842e-06	4.92266e-23	0.584379	0.815	0.626	6.74504e-19	5.42871e-10	9.84533e-23
Cd2	1.40092e-11	0.276086	0.531	0.268	1.91954e-07	1.86963e-21	0.365201	0.442	0.173	2.56177e-17	1.40092e-11	3.73926e-21
Cyp4f18	6.64414e-14	0.338443	0.672	0.387	9.1038e-10	5.93975e-20	0.427676	0.539	0.291	8.13865e-16	6.64414e-14	1.18795e-19
Ctsd	2.04217e-18	0.32939	0.962	0.806	2.79818e-14	3.55483e-16	0.272262	0.934	0.83	4.87082e-12	3.55483e-16	4.08434e-18
Ear2	3.03782e-13	0.26222	0.859	0.607	4.16242e-09	7.09201e-16	0.573999	0.627	0.42	9.71748e-12	3.03782e-13	1.4184e-15
Qpct	6.19015e-09	0.252036	0.359	0.166	8.48174e-05	1.45826e-12	0.294629	0.486	0.258	1.99811e-08	6.19015e-09	2.91653e-12
Cxcl1	7.59418e-08	0.490566	0.303	0.157	0.00104055	3.66398e-07	0.356085	0.287	0.157	0.00502039	3.66398e-07	1.51884e-07

## Sheet: Cluster 4
	High Fat_p_val	High Fat_avg_logFC	High Fat_pct.1	High Fat_pct.2	High Fat_p_val_adj	Healthy_p_val	Healthy_avg_logFC	Healthy_pct.1	Healthy_pct.2	Healthy_p_val_adj	max_pval	minimump_p_val
Fn1	1.99622e-112	0.877833	0.981	0.535	2.73523e-108	2.97228e-220	1.83252	0.992	0.43	4.07262e-216	1.99622e-112	5.94456e-220
Cd52	1.86219e-104	0.968629	0.959	0.616	2.55158e-100	4.65079e-159	1.34679	0.984	0.654	6.37251e-155	1.86219e-104	9.30158e-159
Ear2	4.8147e-100	1.05939	0.955	0.544	6.59711e-96	6.58631e-157	1.41951	0.981	0.341	9.02456e-153	4.8147e-100	1.31726e-156
Lyz1	2.57224e-89	1.20085	0.964	0.748	3.52449e-85	2.62151e-148	1.92876	0.948	0.633	3.59199e-144	2.57224e-89	5.24301e-148
Cd24a	6.33826e-78	0.877549	0.527	0.058	8.68468e-74	2.05443e-144	1.30161	0.695	0.067	2.81498e-140	6.33826e-78	4.10886e-144
Actg1	7.31785e-25	0.324065	0.986	0.973	1.00269e-20	6.49935e-134	0.716234	1	0.995	8.90541e-130	7.31785e-25	1.29987e-133
Rps27a	8.83084e-79	0.546535	0.993	0.936	1.21e-74	1.46338e-131	0.607006	1	0.99	2.00513e-127	8.83084e-79	2.92677e-131
Gm2a	5.19011e-54	0.589457	0.897	0.49	7.11149e-50	8.17623e-125	0.998087	0.973	0.6	1.12031e-120	5.19011e-54	1.63525e-124
Lsp1	4.2155e-64	0.74423	0.883	0.455	5.77608e-60	8.84013e-125	1.02518	0.956	0.546	1.21127e-120	4.2155e-64	1.76803e-124
Lpl	2.14367e-35	0.481735	0.893	0.54	2.93726e-31	1.41441e-123	1.28145	0.962	0.549	1.93802e-119	2.14367e-35	2.82881e-123
Crip1	1.08742e-107	0.638759	1	0.997	1.48998e-103	5.10569e-123	0.627132	1	1	6.99582e-119	1.08742e-107	1.02114e-122
Tmsb10	2.15402e-87	0.907926	0.955	0.593	2.95143e-83	3.36954e-121	1.13862	0.975	0.664	4.61695e-117	2.15402e-87	6.73908e-121
Rpl41	1.84572e-112	0.601315	0.998	0.979	2.529e-108	3.87268e-119	0.541858	1	0.999	5.30635e-115	1.84572e-112	7.74536e-119
Rpsa	6.37402e-44	0.441638	0.971	0.886	8.73368e-40	4.53479e-113	0.694061	0.997	0.936	6.21356e-109	6.37402e-44	9.06957e-113
Tmsb4x	1.69052e-106	0.57275	1	1	2.31635e-102	8.52679e-113	0.507702	1	1	1.16834e-108	1.69052e-106	1.70536e-112
Id2	2.7538e-61	0.774389	0.737	0.228	3.77326e-57	4.21647e-109	1.08783	0.745	0.145	5.77741e-105	2.7538e-61	8.43294e-109
Unc119	1.70341e-76	0.816377	0.804	0.306	2.33401e-72	5.50911e-108	0.947985	0.865	0.336	7.54859e-104	1.70341e-76	1.10182e-107
Rps26	5.05387e-72	0.584196	0.983	0.817	6.92481e-68	3.06002e-107	0.701167	0.989	0.909	4.19284e-103	5.05387e-72	6.12004e-107
H2-DMb2	2.52521e-41	0.519628	0.453	0.105	3.46004e-37	2.51578e-105	0.950666	0.679	0.12	3.44712e-101	2.52521e-41	5.03156e-105
Ltb4r1	5.29647e-67	0.728334	0.656	0.15	7.25722e-63	1.48349e-101	0.869255	0.615	0.075	2.03268e-97	5.29647e-67	2.96698e-101
Ezr	1.41968e-35	0.486371	0.489	0.139	1.94525e-31	1.94916e-95	0.831641	0.714	0.148	2.67074e-91	1.41968e-35	3.89832e-95
Rplp2	2.34098e-59	0.426906	0.998	0.93	3.2076e-55	6.63219e-95	0.463104	1	0.99	9.08743e-91	2.34098e-59	1.32644e-94
Tnip3	7.27695e-27	0.416035	0.508	0.16	9.97088e-23	9.6032e-94	1.01529	0.692	0.121	1.31583e-89	7.27695e-27	1.92064e-93
Aldh1a2	4.0125e-42	0.544462	0.589	0.171	5.49793e-38	1.45687e-93	0.81954	0.742	0.179	1.9962e-89	4.0125e-42	2.91374e-93
Rpl39	1.5206e-91	0.625345	0.988	0.88	2.08352e-87	2.50522e-64	0.518587	0.986	0.965	3.43265e-60	2.50522e-64	3.0412e-91
Rpl13	2.17047e-67	0.517311	0.988	0.951	2.97398e-63	3.25084e-91	0.572816	0.997	0.988	4.4543e-87	2.17047e-67	6.50168e-91
Phlda1	3.80818e-36	0.593486	0.726	0.297	5.21796e-32	6.35564e-86	1.06327	0.827	0.291	8.7085e-82	3.80818e-36	1.27113e-85
Rpl36	1.37801e-81	0.565757	0.988	0.886	1.88816e-77	1.45185e-85	0.522829	0.995	0.962	1.98933e-81	1.37801e-81	2.90371e-85
Ndufa6	1.58519e-52	0.607332	0.912	0.598	2.17203e-48	3.12682e-82	0.724696	0.945	0.655	4.28437e-78	1.58519e-52	6.25365e-82
Adam8	8.81955e-22	0.346282	0.506	0.166	1.20845e-17	7.1084e-82	0.691469	0.577	0.077	9.73992e-78	8.81955e-22	1.42168e-81
Rpl32	2.3289e-73	0.609185	0.983	0.91	3.19106e-69	9.40066e-81	0.563838	0.997	0.981	1.28808e-76	2.3289e-73	1.88013e-80
Rpl35	5.6624e-80	0.641699	0.981	0.884	7.75862e-76	5.01954e-50	0.456427	0.989	0.967	6.87778e-46	5.01954e-50	1.13248e-79
Anxa2	1.35052e-34	0.439807	0.914	0.609	1.85048e-30	9.16464e-80	0.738126	0.964	0.669	1.25574e-75	1.35052e-34	1.83293e-79
Rpl37a	1.40028e-65	0.430566	1	0.988	1.91866e-61	1.86907e-78	0.418822	1	0.999	2.561e-74	1.40028e-65	3.73814e-78
Rps3a1	1.09817e-46	0.405286	0.986	0.938	1.50472e-42	2.14976e-77	0.433325	1	0.985	2.94561e-73	1.09817e-46	4.29953e-77
Pilra	1.58908e-31	0.455998	0.461	0.134	2.17736e-27	5.85556e-77	0.746775	0.679	0.189	8.02328e-73	1.58908e-31	1.17111e-76
Ramp1	1.6523e-57	0.616132	0.563	0.131	2.26398e-53	1.34028e-76	0.715351	0.61	0.133	1.83645e-72	1.6523e-57	2.68056e-76
Cotl1	5.8422e-23	0.321653	0.912	0.678	8.00499e-19	6.53865e-76	0.636502	0.984	0.817	8.95926e-72	5.8422e-23	1.30773e-75
Rps28	1.74578e-65	0.485632	0.988	0.959	2.39207e-61	8.39811e-76	0.391291	1	0.996	1.15071e-71	1.74578e-65	1.67962e-75
Bcl2a1d	2.25361e-56	0.738467	0.776	0.317	3.0879e-52	5.41721e-74	0.831771	0.742	0.221	7.42266e-70	2.25361e-56	1.08344e-73
S100a6	1.11594e-44	0.43393	0.983	0.774	1.52906e-40	7.7078e-74	0.592585	0.997	0.916	1.05612e-69	1.11594e-44	1.54156e-73
S100a11	1.46714e-73	0.809442	0.905	0.518	2.01027e-69	4.92539e-71	0.825288	0.898	0.541	6.74877e-67	4.92539e-71	2.93427e-73
Mcub	4.13189e-31	0.458955	0.773	0.435	5.66151e-27	1.52868e-73	0.707235	0.907	0.506	2.09459e-69	4.13189e-31	3.05736e-73
Il1b	2.20816e-30	0.497631	0.802	0.478	3.02562e-26	7.98883e-73	1.02201	0.846	0.37	1.09463e-68	2.20816e-30	1.59777e-72
Kcnn4	9.54421e-33	0.428192	0.537	0.155	1.30775e-28	1.33768e-72	0.66005	0.552	0.095	1.83289e-68	9.54421e-33	2.67536e-72
Bcl2a1a	1.99291e-43	0.631192	0.563	0.166	2.73068e-39	1.0862e-71	0.786425	0.574	0.111	1.48831e-67	1.99291e-43	2.1724e-71
Rps8	2.10248e-71	0.462451	0.995	0.913	2.88082e-67	1.2205e-51	0.38066	0.992	0.986	1.67232e-47	1.2205e-51	4.20496e-71
Rps5	3.1004e-71	0.56573	0.981	0.918	4.24816e-67	1.27436e-54	0.435351	0.997	0.965	1.74612e-50	1.27436e-54	6.20079e-71
Zyx	6.16027e-30	0.405945	0.759	0.391	8.4408e-26	2.77528e-70	0.731844	0.885	0.469	3.80269e-66	6.16027e-30	5.55056e-70
Efhd2	2.0934e-17	0.255904	0.802	0.493	2.86837e-13	4.34665e-69	0.686893	0.923	0.557	5.95578e-65	2.0934e-17	8.6933e-69
Net1	5.07653e-44	0.473657	0.353	0.05	6.95586e-40	8.10579e-69	0.58056	0.412	0.048	1.11066e-64	5.07653e-44	1.62116e-68
Ifitm6	1.48294e-68	0.792316	0.9	0.496	2.03193e-64	2.93264e-38	0.580627	0.846	0.509	4.0183e-34	2.93264e-38	2.96588e-68
Lgals3	2.93533e-38	0.357189	0.981	0.772	4.02199e-34	8.94249e-68	0.628255	0.984	0.715	1.2253e-63	2.93533e-38	1.7885e-67
Areg	2.71316e-16	0.563166	0.284	0.095	3.71757e-12	9.0775e-68	1.14522	0.459	0.075	1.2438e-63	2.71316e-16	1.8155e-67
Fau	1.54712e-67	0.480996	0.993	0.962	2.11986e-63	4.85854e-63	0.390222	1	0.994	6.65716e-59	4.85854e-63	3.09424e-67
Tpt1	1.26203e-47	0.369714	0.998	0.972	1.72923e-43	2.89565e-67	0.403713	1	0.995	3.96762e-63	1.26203e-47	5.7913e-67
Rps9	8.26482e-48	0.376191	0.99	0.957	1.13245e-43	1.36327e-66	0.375532	1	0.997	1.86795e-62	8.26482e-48	2.72654e-66
Plaur	1.44176e-28	0.417247	0.585	0.213	1.97549e-24	1.05596e-65	0.663538	0.563	0.106	1.44688e-61	1.44176e-28	2.11193e-65
Rps15a	1.32115e-65	0.551606	0.981	0.858	1.81024e-61	5.51011e-39	0.413757	0.989	0.967	7.54995e-35	5.51011e-39	2.6423e-65
Bhlhe40	2.22123e-35	0.58652	0.458	0.115	3.04353e-31	1.39208e-65	0.713153	0.569	0.102	1.90743e-61	2.22123e-35	2.78417e-65
Olfm1	4.59653e-33	0.415515	0.616	0.21	6.29817e-29	3.08314e-65	0.708541	0.725	0.252	4.22452e-61	4.59653e-33	6.16629e-65
Rps27l	5.94235e-42	0.501876	0.916	0.634	8.14221e-38	4.31945e-65	0.593133	0.967	0.765	5.9185e-61	5.94235e-42	8.63889e-65
Rpl23a	1.24505e-64	0.51209	0.981	0.903	1.70597e-60	3.62602e-52	0.387526	0.995	0.984	4.96838e-48	3.62602e-52	2.4901e-64
Upb1	1.14223e-42	0.500452	0.325	0.037	1.56508e-38	2.07286e-64	0.612609	0.401	0.043	2.84023e-60	1.14223e-42	4.14572e-64
H2-DMa	3.26195e-34	0.412426	0.938	0.69	4.46952e-30	3.02048e-64	0.593064	0.981	0.798	4.13866e-60	3.26195e-34	6.04096e-64
Rack1	3.45168e-30	0.361884	0.95	0.759	4.72949e-26	4.57053e-64	0.517254	0.986	0.852	6.26255e-60	3.45168e-30	9.14107e-64
Rps10	4.5956e-32	0.360373	0.959	0.804	6.29688e-28	5.66371e-64	0.447454	0.997	0.942	7.76042e-60	4.5956e-32	1.13274e-63
Hr	1.44949e-51	0.492988	0.396	0.043	1.9861e-47	7.95075e-64	0.463766	0.357	0.025	1.08941e-59	1.44949e-51	1.59015e-63
Rps7	4.22848e-63	0.58323	0.969	0.791	5.79387e-59	2.05761e-48	0.477946	0.984	0.923	2.81934e-44	2.05761e-48	8.45697e-63
Rps13	7.24393e-63	0.513917	0.983	0.854	9.92563e-59	3.66135e-47	0.389917	0.995	0.966	5.01678e-43	3.66135e-47	1.44879e-62
Atp5e	1.31825e-62	0.601697	0.964	0.692	1.80627e-58	1.43906e-61	0.536522	0.973	0.865	1.9718e-57	1.43906e-61	2.6365e-62
Nme1	1.90416e-35	0.471939	0.821	0.439	2.60908e-31	1.56723e-62	0.631226	0.915	0.574	2.14742e-58	1.90416e-35	3.13446e-62
Rps14	6.07381e-62	0.447875	0.993	0.969	8.32234e-58	1.24858e-32	0.282574	0.997	0.995	1.7108e-28	1.24858e-32	1.21476e-61
Rpl37	9.94544e-62	0.476085	0.988	0.924	1.36272e-57	1.07491e-41	0.345305	0.997	0.983	1.47284e-37	1.07491e-41	1.98909e-61
Myl6	2.33236e-34	0.332801	0.986	0.901	3.19579e-30	1.99141e-61	0.423215	0.997	0.981	2.72863e-57	2.33236e-34	3.98283e-61
2011-09-01	6.86456e-24	0.35222	0.69	0.317	9.40581e-20	1.64381e-60	0.616048	0.802	0.333	2.25235e-56	6.86456e-24	3.28762e-60
Rps25	3.82085e-60	0.51762	0.979	0.82	5.23532e-56	8.40629e-25	0.297779	0.986	0.952	1.15183e-20	8.40629e-25	7.64169e-60
Rras2	3.16916e-39	0.502563	0.585	0.176	4.34238e-35	7.52287e-60	0.597336	0.574	0.145	1.03078e-55	3.16916e-39	1.50457e-59
Rpl34	3.36551e-59	0.493789	0.986	0.885	4.61142e-55	3.4067e-36	0.339584	0.984	0.97	4.66786e-32	3.4067e-36	6.73102e-59
Rplp0	8.26516e-52	0.583649	0.962	0.855	1.13249e-47	4.01376e-59	0.573959	0.986	0.925	5.49966e-55	8.26516e-52	8.02753e-59
Rps4x	5.49888e-59	0.487449	0.981	0.92	7.53456e-55	1.37312e-54	0.382724	0.997	0.983	1.88145e-50	1.37312e-54	1.09978e-58
Rpl35a	9.82144e-59	0.422782	0.993	0.945	1.34573e-54	1.87598e-47	0.305337	1	0.995	2.57047e-43	1.87598e-47	1.96429e-58
Rab11fip1	2.08746e-22	0.365081	0.358	0.095	2.86023e-18	3.38532e-58	0.582014	0.475	0.079	4.63857e-54	2.08746e-22	6.77064e-58
Capg	5.86969e-39	0.50687	0.874	0.529	8.04265e-35	4.61805e-58	0.69111	0.909	0.616	6.32765e-54	5.86969e-39	9.23609e-58
Cd2	2.73456e-41	0.538164	0.63	0.203	3.74689e-37	6.79389e-58	0.64417	0.566	0.146	9.30899e-54	2.73456e-41	1.35878e-57
Rps24	3.81704e-55	0.454063	0.983	0.921	5.23011e-51	2.5116e-57	0.369591	1	0.988	3.4414e-53	3.81704e-55	5.02321e-57
Glipr2	1.12187e-24	0.359757	0.341	0.085	1.53718e-20	3.65994e-57	0.504547	0.423	0.056	5.01485e-53	1.12187e-24	7.31988e-57
2009-09-01	1.37365e-24	0.363279	0.611	0.258	1.88217e-20	5.48399e-57	0.612578	0.775	0.31	7.51417e-53	1.37365e-24	1.0968e-56
Rps6	2.55217e-56	0.542281	0.979	0.83	3.49698e-52	2.70438e-38	0.460628	0.973	0.923	3.70554e-34	2.70438e-38	5.10434e-56
Adssl1	7.17057e-40	0.482206	0.695	0.261	9.82512e-36	4.74291e-56	0.607586	0.659	0.219	6.49873e-52	7.17057e-40	9.48581e-56
Rps18	1.52408e-55	0.516168	0.981	0.882	2.0883e-51	1.15054e-50	0.461512	0.995	0.971	1.57647e-46	1.15054e-50	3.04817e-55
Ryr1	4.04907e-36	0.445789	0.527	0.149	5.54803e-32	1.93769e-55	0.581699	0.58	0.147	2.65503e-51	4.04907e-36	3.87539e-55
Rps19	1.37962e-50	0.476741	0.979	0.933	1.89036e-46	1.03775e-54	0.395296	1	0.99	1.42192e-50	1.37962e-50	2.0755e-54
Rpl28	1.18169e-43	0.480241	0.959	0.795	1.61915e-39	1.94451e-54	0.4503	0.986	0.928	2.66437e-50	1.18169e-43	3.88902e-54
Batf3	3.02453e-38	0.487828	0.807	0.413	4.14422e-34	5.11275e-54	0.611863	0.843	0.437	7.00549e-50	3.02453e-38	1.02255e-53
Il6	1.84748e-25	0.650438	0.444	0.151	2.53141e-21	5.46209e-54	0.855949	0.489	0.097	7.48416e-50	1.84748e-25	1.09242e-53
Fxyd5	8.73009e-35	0.42633	0.897	0.611	1.1962e-30	9.25237e-54	0.553894	0.945	0.676	1.26776e-49	8.73009e-35	1.85047e-53
Ccrl2	2.03986e-29	0.471678	0.647	0.279	2.79502e-25	2.12131e-53	0.722834	0.558	0.167	2.90661e-49	2.03986e-29	4.24261e-53
Il1rn	1.50751e-14	0.272359	0.403	0.144	2.06558e-10	2.42115e-53	0.782276	0.489	0.098	3.31746e-49	1.50751e-14	4.84231e-53
Srgn	1.71545e-48	0.523304	0.957	0.745	2.35051e-44	5.85742e-53	0.54158	0.962	0.755	8.02584e-49	1.71545e-48	1.17148e-52
Rpl27	1.13798e-52	0.502456	0.969	0.759	1.55925e-48	2.86674e-28	0.364243	0.964	0.888	3.92801e-24	2.86674e-28	2.27595e-52
Alcam	5.15893e-20	0.322506	0.508	0.211	7.06876e-16	6.69847e-52	0.570249	0.596	0.168	9.17825e-48	5.15893e-20	1.33969e-51
Retnla	2.31045e-51	0.48442	1	1	3.16578e-47	1.41705e-22	0.289362	1	1	1.94165e-18	1.41705e-22	4.6209e-51
Ahcyl2	3.82806e-14	0.264801	0.413	0.17	5.2452e-10	7.94658e-51	0.543555	0.569	0.14	1.08884e-46	3.82806e-14	1.58932e-50
Napsa	9.4379e-34	0.437644	0.516	0.134	1.29318e-29	6.66286e-50	0.548964	0.473	0.079	9.12945e-46	9.4379e-34	1.33257e-49
Rpl36a	1.90305e-49	0.512057	0.959	0.819	2.60756e-45	3.03322e-40	0.383744	0.986	0.931	4.15612e-36	3.03322e-40	3.8061e-49
Rpl17	2.1909e-49	0.470343	0.979	0.84	3.00197e-45	1.49065e-39	0.390566	0.989	0.949	2.04249e-35	1.49065e-39	4.38179e-49
Akr1c18	3.86678e-29	0.520092	0.358	0.074	5.29826e-25	2.99706e-49	0.572635	0.308	0.026	4.10657e-45	3.86678e-29	5.99411e-49
Rpl26	2.37451e-48	0.489814	0.971	0.859	3.25355e-44	6.79926e-33	0.345836	0.989	0.973	9.31634e-29	6.79926e-33	4.74901e-48
Serf2	1.67178e-47	0.425505	0.979	0.875	2.29068e-43	1.15787e-25	0.283303	0.986	0.964	1.58651e-21	1.15787e-25	3.34357e-47
Rps23	2.63565e-47	0.461852	0.974	0.937	3.61136e-43	7.37116e-40	0.341481	0.995	0.989	1.01e-35	7.37116e-40	5.27129e-47
Socs6	2.08911e-24	0.37169	0.566	0.208	2.86249e-20	2.91908e-47	0.594574	0.632	0.21	3.99972e-43	2.08911e-24	5.83815e-47
Rpl30	6.53062e-47	0.462718	0.964	0.726	8.94826e-43	1.00242e-36	0.368123	0.981	0.89	1.37351e-32	1.00242e-36	1.30612e-46
Rps20	1.19454e-46	0.463117	0.964	0.798	1.63676e-42	4.24158e-32	0.300509	0.997	0.947	5.81181e-28	4.24158e-32	2.38908e-46
Tmem154	5.9651e-24	0.3124	0.329	0.074	8.17338e-20	1.19932e-46	0.428732	0.36	0.053	1.6433e-42	5.9651e-24	2.39863e-46
Rpl6	1.70169e-46	0.460136	0.971	0.844	2.33166e-42	6.83517e-34	0.359666	0.986	0.938	9.36555e-30	6.83517e-34	3.40338e-46
Tkt	1.05456e-18	0.260936	0.721	0.404	1.44495e-14	4.18657e-46	0.536974	0.81	0.407	5.73644e-42	1.05456e-18	8.37314e-46
Rps12	1.50494e-43	0.444236	0.974	0.831	2.06207e-39	4.50517e-46	0.383814	0.995	0.958	6.17299e-42	1.50494e-43	9.01035e-46
Gapdh	7.73483e-31	0.448716	0.811	0.485	1.05983e-26	4.54485e-46	0.602739	0.893	0.678	6.22736e-42	7.73483e-31	9.0897e-46
Rps16	7.17676e-46	0.438195	0.979	0.912	9.8336e-42	1.39829e-39	0.374942	0.986	0.976	1.91594e-35	1.39829e-39	1.43535e-45
Pfkp	1.49465e-20	0.306589	0.444	0.146	2.04797e-16	2.37503e-45	0.520681	0.544	0.152	3.25427e-41	1.49465e-20	4.75006e-45
Arf5	1.05556e-27	0.32614	0.933	0.675	1.44633e-23	2.60288e-45	0.471232	0.964	0.792	3.56646e-41	1.05556e-27	5.20575e-45
Mthfd1	1.04167e-25	0.390628	0.305	0.062	1.4273e-21	3.1677e-45	0.544005	0.393	0.069	4.34038e-41	1.04167e-25	6.33539e-45
Fcrls	3.02873e-35	0.431501	0.864	0.488	4.14997e-31	3.65985e-45	0.49071	0.942	0.701	5.01472e-41	3.02873e-35	7.31969e-45
Rpl19	9.29924e-45	0.469242	0.969	0.824	1.27418e-40	2.41886e-37	0.391047	0.981	0.939	3.31432e-33	2.41886e-37	1.85985e-44
Plxnd1	2.09356e-24	0.353904	0.683	0.311	2.86859e-20	1.11559e-44	0.551842	0.799	0.402	1.52858e-40	2.09356e-24	2.23117e-44
Gramd4	3.50268e-21	0.291486	0.356	0.088	4.79937e-17	5.03868e-44	0.413011	0.341	0.05	6.904e-40	3.50268e-21	1.00774e-43
Rpl23	8.31121e-44	0.40955	0.979	0.903	1.1388e-39	1.15569e-39	0.322281	0.995	0.981	1.58353e-35	1.15569e-39	1.66224e-43
Rps17	1.44677e-43	0.433224	0.969	0.807	1.98237e-39	4.76468e-34	0.315646	0.995	0.946	6.52856e-30	4.76468e-34	2.89355e-43
Smdt1	2.15657e-27	0.386737	0.85	0.567	2.95493e-23	1.67404e-43	0.507613	0.923	0.772	2.29377e-39	2.15657e-27	3.34808e-43
Pgam1	2.79325e-24	0.368427	0.611	0.267	3.82731e-20	3.03913e-43	0.547361	0.668	0.278	4.16421e-39	2.79325e-24	6.07825e-43
Lyz2	4.30185e-43	0.411487	1	0.999	5.8944e-39	4.12651e-20	0.294935	1	1	5.65414e-16	4.12651e-20	8.60371e-43
Rpl21	4.66995e-43	0.429513	0.969	0.843	6.39877e-39	2.27703e-25	0.274749	0.989	0.958	3.11998e-21	2.27703e-25	9.33991e-43
Rpl12	2.57522e-36	0.435947	0.907	0.606	3.52857e-32	5.05956e-43	0.450203	0.964	0.797	6.9326e-39	2.57522e-36	1.01191e-42
Atp5l	9.7174e-43	0.425983	0.969	0.817	1.33148e-38	1.0336e-31	0.336476	0.989	0.934	1.41624e-27	1.0336e-31	1.94348e-42
Rpl14	1.04113e-42	0.441748	0.969	0.837	1.42656e-38	1.0065e-40	0.383964	0.989	0.956	1.3791e-36	1.0065e-40	2.08226e-42
Rpl22	5.68173e-42	0.45512	0.952	0.734	7.78511e-38	4.44711e-42	0.421652	0.975	0.875	6.09343e-38	5.68173e-42	8.89421e-42
Eef1a1	5.36429e-29	0.25969	0.993	0.982	7.35016e-25	4.71328e-42	0.287747	1	0.996	6.45814e-38	5.36429e-29	9.42656e-42
Uba52	1.38e-41	0.516158	0.945	0.765	1.89088e-37	3.269e-12	0.277508	0.909	0.842	4.47919e-08	3.269e-12	2.76001e-41
Rpl24	1.5722e-41	0.460939	0.962	0.785	2.15423e-37	1.34174e-25	0.310331	0.981	0.92	1.83845e-21	1.34174e-25	3.14441e-41
Pabpc1	3.6179e-28	0.318542	0.969	0.809	4.95725e-24	2.03773e-41	0.435309	0.984	0.874	2.79209e-37	3.6179e-28	4.07545e-41
Cyba	2.08153e-41	0.427088	0.981	0.889	2.85211e-37	5.08043e-39	0.381706	0.995	0.958	6.9612e-35	5.08043e-39	4.16306e-41
Rpl27a	2.18948e-41	0.379045	0.981	0.87	3.00002e-37	4.00882e-38	0.317721	0.997	0.964	5.49288e-34	4.00882e-38	4.37895e-41
Bcl2a1b	6.60432e-29	0.449585	0.819	0.48	9.04923e-25	3.64086e-41	0.610262	0.83	0.437	4.9887e-37	6.60432e-29	7.28171e-41
Rpl38	3.55248e-32	0.329866	0.983	0.928	4.86761e-28	3.80721e-41	0.340355	0.995	0.99	5.21664e-37	3.55248e-32	7.61442e-41
Nfil3	1.62363e-18	0.330617	0.458	0.176	2.2247e-14	5.70682e-40	0.487726	0.418	0.097	7.81949e-36	1.62363e-18	1.14136e-39
Sh2d1b1	1.97062e-28	0.335297	0.286	0.052	2.70014e-24	1.18575e-39	0.353857	0.302	0.043	1.62471e-35	1.97062e-28	2.37149e-39
Sdc1	1.80331e-39	0.477365	0.482	0.117	2.47089e-35	1.46827e-36	0.413603	0.39	0.076	2.01183e-32	1.46827e-36	3.60661e-39
H2afj	9.1485e-34	0.425163	0.893	0.58	1.25353e-29	3.91595e-39	0.487496	0.898	0.633	5.36563e-35	9.1485e-34	7.8319e-39
Clec4e	1.00442e-14	0.307524	0.425	0.168	1.37625e-10	3.99446e-39	0.557962	0.374	0.066	5.4732e-35	1.00442e-14	7.98891e-39
4930455G09Rik	4.37755e-39	0.530276	0.547	0.157	5.99812e-35	2.15961e-32	0.442987	0.552	0.206	2.95909e-28	2.15961e-32	8.75511e-39
Arpc2	1.17614e-23	0.29842	0.945	0.762	1.61154e-19	5.16227e-39	0.417279	0.97	0.914	7.07334e-35	1.17614e-23	1.03245e-38
Rpl10a	1.24684e-38	0.421569	0.957	0.79	1.70842e-34	7.17144e-35	0.387332	0.978	0.906	9.82631e-31	7.17144e-35	2.49369e-38
Rpl15	1.87659e-38	0.464808	0.952	0.774	2.5713e-34	4.57848e-27	0.345844	0.973	0.906	6.27343e-23	4.57848e-27	3.75318e-38
Atox1	7.62733e-36	0.424583	0.924	0.656	1.0451e-31	2.62654e-38	0.466521	0.94	0.781	3.59888e-34	7.62733e-36	5.25308e-38
S100a10	4.86598e-38	0.46079	0.962	0.74	6.66736e-34	1.45213e-32	0.469868	0.964	0.85	1.98971e-28	1.45213e-32	9.73195e-38
Samsn1	9.89601e-26	0.365121	0.661	0.288	1.35595e-21	5.69196e-38	0.510544	0.632	0.226	7.79912e-34	9.89601e-26	1.13839e-37
Sec61b	7.05201e-38	0.458501	0.9	0.585	9.66266e-34	1.41496e-26	0.378244	0.915	0.736	1.93878e-22	1.41496e-26	1.4104e-37
Mrpl33	1.00273e-32	0.430991	0.859	0.531	1.37395e-28	3.29146e-37	0.459957	0.887	0.63	4.50996e-33	1.00273e-32	6.58292e-37
Psma7	6.40908e-37	0.482943	0.881	0.563	8.78172e-33	4.59585e-25	0.390697	0.904	0.746	6.29723e-21	4.59585e-25	1.28182e-36
Tma7	9.23451e-24	0.348329	0.85	0.576	1.26531e-19	2.14945e-36	0.389603	0.942	0.705	2.94518e-32	9.23451e-24	4.2989e-36
Rgs1	9.86124e-13	0.280126	0.64	0.375	1.35119e-08	2.93444e-36	0.710492	0.5	0.166	4.02078e-32	9.86124e-13	5.86889e-36
Chn2	9.27986e-18	0.297496	0.289	0.076	1.27153e-13	4.09282e-36	0.421625	0.401	0.086	5.60799e-32	9.27986e-18	8.18565e-36
Pycard	2.30149e-33	0.498532	0.797	0.432	3.1535e-29	5.22592e-35	0.486148	0.835	0.555	7.16056e-31	2.30149e-33	1.04518e-34
Hopx	3.66121e-18	0.25332	0.251	0.048	5.01659e-14	2.09005e-34	0.401047	0.371	0.072	2.86379e-30	3.66121e-18	4.18011e-34
Rpl8	3.22376e-34	0.365483	0.969	0.856	4.4172e-30	9.84186e-34	0.310973	0.997	0.948	1.34853e-29	9.84186e-34	6.44753e-34
Slamf9	1.35336e-22	0.37172	0.499	0.183	1.85438e-18	4.18874e-34	0.444479	0.772	0.386	5.73941e-30	1.35336e-22	8.37748e-34
Ybx1	5.48987e-20	0.331432	0.881	0.665	7.52221e-16	5.67351e-34	0.391501	0.978	0.864	7.77385e-30	5.48987e-20	1.1347e-33
Rps15	1.64031e-31	0.338462	0.974	0.872	2.24755e-27	8.31111e-34	0.308017	0.995	0.964	1.13879e-29	1.64031e-31	1.66222e-33
Pmaip1	2.1234e-21	0.350542	0.527	0.194	2.90948e-17	1.06699e-33	0.532645	0.527	0.185	1.46198e-29	2.1234e-21	2.13397e-33
Rps21	1.49065e-29	0.335193	0.979	0.83	2.04249e-25	1.51259e-33	0.321914	1	0.96	2.07255e-29	1.49065e-29	3.02518e-33
Cdk2ap2	4.7639e-18	0.255492	0.835	0.565	6.52749e-14	3.04102e-33	0.451877	0.854	0.549	4.1668e-29	4.7639e-18	6.08204e-33
Alox5ap	4.32577e-33	0.417461	0.938	0.76	5.92718e-29	9.89195e-25	0.304241	0.97	0.908	1.3554e-20	9.89195e-25	8.65155e-33
Prelid2	1.53747e-28	0.340093	0.346	0.083	2.10664e-24	6.17478e-33	0.346608	0.341	0.073	8.46068e-29	1.53747e-28	1.23496e-32
Cox6c	1.42197e-32	0.387992	0.938	0.698	1.94838e-28	4.01773e-17	0.252339	0.967	0.892	5.5051e-13	4.01773e-17	2.84394e-32
Uqcc2	1.57713e-32	0.40849	0.68	0.281	2.16098e-28	1.67858e-23	0.370289	0.714	0.424	2.29999e-19	1.67858e-23	3.15426e-32
Rpl3	7.76692e-32	0.39601	0.959	0.808	1.06422e-27	3.64898e-18	0.272229	0.984	0.914	4.99984e-14	3.64898e-18	1.55338e-31
Rps3	1.60642e-31	0.325702	0.976	0.88	2.20112e-27	2.21943e-21	0.257598	0.981	0.966	3.04107e-17	2.21943e-21	3.21285e-31
Rpl18	2.62407e-31	0.383069	0.955	0.809	3.5955e-27	5.15818e-30	0.330477	0.981	0.918	7.06774e-26	5.15818e-30	5.24814e-31
Ybx3	2.85319e-16	0.292618	0.384	0.15	3.90944e-12	4.65652e-31	0.374822	0.42	0.109	6.38036e-27	2.85319e-16	9.31304e-31
Bri3bp	2.56342e-17	0.262295	0.255	0.061	3.5124e-13	5.63215e-31	0.30472	0.294	0.047	7.71717e-27	2.56342e-17	1.12643e-30
Bola2	1.61262e-20	0.276194	0.783	0.442	2.20961e-16	6.53173e-31	0.425321	0.802	0.481	8.94977e-27	1.61262e-20	1.30635e-30
Ndnf	1.20269e-25	0.376814	0.31	0.063	1.64792e-21	1.78128e-30	0.339995	0.288	0.049	2.44071e-26	1.20269e-25	3.56256e-30
Rac2	1.08553e-21	0.391607	0.64	0.337	1.48739e-17	2.02299e-30	0.46036	0.81	0.547	2.7719e-26	1.08553e-21	4.04598e-30
Clec4b1	2.13879e-30	0.445757	0.79	0.414	2.93056e-26	6.46575e-23	0.408189	0.791	0.527	8.85938e-19	6.46575e-23	4.27757e-30
Eef1b2	5.69583e-29	0.404827	0.869	0.58	7.80443e-25	2.14891e-30	0.407418	0.907	0.662	2.94444e-26	5.69583e-29	4.29783e-30
Prdx5	4.52411e-30	0.440019	0.831	0.518	6.19894e-26	1.10332e-20	0.361984	0.849	0.668	1.51177e-16	1.10332e-20	9.04823e-30
Taf10	1.51962e-16	0.272628	0.549	0.26	2.08219e-12	9.00936e-30	0.42836	0.701	0.359	1.23446e-25	1.51962e-16	1.80187e-29
Cox17	9.60645e-19	0.293635	0.79	0.489	1.31628e-14	1.05446e-29	0.422001	0.827	0.549	1.44482e-25	9.60645e-19	2.10892e-29
Cox7b	1.07687e-29	0.43272	0.723	0.369	1.47552e-25	5.14513e-17	0.300212	0.755	0.512	7.04986e-13	5.14513e-17	2.15374e-29
Naca	1.27129e-29	0.389205	0.924	0.692	1.74193e-25	3.57852e-23	0.326226	0.942	0.826	4.90328e-19	3.57852e-23	2.54259e-29
Snrpg	1.29081e-29	0.395743	0.859	0.566	1.76867e-25	4.52816e-28	0.378074	0.912	0.702	6.20448e-24	4.52816e-28	2.58162e-29
Rpl5	1.91516e-29	0.333124	0.938	0.683	2.62415e-25	5.98122e-19	0.268528	0.948	0.813	8.19547e-15	5.98122e-19	3.83031e-29
Rpl36al	1.98616e-29	0.353568	0.931	0.689	2.72143e-25	8.16033e-20	0.30813	0.923	0.81	1.11813e-15	8.16033e-20	3.97232e-29
Rpl4	1.7632e-28	0.397424	0.914	0.705	2.41594e-24	5.11407e-29	0.404318	0.945	0.829	7.0073e-25	1.7632e-28	1.02281e-28
Atp1b3	6.24622e-29	0.399239	0.885	0.58	8.55856e-25	1.29108e-26	0.35779	0.865	0.58	1.76904e-22	1.29108e-26	1.24924e-28
Pgk1	6.79174e-21	0.337352	0.609	0.297	9.30604e-17	8.01468e-29	0.418752	0.676	0.33	1.09817e-24	6.79174e-21	1.60294e-28
Rin3	8.20841e-26	0.353025	0.453	0.131	1.12472e-21	1.06186e-28	0.35978	0.376	0.101	1.45495e-24	8.20841e-26	2.12371e-28
Ank	7.02772e-15	0.256128	0.384	0.144	9.62939e-11	1.21738e-28	0.403828	0.533	0.191	1.66805e-24	7.02772e-15	2.43476e-28
Psma4	2.01097e-21	0.284609	0.768	0.42	2.75543e-17	1.89994e-28	0.428405	0.81	0.529	2.6033e-24	2.01097e-21	3.79988e-28
Fam168a	6.29995e-17	0.304769	0.372	0.138	8.6322e-13	3.64129e-28	0.396737	0.451	0.146	4.9893e-24	6.29995e-17	7.28259e-28
Abracl	8.1565e-18	0.258291	0.795	0.502	1.1176e-13	6.68571e-28	0.38471	0.854	0.569	9.16075e-24	8.1565e-18	1.33714e-27
Anp32b	1.94869e-17	0.280027	0.704	0.399	2.6701e-13	9.51217e-28	0.415074	0.753	0.434	1.30336e-23	1.94869e-17	1.90243e-27
Tuba1a	3.31443e-19	0.387123	0.585	0.295	4.54143e-15	1.95561e-27	0.467088	0.659	0.344	2.67958e-23	3.31443e-19	3.91122e-27
Btf3	1.53428e-26	0.371206	0.916	0.7	2.10228e-22	1.39257e-18	0.289711	0.934	0.813	1.9081e-14	1.39257e-18	3.06857e-26
Eno1	1.79519e-26	0.389291	0.795	0.448	2.45977e-22	5.50744e-13	0.305889	0.731	0.546	7.54629e-09	5.50744e-13	3.59038e-26
Pdcd4	1.12953e-23	0.398081	0.468	0.163	1.54769e-19	1.44189e-25	0.427528	0.497	0.197	1.97567e-21	1.12953e-23	2.88377e-25
Rem1	3.31811e-25	0.332229	0.375	0.08	4.54648e-21	1.66046e-20	0.286039	0.36	0.106	2.27517e-16	1.66046e-20	6.63623e-25
Hist1h2bc	4.27807e-25	0.439632	0.511	0.197	5.86181e-21	6.65701e-14	0.283392	0.357	0.146	9.12143e-10	6.65701e-14	8.55615e-25
Uqcrfs1	6.59777e-17	0.287673	0.642	0.341	9.04026e-13	4.66438e-25	0.371873	0.692	0.373	6.39113e-21	6.59777e-17	9.32876e-25
Tmem258	8.7774e-25	0.366404	0.766	0.44	1.20268e-20	4.43539e-18	0.293311	0.788	0.524	6.07738e-14	4.43539e-18	1.75548e-24
Sh3bgrl3	1.58822e-24	0.311492	0.959	0.83	2.17618e-20	3.15564e-23	0.30843	0.984	0.959	4.32385e-19	3.15564e-23	3.17645e-24
Dusp5	4.5339e-11	0.25412	0.341	0.133	6.21235e-07	1.63171e-24	0.436786	0.349	0.095	2.23576e-20	4.5339e-11	3.26341e-24
Arpc1b	2.65477e-24	0.320155	0.928	0.727	3.63756e-20	7.56304e-24	0.378732	0.962	0.89	1.03629e-19	7.56304e-24	5.30953e-24
Map4k1	1.12259e-17	0.275073	0.351	0.11	1.53817e-13	3.70666e-24	0.303526	0.385	0.112	5.07887e-20	1.12259e-17	7.41333e-24
Uqcrh	1.61785e-23	0.306514	0.938	0.743	2.21678e-19	2.0585e-22	0.286418	0.967	0.851	2.82055e-18	2.0585e-22	3.23571e-23
Tiam1	3.73943e-14	0.255156	0.339	0.121	5.12376e-10	2.78359e-23	0.323569	0.42	0.141	3.81407e-19	3.73943e-14	5.56717e-23
Hk2	3.48529e-14	0.250776	0.329	0.106	4.77555e-10	1.24641e-22	0.415545	0.36	0.123	1.70784e-18	3.48529e-14	2.49283e-22
Avpi1	3.89829e-14	0.27162	0.27	0.082	5.34144e-10	1.4676e-22	0.390806	0.39	0.124	2.01091e-18	3.89829e-14	2.9352e-22
Add3	1.79037e-22	0.343971	0.611	0.254	2.45316e-18	7.19469e-21	0.335278	0.69	0.373	9.85817e-17	7.19469e-21	3.58073e-22
Pdlim1	7.83447e-14	0.283437	0.461	0.215	1.07348e-09	2.00394e-22	0.381186	0.577	0.277	2.7458e-18	7.83447e-14	4.00788e-22
Nr4a3	3.52214e-17	0.34818	0.286	0.077	4.82603e-13	3.67333e-22	0.370891	0.376	0.117	5.0332e-18	3.52214e-17	7.34667e-22
Ndufa13	8.50517e-22	0.33033	0.862	0.614	1.16538e-17	9.04376e-20	0.313822	0.923	0.785	1.23918e-15	9.04376e-20	1.70103e-21
Rps2	1.41134e-21	0.301346	0.938	0.804	1.93382e-17	1.37177e-18	0.294734	0.967	0.924	1.87961e-14	1.37177e-18	2.82269e-21
Rpl7a	1.57083e-21	0.294397	0.94	0.764	2.15235e-17	2.34499e-18	0.254921	0.97	0.886	3.2131e-14	2.34499e-18	3.14166e-21
Slc25a5	2.61603e-21	0.338335	0.84	0.573	3.58448e-17	4.6171e-18	0.298446	0.898	0.718	6.32634e-14	4.6171e-18	5.23205e-21
Snrpe	5.03924e-21	0.344993	0.764	0.46	6.90477e-17	2.06088e-20	0.297979	0.857	0.587	2.82382e-16	2.06088e-20	1.00785e-20
Mrps6	1.11152e-20	0.369753	0.439	0.173	1.52301e-16	6.40222e-17	0.26497	0.484	0.205	8.77232e-13	6.40222e-17	2.22304e-20
Eif3f	1.28408e-20	0.289853	0.869	0.587	1.75945e-16	2.79539e-16	0.266868	0.898	0.709	3.83024e-12	2.79539e-16	2.56817e-20
Cct5	7.18403e-18	0.255375	0.695	0.359	9.84355e-14	4.74062e-20	0.327655	0.69	0.394	6.4956e-16	7.18403e-18	9.48124e-20
Cd200r1	8.2029e-20	0.300092	0.542	0.216	1.12396e-15	7.80023e-20	0.323758	0.481	0.196	1.06879e-15	8.2029e-20	1.56005e-19
Pgls	1.3847e-19	0.286921	0.704	0.376	1.89731e-15	1.20228e-14	0.269605	0.731	0.501	1.64736e-10	1.20228e-14	2.76939e-19
Bax	3.87845e-16	0.266857	0.778	0.469	5.31425e-12	1.70625e-19	0.329602	0.766	0.493	2.3379e-15	3.87845e-16	3.41249e-19
Myl12a	4.38076e-18	0.281497	0.814	0.532	6.00252e-14	5.27042e-19	0.306597	0.882	0.667	7.22153e-15	4.38076e-18	1.05408e-18
Higd1a	1.51404e-17	0.294207	0.616	0.299	2.07453e-13	1.43345e-14	0.275974	0.596	0.338	1.96412e-10	1.43345e-14	3.02807e-17
H2afz	2.7088e-15	0.253263	0.881	0.676	3.7116e-11	2.06765e-17	0.302519	0.956	0.815	2.83309e-13	2.7088e-15	4.1353e-17
Prelid1	6.46259e-17	0.271715	0.668	0.356	8.85505e-13	1.6e-14	0.269807	0.712	0.469	2.19232e-10	1.6e-14	1.29252e-16
H13	1.13828e-14	0.266353	0.637	0.346	1.55968e-10	1.47139e-16	0.273665	0.703	0.42	2.0161e-12	1.13828e-14	2.94278e-16
Tnfrsf21	1.85851e-15	0.265163	0.418	0.163	2.54653e-11	3.63852e-16	0.279701	0.409	0.166	4.9855e-12	1.85851e-15	7.27704e-16
Atp5o.1	1.81653e-15	0.274919	0.599	0.304	2.48901e-11	4.48673e-16	0.28352	0.709	0.447	6.14772e-12	1.81653e-15	8.97347e-16
Rgs2	1.16335e-14	0.291926	0.757	0.458	1.59402e-10	2.17863e-09	0.274732	0.709	0.52	2.98515e-05	2.17863e-09	2.3267e-14
Ptpn7	4.12771e-13	0.254439	0.332	0.13	5.65579e-09	2.03892e-14	0.255367	0.415	0.186	2.79373e-10	4.12771e-13	4.07785e-14
Cdkn1a	8.88462e-08	0.272207	0.599	0.403	0.00121737	4.86564e-13	0.366416	0.67	0.429	6.6669e-09	8.88462e-08	9.73128e-13
Cks2	1.85165e-09	0.272192	0.308	0.134	2.53713e-05	1.42773e-11	0.282439	0.305	0.121	1.95628e-07	1.85165e-09	2.85546e-11

## Sheet: Cluster 5
	High Fat_p_val	High Fat_avg_logFC	High Fat_pct.1	High Fat_pct.2	High Fat_p_val_adj	Healthy_p_val	Healthy_avg_logFC	Healthy_pct.1	Healthy_pct.2	Healthy_p_val_adj	max_pval	minimump_p_val
Psap	5.66911e-41	0.756358	0.992	0.995	7.76782e-37	6.11153e-18	1.03776	0.972	0.996	8.37402e-14	6.11153e-18	1.13382e-40
Fn1	1.25061e-40	1.22586	0.935	0.629	1.71359e-36	3.09786e-12	1.29701	0.833	0.526	4.24468e-08	3.09786e-12	2.50122e-40
mt-Co1	4.44681e-37	0.651887	1	0.997	6.09302e-33	9.40298e-05	0.34993	1	0.999	1	9.40298e-05	8.89362e-37
mt-Co3	2.99635e-34	0.615553	1	0.994	4.1056e-30	1.06249e-07	0.469067	1	1	0.00145583	1.06249e-07	5.9927e-34
Fosl2	7.93775e-22	1.16976	0.637	0.469	1.08763e-17	0.00125456	0.733965	0.5	0.469	1	0.00125456	1.58755e-21
mt-Co2	1.29571e-21	0.556998	0.984	0.988	1.77538e-17	0.00273209	0.293001	1	0.998	1	0.00273209	2.59141e-21
Actg1	7.80996e-05	0.50016	0.935	0.98	1	2.18449e-20	1.02254	1	0.996	2.99319e-16	7.80996e-05	4.36898e-20
Nr4a1	5.25618e-16	0.856087	0.863	0.804	7.20202e-12	0.000270809	0.764724	0.806	0.806	1	0.000270809	1.05124e-15
Btg1	2.09868e-14	0.768377	0.823	0.737	2.87561e-10	5.00738e-06	0.998283	0.806	0.761	0.0686111	5.00738e-06	4.19735e-14
Cebpb	6.11699e-14	0.596429	0.919	0.878	8.3815e-10	0.00101663	0.570838	0.806	0.817	1	0.00101663	1.2234e-13
Hsp90b1	1.03678e-13	0.72469	0.855	0.855	1.42059e-09	0.0108618	0.58346	0.778	0.859	1	0.0108618	2.07355e-13
mt-Nd1	1.01792e-12	0.432014	0.968	0.989	1.39475e-08	0.0109606	0.361057	0.972	0.999	1	0.0109606	2.03583e-12
Lyz1	1.4328e-11	0.465541	0.919	0.796	1.96323e-07	3.59047e-05	0.993834	0.778	0.688	0.491966	3.59047e-05	2.86561e-11
Prkcd	1.59875e-11	0.719986	0.621	0.537	2.19061e-07	8.15889e-05	0.882617	0.528	0.509	1	8.15889e-05	3.1975e-11
Junb	4.18627e-11	0.485827	0.968	0.985	5.73603e-07	9.10377e-06	0.470023	1	0.988	0.12474	9.10377e-06	8.37255e-11
mt-Nd2	8.66217e-11	0.589348	0.879	0.935	1.18689e-06	0.00238023	0.481138	0.917	0.985	1	0.00238023	1.73243e-10
Ear2	1.93369e-10	0.451031	0.847	0.637	2.64955e-06	7.49213e-09	0.960851	0.806	0.451	0.000102657	7.49213e-09	3.86739e-10
Pim1	8.93701e-10	0.680824	0.685	0.584	1.22455e-05	0.0161282	0.769319	0.556	0.579	1	0.0161282	1.7874e-09
2009-09-01	3.57504e-07	0.747065	0.371	0.35	0.00489852	9.25118e-10	1.01834	0.583	0.39	1.2676e-05	3.57504e-07	1.85024e-09
Sgms1	9.43106e-10	0.74761	0.419	0.328	1.29224e-05	7.63198e-05	0.901766	0.389	0.31	1	7.63198e-05	1.88621e-09
Csrnp1	2.19201e-09	0.862245	0.427	0.351	3.0035e-05	0.000392031	0.8117	0.528	0.481	1	0.000392031	4.38403e-09
Retnla	4.72617e-09	0.269815	1	1	6.4758e-05	0.00207601	0.312665	1	1	1	0.00207601	9.45234e-09
Lpl	4.93435e-09	0.798082	0.702	0.628	6.76105e-05	1.74672e-08	1.22032	0.75	0.622	0.000239335	1.74672e-08	9.8687e-09
Il1b	1.05276e-08	0.712212	0.694	0.553	0.00014425	2.9371e-08	1.14901	0.722	0.451	0.000402442	2.9371e-08	2.10553e-08
Itgam	1.17854e-08	0.788091	0.589	0.58	0.000161484	0.000209752	0.766028	0.611	0.6	1	0.000209752	2.35708e-08
Cytip	3.7016e-08	0.795425	0.339	0.285	0.000507193	0.0080088	0.560071	0.278	0.215	1	0.0080088	7.4032e-08
Efhd2	3.7641e-08	0.713847	0.589	0.574	0.000515757	0.00502197	0.643677	0.583	0.624	1	0.00502197	7.5282e-08
Arf5	0.102298	0.511158	0.621	0.754	1	5.18059e-08	0.784929	0.861	0.822	0.000709845	0.102298	1.03612e-07
Nr4a2	9.39988e-08	0.733245	0.395	0.319	0.00128797	0.0669926	0.912339	0.25	0.295	1	0.0669926	1.87998e-07
BC005537	1.46134e-07	0.787957	0.71	0.791	0.00200233	4.54537e-06	0.924452	0.833	0.876	0.0622806	4.54537e-06	2.92268e-07
Gda	1.96161e-07	0.601311	0.71	0.675	0.0026878	0.0280977	0.564225	0.667	0.727	1	0.0280977	3.92322e-07
Dusp1	1.04523e-05	0.304415	0.992	0.988	0.143217	2.15449e-07	0.550221	1	0.986	0.00295208	1.04523e-05	4.30898e-07
Ogt	0.00240818	0.481831	0.411	0.442	1	3.08185e-07	0.932307	0.556	0.419	0.00422276	0.00240818	6.16371e-07
Naaa	3.618e-07	0.732875	0.427	0.401	0.00495738	1.98727e-05	0.900488	0.639	0.588	0.272295	1.98727e-05	7.23599e-07
H2-K1	4.32981e-07	0.447461	0.903	0.926	0.00593271	0.00119616	0.411466	0.944	0.974	1	0.00119616	8.65962e-07
Tnfaip3	4.63027e-07	0.695943	0.508	0.469	0.0063444	0.000271392	0.94177	0.5	0.443	1	0.000271392	9.26054e-07
Gm42418	4.87944e-07	0.697866	0.726	0.758	0.0066858	0.00414626	0.916517	0.75	0.889	1	0.00414626	9.75887e-07
Ptprc	5.38761e-07	0.637973	0.637	0.639	0.0073821	4.03853e-05	0.856918	0.611	0.643	0.55336	4.03853e-05	1.07752e-06
AI467606	7.60917e-07	0.716284	0.484	0.476	0.0104261	0.00013484	0.90456	0.5	0.422	1	0.00013484	1.52183e-06
Plxnd1	5.64199e-06	0.637697	0.419	0.409	0.0773065	8.43256e-07	0.958956	0.583	0.472	0.0115543	5.64199e-06	1.68651e-06
Csf2ra	8.43384e-07	0.709688	0.548	0.564	0.011556	0.000948815	0.844517	0.556	0.594	1	0.000948815	1.68677e-06
Mbnl1	1.24571e-06	0.644449	0.669	0.717	0.0170687	2.9744e-06	0.777491	0.778	0.792	0.0407553	2.9744e-06	2.49142e-06
Ccr2	2.59308e-06	0.56119	0.702	0.633	0.0355304	7.54772e-05	0.724544	0.75	0.591	1	7.54772e-05	5.18616e-06
Ahnak	2.6822e-06	0.510616	0.774	0.777	0.0367515	8.24623e-05	0.615785	0.861	0.921	1	8.24623e-05	5.36439e-06
Tnip3	4.3799e-06	1.07839	0.29	0.249	0.0600133	2.00117e-05	1.1049	0.361	0.222	0.274201	2.00117e-05	8.75977e-06
Cd44	5.45213e-06	0.612915	0.629	0.626	0.0747051	2.99092e-05	0.944363	0.583	0.493	0.409816	2.99092e-05	1.09042e-05
Cxcl2	6.18868e-06	0.455317	0.855	0.793	0.0847972	0.000186773	0.679822	0.778	0.658	1	0.000186773	1.23773e-05
Far1	0.000503826	0.587954	0.347	0.359	1	6.20045e-06	0.846791	0.444	0.317	0.0849586	0.000503826	1.24009e-05
Dapk1	7.52113e-06	0.735098	0.347	0.34	0.103055	0.0328895	0.559836	0.333	0.358	1	0.0328895	1.50422e-05
Rpsa	0.000112476	0.450605	0.887	0.91	1	1.19656e-05	0.700901	0.889	0.948	0.163953	0.000112476	2.39311e-05
Ccnl1	1.3061e-05	0.634452	0.645	0.695	0.178961	0.757922	0.327037	0.556	0.731	1	0.757922	2.61218e-05
Atp1b3	1.43391e-05	0.605897	0.637	0.663	0.196475	5.99767e-05	0.833655	0.611	0.632	0.821801	5.99767e-05	2.86781e-05
Ddx17	0.00597512	0.511214	0.419	0.489	1	1.62245e-05	0.811021	0.5	0.404	0.222308	0.00597512	3.24488e-05
Kdm7a	1.67799e-05	0.661079	0.347	0.344	0.229918	0.594283	0.438812	0.222	0.324	1	0.594283	3.35595e-05
mt-Nd3	1.8239e-05	0.527873	0.621	0.624	0.249911	0.0696476	0.495503	0.722	0.856	1	0.0696476	3.64777e-05
Colgalt1	2.15527e-05	0.612205	0.403	0.402	0.295315	0.00529508	0.630098	0.444	0.434	1	0.00529508	4.31049e-05
Lilr4b	2.24746e-05	0.764118	0.556	0.594	0.307948	0.76415	0.254483	0.389	0.58	1	0.76415	4.49488e-05
Adam8	4.61976e-05	0.613719	0.274	0.255	0.632999	2.41039e-05	0.839142	0.278	0.165	0.330271	4.61976e-05	4.82071e-05
Id2	2.56859e-05	0.616511	0.419	0.359	0.351948	0.213205	0.434837	0.25	0.253	1	0.213205	5.1371e-05
Pmaip1	2.7107e-05	0.674862	0.306	0.28	0.37142	0.00301936	0.754124	0.278	0.246	1	0.00301936	5.42132e-05
Add3	2.81615e-05	0.596365	0.363	0.348	0.385869	0.257598	0.40944	0.361	0.431	1	0.257598	5.63222e-05
Oxct1	0.124074	0.340635	0.226	0.296	1	3.80655e-05	0.821529	0.389	0.284	0.521573	0.124074	7.61295e-05
Ccrl2	4.0464e-05	0.746652	0.395	0.376	0.554437	0.0120512	0.577961	0.278	0.237	1	0.0120512	8.09263e-05
Gadd45b	4.64807e-05	0.592724	0.46	0.418	0.636879	0.205364	0.579158	0.444	0.542	1	0.205364	9.29593e-05
Cd84	4.70485e-05	0.553783	0.524	0.542	0.644659	0.158311	0.51501	0.417	0.523	1	0.158311	9.40948e-05
Alcam	4.91483e-05	0.655429	0.282	0.291	0.673431	0.000713865	0.766091	0.306	0.244	1	0.000713865	9.82943e-05
2810474O19Rik	0.00534528	0.611578	0.266	0.285	1	6.41913e-05	1.21564	0.333	0.298	0.879549	0.00534528	0.000128378
Jund	0.00012006	0.290934	0.984	0.99	1	0.004058	0.331315	0.972	0.991	1	0.004058	0.000240106
Wipf1	0.293875	0.313823	0.25	0.334	1	0.000148262	0.875134	0.361	0.352	1	0.293875	0.000296502
Rgs1	0.000150023	0.58807	0.508	0.44	1	0.0260634	0.635981	0.278	0.226	1	0.0260634	0.000300023
Borcs6	0.00015066	0.572422	0.266	0.263	1	0.00355095	0.816607	0.361	0.358	1	0.00355095	0.000301297
Trps1	0.000170965	0.604101	0.339	0.343	1	0.0473028	0.667488	0.333	0.401	1	0.0473028	0.0003419
Socs6	0.000243481	0.515602	0.306	0.303	1	0.000217538	0.741358	0.389	0.285	1	0.000243481	0.000435028
Dock2	0.000303287	0.581772	0.347	0.367	1	0.265091	0.412853	0.417	0.508	1	0.265091	0.000606483
Pum2	0.345791	0.284342	0.274	0.369	1	0.000307169	0.674973	0.472	0.406	1	0.345791	0.000614243
Atp2b1	0.0651331	0.335117	0.621	0.726	1	0.000598973	0.626409	0.75	0.815	1	0.0651331	0.00119759
Cd200r1	0.00305686	0.487667	0.29	0.304	1	0.000637996	0.60987	0.333	0.246	1	0.00305686	0.00127558
Samsn1	0.000791922	0.567938	0.355	0.39	1	0.0662877	0.514383	0.306	0.3	1	0.0662877	0.00158322
Mob1a	0.000884136	0.569569	0.435	0.49	1	0.335526	0.457114	0.417	0.558	1	0.335526	0.00176749
Kdm6b	0.000941608	0.560164	0.46	0.482	1	0.238745	0.600304	0.444	0.555	1	0.238745	0.00188233
Nfkbia	0.000952653	0.380819	0.895	0.884	1	0.880311	0.259675	0.778	0.92	1	0.880311	0.0019044
Rab8b	0.00102018	0.56834	0.476	0.554	1	0.0371601	0.594271	0.472	0.568	1	0.0371601	0.00203932
Tmcc1	0.0011242	0.543613	0.548	0.625	1	0.425716	0.28697	0.361	0.638	1	0.425716	0.00224713
Acer3	0.00116043	0.520036	0.266	0.278	1	0.0196739	0.622008	0.278	0.292	1	0.0196739	0.00231952
Pabpc1	0.457752	0.301711	0.742	0.861	1	0.00132764	0.627026	0.806	0.896	1	0.457752	0.00265352
Egr2	0.00138673	0.499944	0.621	0.662	1	0.046932	0.530567	0.694	0.784	1	0.046932	0.00277153
Rbpj	0.00150793	0.498963	0.548	0.622	1	0.491519	0.344868	0.556	0.725	1	0.491519	0.00301358
Samhd1	0.0015511	0.569509	0.556	0.639	1	0.669009	0.321287	0.5	0.657	1	0.669009	0.0030998
Nabp1	0.0104735	0.45468	0.234	0.253	1	0.00191567	0.571151	0.361	0.27	1	0.0104735	0.00382767
Fam49b	0.00244837	0.566754	0.5	0.584	1	0.466666	0.539617	0.417	0.611	1	0.466666	0.00489075
2011-09-01	0.00261475	0.562345	0.363	0.421	1	0.212589	0.511147	0.333	0.42	1	0.212589	0.00522267
Cbl	0.00298528	0.482578	0.387	0.43	1	0.228188	0.44967	0.361	0.46	1	0.228188	0.00596165
Phlda1	0.00335982	0.565039	0.403	0.411	1	0.0179858	0.677969	0.444	0.387	1	0.0179858	0.00670835
Gls	0.149301	0.355024	0.258	0.331	1	0.00385898	0.724041	0.389	0.382	1	0.149301	0.00770306
Hif1a	0.00393293	0.531128	0.331	0.378	1	0.10727	0.517758	0.278	0.318	1	0.10727	0.00785038
Mcl1	0.00468139	0.394433	0.815	0.883	1	0.322889	0.334113	0.778	0.921	1	0.322889	0.00934086
Wnk1	0.00484987	0.399539	0.556	0.618	1	0.838608	0.365416	0.444	0.65	1	0.838608	0.00967623
Sgpl1	0.00508287	0.546768	0.363	0.408	1	0.692072	0.327045	0.361	0.489	1	0.692072	0.0101399
Cybb	0.00583571	0.628232	0.556	0.649	1	0.784159	0.289637	0.528	0.752	1	0.784159	0.0116374
Iqgap1	0.0061693	0.460656	0.605	0.688	1	0.167791	0.595399	0.583	0.762	1	0.167791	0.0123005
Fem1c	0.120887	0.308002	0.202	0.255	1	0.00642292	0.615763	0.278	0.222	1	0.120887	0.0128046
Itpkb	0.00711605	0.480079	0.266	0.29	1	0.0864001	0.594932	0.25	0.278	1	0.0864001	0.0141815
Nktr	0.00751027	0.458553	0.315	0.338	1	0.0291028	0.534064	0.333	0.322	1	0.0291028	0.0149641
Slc20a1	0.00762694	0.589231	0.242	0.26	1	0.600942	0.281585	0.222	0.277	1	0.600942	0.0151957
Prcp	0.00814255	0.418927	0.621	0.71	1	0.0219677	0.590705	0.639	0.777	1	0.0219677	0.0162188
Nfam1	0.130207	0.36752	0.298	0.392	1	0.00820096	0.673079	0.444	0.504	1	0.130207	0.0163347
mt-Nd5	0.00843563	0.409686	0.532	0.598	1	0.896886	0.372735	0.5	0.731	1	0.896886	0.0168001
Adcy7	0.00849859	0.465275	0.29	0.32	1	0.662339	0.313798	0.278	0.371	1	0.662339	0.016925
Grk2	0.00892628	0.428454	0.355	0.395	1	0.613387	0.334792	0.333	0.463	1	0.613387	0.0177729
Asap1	0.00908771	0.510045	0.25	0.294	1	0.303189	0.510771	0.222	0.333	1	0.303189	0.0180928
Nptn	0.979955	0.267646	0.202	0.335	1	0.0124389	0.568699	0.417	0.413	1	0.979955	0.0247232
Limd1	0.0131011	0.40521	0.242	0.268	1	0.214712	0.337813	0.222	0.262	1	0.214712	0.0260306
Lat2	0.0133335	0.47673	0.21	0.252	1	0.274361	0.476413	0.222	0.283	1	0.274361	0.0264892
Rgs2	0.0141684	0.450088	0.508	0.54	1	0.456645	0.547697	0.389	0.557	1	0.456645	0.028136
Flna	0.0141922	0.495293	0.435	0.506	1	0.06027	0.479965	0.556	0.618	1	0.06027	0.028183
Snrnp70	0.0194885	0.496838	0.403	0.493	1	0.0148791	0.697429	0.472	0.523	1	0.0194885	0.0295368
Tardbp	0.0153872	0.465858	0.25	0.282	1	0.775901	0.416539	0.194	0.303	1	0.775901	0.0305377
Gnai3	0.189991	0.306371	0.202	0.265	1	0.0156122	0.618949	0.306	0.299	1	0.189991	0.0309807
Mfsd14b	0.0168782	0.445331	0.242	0.287	1	0.0773298	0.481553	0.278	0.316	1	0.0773298	0.0334715
Emc10	0.021561	0.482347	0.266	0.324	1	0.0702963	0.525202	0.361	0.414	1	0.0702963	0.0426571
Fam120a	0.022284	0.458033	0.234	0.276	1	0.284611	0.516127	0.25	0.336	1	0.284611	0.0440714
Myadm	0.265955	0.358576	0.298	0.397	1	0.0227484	0.775098	0.417	0.464	1	0.265955	0.0449792
Pdia6	0.0240135	0.430774	0.565	0.634	1	0.287807	0.492663	0.472	0.608	1	0.287807	0.0474503
Sgpp1	0.024299	0.443796	0.266	0.3	1	0.510492	0.432134	0.278	0.429	1	0.510492	0.0480075
Vcp	0.895256	0.254252	0.315	0.471	1	0.0254049	0.551538	0.5	0.538	1	0.895256	0.0501644
Atp1a1	0.0275259	0.458603	0.5	0.597	1	0.102156	0.579309	0.5	0.641	1	0.102156	0.0542942
Slc38a2	0.519648	0.300266	0.298	0.396	1	0.0283378	0.555136	0.472	0.515	1	0.519648	0.0558726
Fus	0.185433	0.334269	0.492	0.615	1	0.0301308	0.447588	0.639	0.722	1	0.185433	0.0593537
G3bp1	0.0301756	0.448527	0.29	0.353	1	0.306423	0.41355	0.306	0.416	1	0.306423	0.0594406
Baiap2	0.0322181	0.429522	0.226	0.28	1	0.31429	0.403221	0.222	0.294	1	0.31429	0.0633982
Nadk	0.635405	0.252029	0.194	0.289	1	0.0371864	0.623906	0.306	0.333	1	0.635405	0.0729899
Fosb	0.0379545	0.254106	0.839	0.91	1	0.759364	0.336089	0.778	0.957	1	0.759364	0.0744685
Ptpa	0.0390848	0.387882	0.218	0.258	1	0.0943793	0.544812	0.333	0.401	1	0.0943793	0.0766419
Cyp4f18	0.0402681	0.384202	0.387	0.444	1	0.734252	0.260178	0.25	0.337	1	0.734252	0.0789146
Gm2a	0.435524	0.261177	0.516	0.606	1	0.0411143	0.56093	0.611	0.669	1	0.435524	0.0805382
Itch	0.0416666	0.361019	0.266	0.3	1	0.0736664	0.459232	0.278	0.287	1	0.0736664	0.0815971
Atp6v1b2	0.205068	0.434912	0.387	0.507	1	0.0421939	0.546525	0.444	0.522	1	0.205068	0.0826074
Eif3a	0.548216	0.294847	0.315	0.44	1	0.0423151	0.629801	0.389	0.461	1	0.548216	0.0828395
Tbxas1	0.0434867	0.44028	0.347	0.427	1	0.28316	0.412357	0.361	0.484	1	0.28316	0.0850824
Pirb	0.0459405	0.466428	0.403	0.504	1	0.427717	0.415025	0.389	0.535	1	0.427717	0.0897705
Psmd2	0.0473765	0.35448	0.25	0.283	1	0.240091	0.495446	0.278	0.352	1	0.240091	0.0925085
Birc3	0.128298	0.404768	0.226	0.287	1	0.0518902	0.534537	0.278	0.307	1	0.128298	0.101088
Ywhaz	0.0572962	0.429397	0.492	0.595	1	0.120218	0.596041	0.5	0.652	1	0.120218	0.111309
Adam15	0.0588187	0.442367	0.411	0.505	1	0.852888	0.269926	0.5	0.699	1	0.852888	0.114178
Larp4b	0.0613462	0.331046	0.29	0.341	1	0.665771	0.270008	0.278	0.395	1	0.665771	0.118929
Irf2bp2	0.0624603	0.388036	0.468	0.553	1	0.418582	0.460555	0.389	0.561	1	0.418582	0.121019
Arap1	0.317641	0.286321	0.21	0.272	1	0.0630536	0.621644	0.278	0.336	1	0.317641	0.122131
Ptprj	0.069702	0.388727	0.306	0.371	1	0.775115	0.289217	0.361	0.515	1	0.775115	0.134546
Raph1	0.0710382	0.374518	0.371	0.455	1	0.856952	0.409767	0.306	0.481	1	0.856952	0.13703
Ets2	0.261263	0.37944	0.202	0.284	1	0.0721328	0.460962	0.333	0.34	1	0.261263	0.139062
Elavl1	0.747737	0.269295	0.226	0.345	1	0.0817687	0.611066	0.306	0.348	1	0.747737	0.156851
Ubl3	0.0823825	0.403045	0.419	0.516	1	0.79247	0.408906	0.361	0.539	1	0.79247	0.157978
Hpcal1	0.0928837	0.38607	0.347	0.447	1	0.781802	0.471331	0.306	0.488	1	0.781802	0.17714
Olfm1	0.106391	0.409864	0.242	0.325	1	0.127526	0.478923	0.278	0.339	1	0.127526	0.201463
Diaph1	0.121714	0.367841	0.266	0.349	1	0.199374	0.372458	0.306	0.36	1	0.199374	0.228614
Aldh1a2	0.125577	0.307542	0.234	0.287	1	0.138596	0.500236	0.25	0.281	1	0.138596	0.235384
Eef2	0.429191	0.321441	0.71	0.826	1	0.12961	0.325817	0.806	0.872	1	0.429191	0.242421
Ptma	0.13655	0.27314	0.798	0.941	1	0.416163	0.313194	0.861	0.981	1	0.416163	0.254454
Hnrnpa0	0.138955	0.376896	0.323	0.415	1	0.790545	0.400451	0.278	0.456	1	0.790545	0.258601
Hnrnpk	0.832499	0.3165	0.548	0.745	1	0.141692	0.668148	0.556	0.77	1	0.832499	0.263307
Hnrnpf	0.145479	0.386387	0.613	0.729	1	0.486782	0.407032	0.611	0.783	1	0.486782	0.269794
Tuba1c	0.147971	0.397081	0.298	0.398	1	0.901615	0.604177	0.278	0.518	1	0.901615	0.274047
Smpdl3a	0.203078	0.291416	0.363	0.438	1	0.151467	0.62116	0.306	0.401	1	0.203078	0.279992
Lasp1	0.151898	0.329353	0.226	0.284	1	0.323879	0.358659	0.278	0.346	1	0.323879	0.280723
Tkt	0.154857	0.398468	0.395	0.496	1	0.200104	0.693265	0.361	0.482	1	0.200104	0.285733
Sdc3	0.158983	0.382621	0.387	0.494	1	0.312008	0.450215	0.583	0.71	1	0.312008	0.29269
Ccr5	0.164992	0.406854	0.282	0.374	1	0.826636	0.321672	0.194	0.321	1	0.826636	0.302761
Fnbp1	0.177361	0.34121	0.274	0.354	1	0.875474	0.351316	0.222	0.401	1	0.875474	0.323264
Trim25	0.356215	0.290987	0.323	0.422	1	0.178121	0.400773	0.306	0.337	1	0.356215	0.324514
Ier5	0.191399	0.328298	0.71	0.83	1	0.486395	0.449817	0.639	0.868	1	0.486395	0.346164
Irf2	0.19369	0.365149	0.25	0.343	1	0.955945	0.374124	0.194	0.364	1	0.955945	0.349865
Arhgef1	0.607801	0.276442	0.185	0.278	1	0.199968	0.410972	0.278	0.346	1	0.607801	0.35995
Egr3	0.488423	0.339356	0.282	0.357	1	0.201559	0.384305	0.389	0.431	1	0.488423	0.362492
Tmem30a	0.202648	0.353266	0.234	0.323	1	0.210272	0.504964	0.278	0.378	1	0.210272	0.36423
Stat3	0.256856	0.324465	0.234	0.316	1	0.21288	0.338663	0.361	0.395	1	0.256856	0.380442
Ecm1	0.969189	0.337089	0.395	0.56	1	0.216891	0.419456	0.444	0.503	1	0.969189	0.38674
Syk	0.227261	0.379732	0.347	0.453	1	0.487139	0.258748	0.222	0.452	1	0.487139	0.402874
Eif3j1	0.227888	0.379343	0.242	0.343	1	0.439243	0.369446	0.25	0.328	1	0.439243	0.403843
Canx	0.232618	0.306194	0.589	0.706	1	0.832281	0.350744	0.528	0.782	1	0.832281	0.411125
Kif5b	0.48206	0.277963	0.282	0.399	1	0.237103	0.386346	0.333	0.422	1	0.48206	0.417988
Hnrnpab	0.268315	0.313142	0.371	0.478	1	0.614657	0.575737	0.333	0.554	1	0.614657	0.464637
Fcrls	0.501413	0.290614	0.427	0.602	1	0.273848	0.46569	0.639	0.747	1	0.501413	0.472703
Zyx	0.287589	0.345877	0.387	0.498	1	0.50968	0.509395	0.389	0.547	1	0.50968	0.492471
Fcho2	0.299835	0.251495	0.226	0.274	1	0.357976	0.382608	0.25	0.315	1	0.357976	0.509769
Celf2	0.307114	0.338946	0.395	0.521	1	0.985857	0.433465	0.389	0.6	1	0.985857	0.519909
Xbp1	0.334348	0.398004	0.419	0.564	1	0.980531	0.287473	0.333	0.521	1	0.980531	0.556908
Rnf141	0.335341	0.264611	0.21	0.275	1	0.381702	0.31645	0.25	0.317	1	0.381702	0.558229
Dnaja1	0.97931	0.266993	0.435	0.603	1	0.336319	0.556133	0.444	0.61	1	0.97931	0.559527
Dusp3	0.587461	0.276719	0.331	0.452	1	0.353197	0.472733	0.417	0.539	1	0.587461	0.581646
Eif4g1	0.420163	0.269994	0.21	0.285	1	0.398061	0.34966	0.222	0.305	1	0.420163	0.63767
Ehbp1l1	0.466708	0.251528	0.274	0.373	1	0.419427	0.392731	0.278	0.376	1	0.466708	0.662935
Rassf4	0.433262	0.320458	0.452	0.587	1	0.456425	0.408166	0.472	0.596	1	0.456425	0.678808
Rnf13	0.891055	0.266097	0.218	0.345	1	0.470303	0.290509	0.361	0.452	1	0.891055	0.719421
Csnk1a1	0.765109	0.25732	0.306	0.446	1	0.473906	0.365943	0.278	0.495	1	0.765109	0.723225
Eif4g2	0.479744	0.288096	0.54	0.695	1	0.671959	0.562217	0.444	0.703	1	0.671959	0.729333
Mpeg1	0.493642	0.346431	0.452	0.607	1	0.541976	0.275984	0.222	0.397	1	0.541976	0.743601
Il6ra	0.538045	0.309269	0.298	0.408	1	0.934643	0.31711	0.333	0.513	1	0.934643	0.786598
Ppp3ca	0.968409	0.269426	0.282	0.438	1	0.582437	0.292474	0.389	0.537	1	0.968409	0.825641
Wsb1	0.795245	0.273497	0.315	0.445	1	0.584033	0.295819	0.333	0.578	1	0.795245	0.826971
Surf4	0.609188	0.259471	0.226	0.327	1	0.764695	0.253617	0.222	0.318	1	0.764695	0.847266
Hsp90ab1	0.711608	0.370456	0.734	0.891	1	0.894827	0.449915	0.75	0.94	1	0.894827	0.91683
Myo1g	0.798074	0.290979	0.153	0.258	1	0.739746	0.250423	0.139	0.257	1	0.798074	0.932268
Lrp1	0.925763	0.257027	0.274	0.427	1	0.854281	0.328661	0.361	0.544	1	0.925763	0.978766
Msn	0.879672	0.263892	0.355	0.502	1	0.873162	0.256601	0.417	0.614	1	0.879672	0.983912

## Sheet: Cluster 6
	High Fat_p_val	High Fat_avg_logFC	High Fat_pct.1	High Fat_pct.2	High Fat_p_val_adj	Healthy_p_val	Healthy_avg_logFC	Healthy_pct.1	Healthy_pct.2	Healthy_p_val_adj	max_pval	minimump_p_val
Sirpb1c	6.02562e-43	1.31598	0.469	0.035	8.2563e-39	3.60663e-44	1.12702	0.457	0.01	4.94181e-40	6.02562e-43	7.21327e-44
Plac8	2.65617e-34	2.71859	0.365	0.021	3.63948e-30	8.60711e-30	1.96314	0.284	0.009	1.17935e-25	8.60711e-30	5.31234e-34
Cd300c2	2.04119e-23	0.80858	0.552	0.152	2.79684e-19	6.38762e-32	0.987826	0.593	0.107	8.75232e-28	2.04119e-23	1.27752e-31
Lst1	1.66473e-31	1.33352	0.75	0.31	2.28102e-27	7.69803e-19	0.943757	0.815	0.506	1.05478e-14	7.69803e-19	3.32947e-31
Gngt2	3.50185e-28	1.5172	0.365	0.037	4.79824e-24	6.15066e-26	1.36252	0.333	0.018	8.42763e-22	6.15066e-26	7.0037e-28
Ms4a6c	1.03694e-26	1.1377	0.802	0.333	1.42081e-22	1.83818e-16	0.813009	0.802	0.489	2.51867e-12	1.83818e-16	2.07388e-26
Ms4a4c	1.00389e-25	1.0716	0.312	0.016	1.37554e-21	3.86299e-19	1.00979	0.284	0.021	5.29307e-15	3.86299e-19	2.00779e-25
Sirpb1b	6.06112e-18	0.622767	0.292	0.038	8.30495e-14	7.47179e-21	0.51447	0.284	0.021	1.02378e-16	6.06112e-18	1.49436e-20
B2m	2.09994e-20	0.559823	0.99	0.955	2.87734e-16	2.95065e-12	0.469393	1	0.992	4.04298e-08	2.95065e-12	4.19988e-20
Mpeg1	4.38076e-06	0.408493	0.729	0.586	0.0600252	1.9069e-19	0.846134	0.741	0.379	2.61284e-15	4.38076e-06	3.8138e-19
Irf7	8.31406e-19	0.836515	0.281	0.037	1.13919e-14	1.84833e-17	0.877688	0.309	0.038	2.53258e-13	1.84833e-17	1.66281e-18
Fcgr4	1.20037e-16	0.798058	0.385	0.095	1.64475e-12	2.25216e-17	0.769806	0.259	0.032	3.08591e-13	1.20037e-16	4.50432e-17
Rplp0	6.43092e-07	0.395638	0.948	0.879	0.00881165	4.74534e-17	0.60272	0.988	0.934	6.50207e-13	6.43092e-07	9.49069e-17
Tmsb10	2.83667e-11	0.644988	0.906	0.675	3.88681e-07	7.76731e-17	0.953528	0.901	0.712	1.06428e-12	2.83667e-11	1.55346e-16
Cx3cr1	3.46689e-16	0.702492	0.281	0.033	4.75034e-12	4.20151e-10	0.474735	0.259	0.042	5.75691e-06	4.20151e-10	6.93379e-16
Ifitm3	6.63196e-16	0.673133	0.958	0.913	9.08711e-12	1.72356e-07	0.475115	0.988	0.98	0.00236162	1.72356e-07	1.32639e-15
Cytip	3.9194e-15	0.799086	0.573	0.271	5.37036e-11	9.8209e-06	0.518315	0.358	0.21	0.134566	9.8209e-06	7.83879e-15
Ifi27l2a	1.03531e-14	0.922561	0.833	0.683	1.41859e-10	0.000425491	0.397293	0.926	0.887	1	0.000425491	2.07063e-14
Fcgr1	1.45243e-14	0.704138	0.396	0.093	1.99012e-10	2.51419e-05	0.397034	0.358	0.17	0.344494	2.51419e-05	2.90486e-14
Rps27	1.09769e-10	0.338125	1	0.97	1.50406e-06	6.1259e-14	0.381569	1	0.994	8.3937e-10	1.09769e-10	1.22518e-13
Ifi204	1.01206e-12	0.786152	0.5	0.173	1.38673e-08	0.0406263	0.328783	0.333	0.269	1	0.0406263	2.02412e-12
Fcer1g	1.53767e-12	0.440127	0.99	0.955	2.10691e-08	1.52699e-10	0.339942	0.988	0.992	2.09228e-06	1.52699e-10	3.07533e-12
Fxyd5	9.51611e-05	0.391546	0.792	0.68	1	7.96491e-12	0.598656	0.889	0.718	1.09135e-07	9.51611e-05	1.59298e-11
Rpl9	4.19644e-11	0.402589	0.969	0.871	5.74996e-07	2.08319e-11	0.409284	0.975	0.945	2.85439e-07	4.19644e-11	4.16638e-11
Fau	1.33576e-06	0.250414	1	0.968	0.0183026	2.3204e-11	0.326423	1	0.995	3.17942e-07	1.33576e-06	4.64081e-11
Rpl18a	2.85279e-09	0.367781	0.979	0.934	3.9089e-05	2.35939e-11	0.361393	0.988	0.985	3.23284e-07	2.85279e-09	4.71878e-11
Aif1	2.75962e-11	0.792053	0.542	0.253	3.78123e-07	1.86551e-08	0.532061	0.84	0.675	0.000255613	1.86551e-08	5.51923e-11
Rpl18	0.000129224	0.25262	0.938	0.842	1	9.87473e-11	0.402471	0.975	0.927	1.35304e-06	0.000129224	1.97495e-10
Cebpb	1.8617e-06	0.532434	0.948	0.877	0.025509	1.35486e-10	0.858642	0.889	0.814	1.85643e-06	1.8617e-06	2.70973e-10
Ctss	5.66028e-05	0.383013	0.917	0.89	0.775571	2.39391e-10	0.484967	0.988	0.946	3.28014e-06	5.66028e-05	4.78782e-10
Msrb1	3.42245e-10	0.947051	0.49	0.332	4.68944e-06	3.04297e-06	0.631072	0.531	0.385	0.0416947	3.04297e-06	6.84489e-10
Ms4a6b	7.20384e-10	0.671377	0.49	0.213	9.8707e-06	0.000228971	0.357234	0.506	0.307	1	0.000228971	1.44077e-09
Plbd1	8.94289e-08	0.496074	0.5	0.291	0.00122535	7.95412e-10	0.668144	0.593	0.384	1.08987e-05	8.94289e-08	1.59082e-09
Oas1a	8.03093e-10	0.537715	0.323	0.109	1.1004e-05	4.32369e-05	0.296227	0.259	0.108	0.592432	4.32369e-05	1.60619e-09
Rpl32	1.01483e-06	0.255672	0.99	0.926	0.0139052	1.03926e-09	0.352615	1	0.983	1.424e-05	1.01483e-06	2.07853e-09
Tyrobp	2.28854e-07	0.33398	0.99	0.932	0.00313576	1.13949e-09	0.372011	0.975	0.983	1.56133e-05	2.28854e-07	2.27898e-09
Rpl17	3.63615e-08	0.373393	0.958	0.872	0.000498225	1.22715e-09	0.351312	0.988	0.955	1.68144e-05	3.63615e-08	2.45429e-09
Psme1	2.18286e-09	0.591699	0.583	0.337	2.99096e-05	0.000380942	0.341556	0.568	0.45	1	0.000380942	4.36572e-09
Rpl11	2.22211e-09	0.365501	0.969	0.861	3.04474e-05	6.46677e-07	0.2983	0.963	0.955	0.00886077	6.46677e-07	4.44422e-09
Rpl21	2.7378e-09	0.314143	0.99	0.869	3.75134e-05	3.81972e-05	0.268447	0.975	0.963	0.523378	3.81972e-05	5.47561e-09
Rps19	3.53161e-09	0.311759	1	0.941	4.83901e-05	3.7549e-09	0.377658	0.988	0.992	5.14497e-05	3.7549e-09	7.06322e-09
Actr3	5.88458e-07	0.396719	0.833	0.711	0.00806306	3.79553e-09	0.43743	0.914	0.781	5.20064e-05	5.88458e-07	7.59107e-09
Axl	1.98546e-06	0.525111	0.354	0.18	0.0272048	5.55851e-09	0.553933	0.432	0.18	7.61627e-05	1.98546e-06	1.1117e-08
Uba52	5.899e-09	0.422052	0.948	0.804	8.08281e-05	1.34806e-06	0.39223	0.914	0.852	0.0184711	1.34806e-06	1.1798e-08
Lyz2	9.52054e-05	0.252896	1	0.999	1	6.32288e-09	0.476178	1	1	8.66361e-05	9.52054e-05	1.26458e-08
Rpl4	7.27009e-07	0.365576	0.885	0.753	0.00996147	8.62313e-09	0.427728	0.938	0.846	0.000118154	7.27009e-07	1.72463e-08
Rps6	1.15382e-05	0.283025	0.969	0.863	0.158097	9.15374e-09	0.399796	0.951	0.931	0.000125425	1.15382e-05	1.83075e-08
Rpl6	1.04693e-08	0.3431	0.969	0.872	0.00014345	6.06179e-08	0.393923	0.938	0.947	0.000830586	6.06179e-08	2.09385e-08
Limd2	1.07676e-08	0.487549	0.323	0.113	0.000147537	2.17084e-06	0.421203	0.37	0.181	0.0297449	2.17084e-06	2.15352e-08
Clec12a	1.30996e-08	0.479724	0.479	0.191	0.00017949	1.0714e-07	0.467669	0.679	0.415	0.00146803	1.0714e-07	2.61991e-08
Rpl15	1.92062e-05	0.307141	0.927	0.815	0.263163	1.47217e-08	0.391985	0.951	0.917	0.000201717	1.92062e-05	2.94434e-08
Fyb	2.36255e-08	0.496366	0.479	0.237	0.000323717	0.000150185	0.323058	0.469	0.299	1	0.000150185	4.7251e-08
Slfn5	2.40541e-08	0.678239	0.333	0.123	0.000329589	3.63649e-05	0.50152	0.296	0.152	0.498272	3.63649e-05	4.81081e-08
Ccr2	2.78667e-06	0.368419	0.812	0.627	0.038183	2.57347e-08	0.557835	0.802	0.585	0.000352616	2.78667e-06	5.14693e-08
Ifngr1	3.31367e-08	0.466945	0.74	0.561	0.000454039	7.78703e-07	0.64721	0.667	0.587	0.0106698	7.78703e-07	6.62734e-08
Hck	5.75235e-08	0.447228	0.26	0.089	0.000788187	4.30345e-08	0.37867	0.321	0.096	0.000589659	5.75235e-08	8.6069e-08
Ptpn6	4.6023e-08	0.442493	0.646	0.405	0.000630608	2.85123e-05	0.379897	0.63	0.437	0.390676	2.85123e-05	9.20461e-08
Rps11	5.43232e-07	0.339643	0.969	0.922	0.00744336	6.00092e-08	0.322491	0.988	0.975	0.000822246	5.43232e-07	1.20018e-07
Aprt	0.00445174	0.293032	0.354	0.264	1	6.19441e-08	0.485902	0.481	0.242	0.000848758	0.00445174	1.23888e-07
Coro1a	6.37096e-08	0.488714	0.854	0.719	0.00087295	4.81782e-07	0.468723	0.914	0.787	0.00660138	4.81782e-07	1.27419e-07
H2-DMb1	0.00110352	0.314416	0.75	0.672	1	6.45412e-08	0.439563	0.877	0.762	0.000884344	0.00110352	1.29082e-07
H3f3a	2.4914e-07	0.378663	0.938	0.857	0.00341372	7.78682e-08	0.362078	0.963	0.956	0.00106695	2.4914e-07	1.55736e-07
Psmb8	3.2831e-05	0.387737	0.594	0.421	0.449851	8.45055e-08	0.541353	0.691	0.542	0.00115789	3.2831e-05	1.69011e-07
Rps16	8.509e-08	0.334666	0.969	0.927	0.0011659	0.000116405	0.280652	0.975	0.978	1	0.000116405	1.7018e-07
Rpl24	1.20795e-05	0.278578	0.948	0.825	0.165513	9.56686e-08	0.363203	0.963	0.93	0.00131085	1.20795e-05	1.91337e-07
Fam49b	1.04673e-07	0.451563	0.74	0.567	0.00143422	0.00226393	0.318661	0.654	0.605	1	0.00226393	2.09345e-07
Sap30	1.08002e-07	0.414786	0.354	0.137	0.00147984	0.00269632	0.283372	0.272	0.153	1	0.00269632	2.16004e-07
Fam96a	5.92165e-06	0.453669	0.417	0.279	0.0811385	1.19511e-07	0.424957	0.58	0.298	0.00163754	5.92165e-06	2.39023e-07
Ifngr2	0.00378106	0.356744	0.302	0.221	1	1.36271e-07	0.44343	0.444	0.218	0.00186718	0.00378106	2.72541e-07
Napsa	0.00539587	0.361987	0.302	0.231	1	1.63122e-07	0.584597	0.346	0.142	0.0022351	0.00539587	3.26245e-07
Il1b	9.23858e-07	0.81535	0.698	0.555	0.0126587	1.82445e-07	0.91795	0.63	0.449	0.00249986	9.23858e-07	3.64889e-07
Rpl27	4.35013e-06	0.302462	0.938	0.807	0.0596055	2.04646e-07	0.337599	0.951	0.899	0.00280406	4.35013e-06	4.09292e-07
Cd300a	1.1394e-05	0.345701	0.625	0.423	0.156121	4.96017e-07	0.464499	0.593	0.365	0.00679642	1.1394e-05	9.92033e-07
Rpl39	5.69762e-07	0.277626	0.979	0.904	0.00780688	8.57994e-07	0.352865	0.975	0.969	0.0117562	8.57994e-07	1.13952e-06
Arpc2	5.65806e-05	0.261877	0.917	0.804	0.775268	6.57144e-07	0.259356	1	0.921	0.00900418	5.65806e-05	1.31429e-06
H3f3b	0.000196606	0.279552	0.979	0.968	1	6.76726e-07	0.286823	1	0.985	0.00927249	0.000196606	1.35345e-06
Cmtm7	6.93521e-07	0.425299	0.625	0.423	0.00950263	5.85389e-06	0.374684	0.716	0.522	0.08021	5.85389e-06	1.38704e-06
Rpl26	7.61441e-07	0.275449	0.969	0.884	0.0104333	8.04227e-07	0.294148	0.988	0.975	0.0110195	8.04227e-07	1.52288e-06
Phf11b	9.8098e-07	0.507333	0.26	0.12	0.0134414	6.10276e-06	0.416797	0.296	0.156	0.08362	6.10276e-06	1.96196e-06
Sp100	1.16878e-06	0.483682	0.417	0.22	0.0160147	0.000724497	0.447958	0.37	0.256	1	0.000724497	2.33756e-06
Rps7	1.27876e-05	0.310911	0.917	0.833	0.175216	1.24923e-06	0.355928	0.963	0.933	0.0171169	1.27876e-05	2.49845e-06
Rpl27a	1.38975e-06	0.305811	0.969	0.895	0.0190424	1.60051e-05	0.275573	0.963	0.97	0.219302	1.60051e-05	2.77951e-06
Rpl29	2.48157e-06	0.351154	0.854	0.716	0.0340024	1.54294e-06	0.357289	0.926	0.875	0.0211413	2.48157e-06	3.08587e-06
Cybb	0.000726505	0.266666	0.74	0.635	1	1.61158e-06	0.413984	0.864	0.743	0.0220819	0.000726505	3.22316e-06
Eno1	1.95606e-06	0.504284	0.698	0.53	0.026802	0.00287291	0.308304	0.679	0.575	1	0.00287291	3.91212e-06
Ly86	0.000157653	0.362171	0.698	0.573	1	2.26823e-06	0.335863	0.852	0.669	0.0310793	0.000157653	4.53645e-06
Rps18	2.96712e-06	0.288632	0.969	0.905	0.0406555	7.23463e-06	0.291651	0.988	0.975	0.0991289	7.23463e-06	5.93424e-06
Rpl19	5.74873e-06	0.293346	0.958	0.857	0.0787691	3.69864e-06	0.322792	0.963	0.946	0.0506788	5.74873e-06	7.39727e-06
Mrpl52	3.99687e-06	0.432382	0.615	0.436	0.0547651	0.0102658	0.265836	0.63	0.527	1	0.0102658	7.99373e-06
Rpl36al	5.71031e-05	0.294788	0.875	0.746	0.782427	4.10478e-06	0.318145	0.926	0.826	0.0562437	5.71031e-05	8.20955e-06
Ms4a6d	5.53237e-06	0.506285	0.396	0.201	0.0758046	3.5555e-05	0.517865	0.457	0.283	0.487175	3.5555e-05	1.10647e-05
Gapdh	0.000580759	0.327538	0.688	0.565	1	6.45326e-06	0.422	0.815	0.713	0.0884226	0.000580759	1.29065e-05
Eif3e	0.0101367	0.295447	0.521	0.458	1	9.50639e-06	0.36992	0.691	0.483	0.130257	0.0101367	1.90127e-05
Psme2	0.00412273	0.283757	0.479	0.397	1	1.03008e-05	0.445383	0.642	0.505	0.141141	0.00412273	2.06014e-05
S100a11	0.000189157	0.337891	0.771	0.611	1	1.47302e-05	0.406363	0.79	0.598	0.201833	0.000189157	2.94602e-05
H2afz	1.92297e-05	0.3277	0.854	0.723	0.263485	7.65895e-05	0.361901	0.901	0.838	1	7.65895e-05	3.8459e-05
Bin2	0.000194822	0.341373	0.281	0.181	1	1.9752e-05	0.347116	0.272	0.127	0.270641	0.000194822	3.95035e-05
Taldo1	6.67436e-05	0.401197	0.552	0.412	0.914521	4.09944e-05	0.44395	0.63	0.484	0.561705	6.67436e-05	8.19871e-05
Clec4a3	4.65791e-05	0.435833	0.667	0.536	0.638227	0.000125915	0.423119	0.704	0.594	1	0.000125915	9.31561e-05
Psmb9	0.000106645	0.329561	0.344	0.204	1	4.85093e-05	0.368021	0.42	0.256	0.664675	0.000106645	9.70163e-05
Rac2	5.43586e-05	0.374493	0.573	0.408	0.744821	0.000961045	0.271144	0.716	0.59	1	0.000961045	0.000108714
Cmpk1	5.57651e-05	0.328722	0.625	0.469	0.764093	0.00528908	0.252072	0.593	0.479	1	0.00528908	0.000111527
Rps2	5.61837e-05	0.252106	0.948	0.832	0.769829	0.00076561	0.303489	0.926	0.932	1	0.00076561	0.000112364
Cdk2ap2	0.00528907	0.373032	0.698	0.633	1	6.32765e-05	0.392106	0.778	0.597	0.867014	0.00528907	0.000126549
Pou2f2	7.01759e-05	0.339644	0.271	0.092	0.96155	0.0829685	0.268409	0.259	0.202	1	0.0829685	0.000140347
Btg1	8.45761e-05	0.40323	0.823	0.739	1	0.000379808	0.455417	0.79	0.761	1	0.000379808	0.000169145
Rpl3	0.000492962	0.295956	0.927	0.843	1	8.86868e-05	0.31566	0.938	0.926	1	0.000492962	0.000177366
Sowahc	0.00306752	0.322539	0.323	0.205	1	0.00021887	0.299851	0.272	0.113	1	0.00306752	0.000437692
Smpdl3a	0.000282617	0.472633	0.521	0.427	1	0.0141299	0.343777	0.469	0.396	1	0.0141299	0.000565154
Bst2	0.000325835	0.386638	0.469	0.328	1	0.0111244	0.426632	0.593	0.493	1	0.0111244	0.000651563
Itga4	0.0262571	0.297408	0.281	0.244	1	0.000378003	0.352659	0.395	0.252	1	0.0262571	0.000755863
Myl12b	0.000492675	0.316662	0.531	0.391	1	0.000495226	0.28045	0.667	0.511	1	0.000495226	0.000985108
Msn	0.0142404	0.274994	0.573	0.485	1	0.0005159	0.297734	0.765	0.604	1	0.0142404	0.00103153
Pim1	0.0131052	0.271125	0.677	0.586	1	0.000586086	0.287273	0.753	0.572	1	0.0131052	0.00117183
Tgfb1	0.00226997	0.347674	0.583	0.51	1	0.048572	0.258997	0.667	0.645	1	0.048572	0.00453479
Tnfrsf1b	0.0046683	0.291905	0.344	0.245	1	0.0026349	0.301704	0.432	0.287	1	0.0046683	0.00526287
Sat1	0.00513502	0.348013	0.854	0.83	1	0.0261488	0.302857	0.889	0.867	1	0.0261488	0.0102437
Klf13	0.00640225	0.256813	0.521	0.412	1	0.00784761	0.293373	0.506	0.408	1	0.00784761	0.0127635
Emb	0.029628	0.253471	0.5	0.448	1	0.00815215	0.258265	0.531	0.417	1	0.029628	0.0162378

## Sheet: Cluster 7
	High Fat_p_val	High Fat_avg_logFC	High Fat_pct.1	High Fat_pct.2	High Fat_p_val_adj	Healthy_p_val	Healthy_avg_logFC	Healthy_pct.1	Healthy_pct.2	Healthy_p_val_adj	max_pval	minimump_p_val
Itgb7	1.66727e-17	0.915546	0.581	0.039	2.2845e-13	1.11418e-32	1.19058	0.794	0.044	1.52665e-28	1.66727e-17	2.22836e-32
Lsp1	1.47843e-11	1.034	0.935	0.562	2.02574e-07	1.0297e-31	1.36523	1	0.614	1.41089e-27	1.47843e-11	2.0594e-31
Cd74	4.5628e-31	1.14455	1	0.996	6.25195e-27	6.04356e-22	0.942676	1	0.999	8.28089e-18	6.04356e-22	9.1256e-31
Cd209a	5.03276e-31	2.27503	0.839	0.11	6.89589e-27	1.13607e-21	1.66426	0.853	0.309	1.55665e-17	1.13607e-21	1.00655e-30
Cd9	3.54824e-12	0.944871	0.677	0.051	4.8618e-08	1.70552e-28	1.44169	0.853	0.058	2.33691e-24	3.54824e-12	3.41104e-28
Rplp0	4.01888e-05	0.563709	0.935	0.882	0.550667	2.6669e-28	0.974058	1	0.935	3.65419e-24	4.01888e-05	5.3338e-28
Napsa	2.19767e-19	1.30503	0.903	0.222	3.01125e-15	2.28716e-27	1.42338	0.853	0.138	3.13386e-23	2.19767e-19	4.57432e-27
H2-Aa	1.08303e-26	0.967826	1	0.985	1.48397e-22	5.82446e-14	0.714175	1	0.987	7.98067e-10	5.82446e-14	2.16606e-26
Rps6	0.0102365	0.423149	0.903	0.869	1	3.86081e-26	0.86067	1	0.931	5.29009e-22	0.0102365	7.72163e-26
Rpl4	0.000324243	0.411361	0.935	0.757	1	1.06825e-25	0.883781	1	0.847	1.46371e-21	0.000324243	2.1365e-25
Rps11	0.000409448	0.453917	0.968	0.924	1	1.13465e-25	0.860594	0.971	0.976	1.5547e-21	0.000409448	2.2693e-25
Rpl18a	0.000489363	0.356095	1	0.936	1	4.58556e-24	0.699602	1	0.985	6.28314e-20	0.000489363	9.17112e-24
Rpl21	0.00329288	0.31504	0.968	0.874	1	2.37414e-23	0.683967	1	0.963	3.25305e-19	0.00329288	4.74828e-23
Slc27a3	6.32185e-19	1.16112	0.452	0.021	8.6622e-15	5.91469e-23	1.00378	0.559	0.024	8.1043e-19	6.32185e-19	1.18294e-22
Syngr2	1.71368e-19	1.34213	0.903	0.347	2.34808e-15	3.40087e-22	1.22987	0.912	0.438	4.65987e-18	1.71368e-19	6.80174e-22
H2-Ab1	5.2845e-22	1.00878	1	0.984	7.24082e-18	8.07256e-14	0.799897	1	0.994	1.1061e-09	8.07256e-14	1.0569e-21
Jaml	4.48352e-06	0.531544	0.258	0.03	0.0614332	7.57013e-22	0.776107	0.559	0.012	1.03726e-17	4.48352e-06	1.51403e-21
Plbd1	4.65014e-15	1.17145	0.839	0.293	6.37162e-11	1.02317e-21	1.23043	0.882	0.384	1.40194e-17	4.65014e-15	2.04633e-21
H2-Oa	1.26824e-19	0.496207	0.323	0	1.73775e-15	1.40787e-21	0.48912	0.353	0.002	1.92906e-17	1.26824e-19	2.81574e-21
Rpl13	0.00323828	0.319116	0.968	0.96	1	2.94234e-20	0.682291	1	0.99	4.03159e-16	0.00323828	5.88467e-20
Rps19	0.0115574	0.3402	0.968	0.944	1	4.69852e-20	0.639209	1	0.992	6.43791e-16	0.0115574	9.39704e-20
Atox1	4.54013e-05	0.673668	0.806	0.725	0.622088	8.4126e-20	0.912892	0.971	0.807	1.15269e-15	4.54013e-05	1.68252e-19
Tmsb10	0.000250486	0.656875	0.871	0.686	1	1.31193e-19	1.32532	0.971	0.716	1.79761e-15	0.000250486	2.62386e-19
Rpl14	0.00634844	0.294207	0.968	0.87	1	2.05412e-19	0.707698	0.971	0.962	2.81456e-15	0.00634844	4.10825e-19
Rps5	0.00204443	0.316801	1	0.933	1	7.63395e-19	0.652864	1	0.971	1.046e-14	0.00204443	1.52679e-18
Tnfsf9	9.05287e-19	1.9862	0.677	0.096	1.24042e-14	4.18315e-14	1.25036	0.647	0.129	5.73175e-10	4.18315e-14	1.81057e-18
Rps7	0.0425409	0.314905	0.903	0.837	1	9.87886e-19	0.769657	0.971	0.933	1.3536e-14	0.0425409	1.97577e-18
S100a11	0.0100836	0.275722	0.871	0.616	1	2.15824e-18	1.12295	1	0.599	2.95722e-14	0.0100836	4.31648e-18
4930523C07Rik	1.696e-10	0.788357	0.645	0.115	2.32386e-06	3.74866e-18	0.956709	0.853	0.131	5.13641e-14	1.696e-10	7.49731e-18
H2-Eb1	6.36498e-18	0.806056	1	0.972	8.7213e-14	1.87318e-08	0.558989	1	0.978	0.000256663	1.87318e-08	1.273e-17
Slamf7	1.03825e-17	1.23555	0.645	0.056	1.42261e-13	2.73847e-07	0.586583	0.5	0.108	0.00375225	2.73847e-07	2.0765e-17
Cst3	3.6186e-17	0.975482	1	0.98	4.95821e-13	3.03045e-05	0.388876	1	0.998	0.415232	3.03045e-05	7.23721e-17
Gm2a	1.08179e-15	1.10694	0.968	0.591	1.48226e-11	4.20819e-17	1.1216	0.971	0.663	5.76606e-13	1.08179e-15	8.41637e-17
Tmsb4x	2.25576e-06	0.576107	1	1	0.0309085	4.83527e-17	0.590998	1	1	6.62528e-13	2.25576e-06	9.67053e-17
Rpl11	0.00466234	0.312314	0.935	0.867	1	5.48523e-17	0.576144	1	0.955	7.51587e-13	0.00466234	1.09705e-16
Klrd1	3.23683e-13	0.766636	0.419	0.023	4.4351e-09	7.10735e-17	0.693617	0.353	0.01	9.7385e-13	3.23683e-13	1.42147e-16
Srgn	7.35945e-08	0.628556	0.968	0.798	0.00100839	2.26142e-16	0.866986	0.971	0.79	3.0986e-12	7.35945e-08	4.52284e-16
Bcl2a1d	1.96943e-06	0.830252	0.806	0.431	0.0269851	3.46852e-16	1.08441	0.912	0.305	4.75257e-12	1.96943e-06	6.93704e-16
Rps18	0.0256743	0.267372	0.968	0.907	1	5.4567e-16	0.634493	1	0.975	7.47677e-12	0.0256743	1.09134e-15
Rpl27	0.12567	0.296159	0.806	0.815	1	6.04114e-16	0.617868	1	0.9	8.27757e-12	0.12567	1.20823e-15
Avpi1	1.44486e-10	0.949535	0.581	0.123	1.97974e-06	9.82353e-16	1.16872	0.647	0.164	1.34602e-11	1.44486e-10	1.96471e-15
Ddr1	1.00728e-09	0.629538	0.258	0.009	1.38017e-05	2.9562e-15	0.568642	0.382	0.006	4.05058e-11	1.00728e-09	5.91239e-15
Uba52	0.00786812	0.481379	0.839	0.812	1	9.42132e-15	0.701096	0.971	0.852	1.29091e-10	0.00786812	1.88426e-14
Rpl15	0.00639459	0.394545	0.871	0.821	1	2.03442e-14	0.671144	0.971	0.917	2.78756e-10	0.00639459	4.06883e-14
Ccl17	2.6858e-12	2.60146	0.323	0.008	3.68008e-08	3.77267e-14	2.0272	0.294	0.01	5.16931e-10	2.6858e-12	7.54533e-14
Cnn2	0.000382296	0.482097	0.645	0.334	1	4.4552e-14	0.885378	0.912	0.429	6.10451e-10	0.000382296	8.91039e-14
Agpat4	0.00433227	0.279439	0.484	0.174	1	4.65329e-14	0.835113	0.735	0.161	6.37593e-10	0.00433227	9.30657e-14
Rpl8	0.00668543	0.32164	0.935	0.885	1	4.95227e-14	0.59209	0.971	0.957	6.7856e-10	0.00668543	9.90454e-14
Wnt11	5.07316e-08	0.620796	0.419	0.03	0.000695125	7.76201e-14	0.603364	0.353	0.016	1.06355e-09	5.07316e-08	1.5524e-13
Rpl3	0.0957387	0.274385	0.871	0.848	1	7.9216e-14	0.649161	1	0.926	1.08542e-09	0.0957387	1.58432e-13
Clec4b1	9.56702e-14	0.970168	0.968	0.505	1.31087e-09	7.99741e-05	0.50317	0.853	0.57	1	7.99741e-05	1.9134e-13
Cytip	0.00485799	0.343242	0.613	0.283	1	1.49553e-13	0.897146	0.824	0.205	2.04918e-09	0.00485799	2.99107e-13
Cd52	1.08482e-09	0.735427	1	0.701	1.48643e-05	1.51283e-13	0.912443	1	0.709	2.07288e-09	1.08482e-09	3.02565e-13
Ckb	3.94743e-13	1.1203	0.806	0.232	5.40877e-09	2.52305e-06	0.584627	0.824	0.502	0.0345709	2.52305e-06	7.89486e-13
Rpl13a	0.00314132	0.291735	0.935	0.774	1	1.45064e-12	0.558818	1	0.904	1.98767e-08	0.00314132	2.90129e-12
Fxyd5	7.6744e-06	0.562918	0.935	0.682	0.105155	5.37234e-12	0.793841	0.941	0.721	7.36118e-08	7.6744e-06	1.07447e-11
Ltb4r1	6.02493e-07	0.756654	0.71	0.276	0.00825537	6.79759e-12	0.995107	0.735	0.163	9.31406e-08	6.02493e-07	1.35952e-11
Cd24a	0.00839179	0.498997	0.355	0.179	1	7.22517e-12	1.01374	0.794	0.17	9.89993e-08	0.00839179	1.44503e-11
Mgl2	8.42604e-12	1.47184	0.806	0.424	1.15454e-07	0.141395	0.289128	0.824	0.77	1	0.141395	1.68521e-11
Naga	7.74651e-05	0.535028	0.419	0.122	1	9.5522e-12	0.901564	0.647	0.17	1.30884e-07	7.74651e-05	1.91044e-11
Upb1	2.50503e-09	0.748134	0.581	0.104	3.43239e-05	9.96886e-12	0.756265	0.647	0.098	1.36593e-07	2.50503e-09	1.99377e-11
H2afy	7.66447e-05	0.522616	0.71	0.431	1	1.03689e-11	0.810739	0.912	0.456	1.42075e-07	7.66447e-05	2.07378e-11
Traf1	1.8815e-09	0.795494	0.548	0.111	2.57803e-05	1.53724e-11	0.783831	0.618	0.132	2.10632e-07	1.8815e-09	3.07447e-11
Eef2	0.00113519	0.327426	1	0.813	1	1.66178e-11	0.63994	1	0.868	2.27698e-07	0.00113519	3.32357e-11
Cox6b2	4.35712e-05	0.343506	0.258	0.012	0.597012	2.72382e-11	0.543848	0.412	0.021	3.73217e-07	4.35712e-05	5.44763e-11
H2-DMb2	1.10593e-06	0.727688	0.613	0.189	0.0151534	2.7304e-11	0.951531	0.735	0.212	3.74119e-07	1.10593e-06	5.4608e-11
Tmem176a	3.63557e-11	0.936399	0.968	0.543	4.98146e-07	2.65123e-06	0.522509	0.941	0.782	0.0363271	2.65123e-06	7.27115e-11
Pim1	4.69118e-06	0.581538	0.968	0.584	0.0642785	4.30183e-11	0.943142	1	0.572	5.89437e-07	4.69118e-06	8.60366e-11
Siglecg	1.44154e-09	0.474934	0.29	0.014	1.9752e-05	5.95709e-11	0.347305	0.382	0.013	8.16241e-07	1.44154e-09	1.19142e-10
2006-09-01	1.87282e-05	0.449197	0.29	0.045	0.256614	1.09839e-10	0.531161	0.441	0.043	1.50501e-06	1.87282e-05	2.19678e-10
Ms4a4c	7.12513e-06	0.723756	0.29	0.028	0.0976285	1.14663e-10	0.922833	0.412	0.025	1.57111e-06	7.12513e-06	2.29326e-10
Itpr1	1.21258e-10	0.82086	0.452	0.064	1.66147e-06	1.07147e-07	0.440232	0.382	0.054	0.00146812	1.07147e-07	2.42515e-10
Tspan33	1.69744e-10	0.725781	0.323	0.01	2.32583e-06	4.70769e-10	0.451991	0.382	0.017	6.45047e-06	4.70769e-10	3.39488e-10
Mpeg1	0.00185345	0.351299	0.871	0.589	1	1.84511e-10	0.783273	0.882	0.385	2.52817e-06	0.00185345	3.69023e-10
Ppp1r15a	2.24157e-10	0.903771	0.935	0.459	3.07141e-06	2.16024e-08	0.620193	0.971	0.607	0.000295996	2.16024e-08	4.48315e-10
Tnip3	2.25368e-10	1.11625	0.806	0.242	3.08799e-06	3.73154e-10	0.884156	0.735	0.215	5.11295e-06	3.73154e-10	4.50735e-10
Dock10	3.19521e-05	0.519549	0.645	0.234	0.437808	2.41278e-10	0.647218	0.794	0.236	3.30599e-06	3.19521e-05	4.82556e-10
Cbfa2t3	0.000431699	0.537468	0.581	0.255	1	4.98015e-10	0.707129	0.765	0.25	6.8238e-06	0.000431699	9.96029e-10
Socs3	5.13575e-10	1.12812	0.806	0.296	7.037e-06	0.00015232	0.503736	0.794	0.511	1	0.00015232	1.02715e-09
Ccnd2	6.82504e-10	0.989066	0.548	0.097	9.35166e-06	9.00013e-07	0.701321	0.5	0.137	0.012332	9.00013e-07	1.36501e-09
H2-DMb1	9.95539e-10	0.83945	0.968	0.671	1.36409e-05	8.26794e-10	0.685918	0.971	0.763	1.13287e-05	9.95539e-10	1.65359e-09
H2-D1	1.01997e-09	0.581537	1	0.968	1.39757e-05	0.000512974	0.30456	1	0.988	1	0.000512974	2.03995e-09
Dennd4a	1.88734e-06	0.835469	0.581	0.203	0.0258603	1.0572e-09	0.775893	0.706	0.225	1.44858e-05	1.88734e-06	2.1144e-09
Coro1a	0.000398463	0.500073	0.839	0.725	1	1.27954e-09	0.58006	1	0.788	1.75322e-05	0.000398463	2.55908e-09
Glipr1	0.000163141	0.486009	0.387	0.106	1	1.58352e-09	0.593952	0.588	0.095	2.16974e-05	0.000163141	3.16704e-09
Gpr132	3.15999e-05	0.575492	0.677	0.286	0.432981	1.92918e-09	0.683301	0.794	0.234	2.64337e-05	3.15999e-05	3.85837e-09
Gadd45b	2.23183e-09	0.956326	0.871	0.413	3.05805e-05	5.87626e-09	0.652736	0.971	0.533	8.05165e-05	5.87626e-09	4.46365e-09
Sh3bgrl3	0.00662218	0.31489	0.935	0.863	1	2.40874e-09	0.512835	0.971	0.963	3.30046e-05	0.00662218	4.81749e-09
H2afz	0.000189481	0.489614	0.903	0.727	1	2.59293e-09	0.742801	1	0.838	3.55283e-05	0.000189481	5.18585e-09
Eif3h	0.00233739	0.361704	0.806	0.523	1	3.20209e-09	0.662564	0.912	0.602	4.38751e-05	0.00233739	6.40419e-09
Psmb8	2.68485e-05	0.576019	0.774	0.425	0.367878	3.24524e-09	0.732506	0.882	0.542	4.44663e-05	2.68485e-05	6.49048e-09
Tmem39a	4.19452e-09	0.707097	0.516	0.067	5.74734e-05	3.21752e-05	0.339716	0.382	0.074	0.440864	3.21752e-05	8.38905e-09
Bhlhe40	0.0420917	0.322851	0.387	0.203	1	6.06632e-09	0.696187	0.735	0.177	8.31207e-05	0.0420917	1.21326e-08
Tuba1a	0.00852362	0.340003	0.645	0.367	1	7.44794e-09	0.723176	0.882	0.393	0.000102052	0.00852362	1.48959e-08
Rnase6	7.98291e-09	0.796377	0.613	0.153	0.000109382	1.27344e-05	0.480098	0.618	0.202	0.174487	1.27344e-05	1.59658e-08
Mt2	5.27219e-07	1.18949	0.71	0.312	0.00722396	1.11541e-08	1.26297	0.647	0.273	0.000152834	5.27219e-07	2.23082e-08
BC028528	1.16323e-08	0.775204	0.806	0.35	0.000159386	2.89027e-07	0.641069	0.765	0.318	0.00396025	2.89027e-07	2.32646e-08
Tnfrsf18	1.02925e-06	0.462335	0.323	0.034	0.0141028	1.28901e-08	0.377463	0.265	0.017	0.00017662	1.02925e-06	2.57802e-08
Tspan13	7.93474e-05	0.512394	0.29	0.041	1	1.38132e-08	0.495434	0.353	0.024	0.000189268	7.93474e-05	2.76264e-08
Il1b	9.93101e-06	0.662412	0.903	0.557	0.136075	1.4826e-08	0.930322	0.824	0.45	0.000203146	9.93101e-06	2.9652e-08
Ccnd1	1.73206e-08	0.694979	0.484	0.066	0.000237326	0.00725171	0.276341	0.412	0.147	1	0.00725171	3.46411e-08
Grk3	1.86724e-08	0.753533	0.452	0.058	0.00025585	1.63812e-05	0.449579	0.382	0.061	0.224456	1.63812e-05	3.73449e-08
Bckdhb	2.64701e-05	0.468057	0.258	0.035	0.362694	1.95899e-08	0.540995	0.353	0.041	0.000268421	2.64701e-05	3.91798e-08
Eef1g	1.34447e-06	0.536868	0.968	0.641	0.0184219	2.11597e-08	0.54288	0.941	0.708	0.00028993	1.34447e-06	4.23194e-08
Ptms	0.000850569	0.389265	0.677	0.393	1	2.63774e-08	0.631289	0.853	0.502	0.000361423	0.000850569	5.27548e-08
Hepacam2	0.0133197	0.34654	0.29	0.115	1	3.06405e-08	0.52887	0.471	0.07	0.000419836	0.0133197	6.1281e-08
Dusp5	6.30415e-05	0.670639	0.484	0.183	0.863795	3.34929e-08	0.732707	0.588	0.134	0.00045892	6.30415e-05	6.69858e-08
Ccdc88a	0.000253777	0.476062	0.548	0.208	1	3.4786e-08	0.634856	0.706	0.252	0.000476638	0.000253777	6.9572e-08
Pvr	0.000563809	0.364913	0.258	0.043	1	5.41931e-08	0.588459	0.412	0.076	0.000742554	0.000563809	1.08386e-07
Eif3f	0.0146405	0.286359	0.839	0.659	1	5.79464e-08	0.571119	0.971	0.739	0.000793981	0.0146405	1.15893e-07
H2-DMa	4.77611e-05	0.481888	0.935	0.753	0.654423	6.21724e-08	0.589486	0.971	0.829	0.000851886	4.77611e-05	1.24345e-07
Etv3	9.68881e-08	1.01901	0.516	0.151	0.00132756	2.50673e-07	0.579915	0.676	0.237	0.00343472	2.50673e-07	1.93776e-07
Il2rg	1.51509e-07	0.690356	0.581	0.167	0.00207598	7.96628e-06	0.611337	0.559	0.209	0.109154	7.96628e-06	3.03018e-07
Csrnp1	6.95063e-07	0.605257	0.839	0.347	0.00952375	1.91207e-07	0.667219	0.882	0.475	0.00261992	6.95063e-07	3.82414e-07
Bcl2a1b	0.00499452	0.696557	0.677	0.568	1	2.3959e-07	0.713236	0.912	0.501	0.00328286	0.00499452	4.79179e-07
Skint3	0.00449819	0.475023	0.355	0.12	1	2.49706e-07	0.566286	0.5	0.122	0.00342147	0.00449819	4.99411e-07
Cdkn1a	0.000448879	0.412689	0.839	0.448	1	2.53043e-07	0.814408	0.853	0.466	0.0034672	0.000448879	5.06086e-07
Bri3bp	6.68894e-05	0.45313	0.419	0.106	0.916519	3.38275e-07	0.494439	0.441	0.085	0.00463504	6.68894e-05	6.76549e-07
Hfe	2.26712e-05	0.576478	0.677	0.301	0.31064	3.49176e-07	0.543899	0.824	0.384	0.00478441	2.26712e-05	6.98352e-07
Myo1g	4.94359e-06	0.597443	0.645	0.242	0.067737	5.0817e-07	0.531688	0.706	0.247	0.00696294	4.94359e-06	1.01634e-06
Arl5c	5.57259e-07	0.671814	0.419	0.074	0.00763556	6.57644e-06	0.424234	0.412	0.065	0.0901103	6.57644e-06	1.11452e-06
Anxa2	0.0035992	0.383963	0.871	0.687	1	9.82629e-07	0.534182	0.971	0.718	0.013464	0.0035992	1.96526e-06
H3f3a	0.127352	0.262566	0.839	0.862	1	1.06173e-06	0.358817	1	0.955	0.0145478	0.127352	2.12346e-06
Srebf2	0.00411933	0.310157	0.387	0.116	1	1.09111e-06	0.489994	0.618	0.178	0.0149504	0.00411933	2.18222e-06
Atp6v0e	0.00223594	0.300995	0.903	0.69	1	1.82854e-06	0.479122	0.971	0.757	0.0250547	0.00223594	3.65708e-06
Itgal	0.000188059	0.342851	0.29	0.023	1	3.65241e-06	0.343951	0.324	0.027	0.0500454	0.000188059	7.30481e-06
Fgl2	4.11934e-06	0.68507	0.452	0.137	0.0564431	1.89268e-05	0.467964	0.5	0.141	0.259335	1.89268e-05	8.23865e-06
Arpc1b	0.00233217	0.28343	0.935	0.777	1	4.21171e-06	0.398898	1	0.901	0.0577088	0.00233217	8.42339e-06
Cd47	4.45905e-06	0.499772	0.935	0.592	0.061098	5.87865e-05	0.38157	0.941	0.675	0.805492	5.87865e-05	8.91809e-06
Ccl4	6.03525e-06	1.57479	0.452	0.161	0.0826951	0.0141063	0.635389	0.324	0.17	1	0.0141063	1.20705e-05
Glipr2	0.017153	0.280229	0.355	0.149	1	6.13907e-06	0.492234	0.441	0.117	0.0841176	0.017153	1.22781e-05
Clic1	0.00232495	0.34917	0.935	0.707	1	8.86901e-06	0.411163	0.971	0.804	0.121523	0.00232495	1.77379e-05
Csrp1	3.7899e-05	0.542699	0.355	0.073	0.519292	9.03598e-06	0.521637	0.441	0.134	0.123811	3.7899e-05	1.80719e-05
Acot7	0.00033874	0.419383	0.29	0.065	1	9.25975e-06	0.416755	0.324	0.084	0.126877	0.00033874	1.85194e-05
Tmem238	1.17365e-05	0.42555	0.355	0.063	0.160814	0.00051522	0.293088	0.353	0.104	1	0.00051522	2.34729e-05
Fbl	0.00149329	0.36609	0.71	0.394	1	1.39118e-05	0.490657	0.765	0.409	0.19062	0.00149329	2.78235e-05
Kdm6b	7.76096e-05	0.555348	0.806	0.474	1	1.41925e-05	0.728686	0.824	0.548	0.194465	7.76096e-05	2.83847e-05
Clic4	0.00802583	0.426937	0.387	0.182	1	1.49788e-05	0.662592	0.647	0.259	0.205239	0.00802583	2.99573e-05
Vrk1	0.00511473	0.290825	0.419	0.134	1	1.66906e-05	0.433621	0.559	0.166	0.228694	0.00511473	3.33809e-05
Olfm1	1.76963e-05	0.607258	0.645	0.312	0.242475	9.29325e-05	0.427008	0.735	0.331	1	9.29325e-05	3.53923e-05
Icam1	0.00044992	0.612696	0.645	0.35	1	1.98648e-05	0.771952	0.765	0.48	0.272187	0.00044992	3.97292e-05
Nr4a3	2.32229e-05	0.750624	0.419	0.127	0.3182	0.000155976	0.472154	0.5	0.158	1	0.000155976	4.64453e-05
Limd2	0.0424661	0.257047	0.258	0.123	1	2.35181e-05	0.504468	0.529	0.183	0.322245	0.0424661	4.70356e-05
Selplg	5.22436e-05	0.578431	0.71	0.4	0.715841	2.41773e-05	0.482527	0.853	0.529	0.331277	5.22436e-05	4.8354e-05
Coq10b	0.000481723	0.405947	0.548	0.196	1	2.4623e-05	0.481878	0.676	0.248	0.337385	0.000481723	4.92455e-05
St3gal5	3.53722e-05	0.591739	0.548	0.228	0.484669	0.000555716	0.32655	0.588	0.211	1	0.000555716	7.07431e-05
Stk24	0.0154247	0.295488	0.516	0.258	1	4.14205e-05	0.384566	0.735	0.272	0.567544	0.0154247	8.28393e-05
Btg1	0.179683	0.277477	0.839	0.742	1	5.26574e-05	0.488817	1	0.758	0.721511	0.179683	0.000105312
Cd83	5.69739e-05	0.65329	0.903	0.681	0.780657	0.00331827	0.44727	0.882	0.739	1	0.00331827	0.000113945
Pmaip1	6.8359e-05	0.692639	0.613	0.276	0.936655	0.000295444	0.42575	0.647	0.24	1	0.000295444	0.000136713
Gsn	0.046967	0.38003	0.387	0.24	1	7.00881e-05	0.429137	0.794	0.404	0.960347	0.046967	0.000140171
Ramp1	0.0496719	0.293945	0.387	0.244	1	0.000102253	0.400143	0.588	0.213	1	0.0496719	0.000204495
Lrrfip1	0.0166197	0.289891	0.355	0.165	1	0.000102293	0.405655	0.5	0.171	1	0.0166197	0.000204576
Fnbp1	0.153958	0.250369	0.484	0.345	1	0.000102632	0.504681	0.706	0.393	1	0.153958	0.000205253
Fh1	0.00010692	0.437855	0.484	0.136	1	0.00019367	0.446974	0.529	0.22	1	0.00019367	0.000213828
Nop53	0.0597669	0.315905	0.613	0.44	1	0.000106974	0.529881	0.765	0.49	1	0.0597669	0.000213936
Psme1	0.0107433	0.288861	0.581	0.348	1	0.000123219	0.48314	0.735	0.45	1	0.0107433	0.000246423
Ppp1ca	0.00445706	0.337176	0.774	0.56	1	0.000141079	0.325246	0.941	0.665	1	0.00445706	0.000282139
Naaa	0.000815072	0.624638	0.742	0.396	1	0.000175236	0.52644	0.794	0.586	1	0.000815072	0.000350442
Slamf9	0.000416675	0.459902	0.613	0.26	1	0.000229404	0.361692	0.824	0.449	1	0.000416675	0.000458756
Dusp2	0.000233431	0.631045	0.323	0.068	1	0.00033646	0.494127	0.324	0.078	1	0.00033646	0.000466808
Nubp1	0.00433336	0.341378	0.387	0.157	1	0.000257127	0.357341	0.529	0.188	1	0.00433336	0.000514187
Marveld1	0.000263645	0.447802	0.484	0.126	1	0.000270085	0.561263	0.382	0.136	1	0.000270085	0.00052722
Maff	0.00432472	0.277112	0.29	0.075	1	0.000267228	0.368436	0.441	0.121	1	0.00432472	0.000534385
Pde4b	0.0184768	0.286106	0.419	0.199	1	0.000299779	0.375706	0.471	0.156	1	0.0184768	0.000599467
Sdf2l1	0.000315887	0.548479	0.742	0.416	1	0.00103019	0.342238	0.765	0.416	1	0.00103019	0.000631675
Higd2a	0.022318	0.261274	0.645	0.37	1	0.000340716	0.372156	0.853	0.517	1	0.022318	0.000681317
Lmo4	0.000372794	0.432494	0.581	0.22	1	0.0189973	0.321718	0.441	0.229	1	0.0189973	0.000745448
Phf11b	0.000389759	0.465275	0.419	0.122	1	0.0012309	0.300936	0.441	0.157	1	0.0012309	0.000779367
Efhd2	0.00287104	0.350621	0.806	0.571	1	0.000410359	0.365497	0.971	0.618	1	0.00287104	0.000820549
Actr3	0.0470586	0.279808	0.839	0.716	1	0.000418341	0.30502	0.971	0.783	1	0.0470586	0.000836508
Tubb6	0.000994774	0.404345	0.677	0.395	1	0.000521184	0.351174	0.853	0.526	1	0.000994774	0.0010421
Psma3	0.0157803	0.316014	0.742	0.499	1	0.000603569	0.337413	0.853	0.538	1	0.0157803	0.00120677
Hivep2	0.000657717	0.5045	0.613	0.29	1	0.00820187	0.274863	0.618	0.34	1	0.00820187	0.001315
H2-Q7	0.000952419	0.604818	0.387	0.139	1	0.0030839	0.371189	0.441	0.166	1	0.0030839	0.00190393
Rnh1	0.0011027	0.503557	0.677	0.407	1	0.00201696	0.305175	0.706	0.398	1	0.00201696	0.00220419
Dpy19l1	0.0984307	0.315298	0.258	0.138	1	0.00130325	0.322661	0.382	0.13	1	0.0984307	0.00260479
Ccdc12	0.0327153	0.270204	0.677	0.481	1	0.00135154	0.384335	0.735	0.529	1	0.0327153	0.00270125
Fam69a	0.00140095	0.365391	0.484	0.18	1	0.00140922	0.33108	0.471	0.187	1	0.00140922	0.00279994
Aldoa	0.0879419	0.267656	0.71	0.561	1	0.00141401	0.329805	0.824	0.548	1	0.0879419	0.00282603
Hnrnpa1	0.0414029	0.259762	0.613	0.365	1	0.00145081	0.377712	0.735	0.49	1	0.0414029	0.00289951
Psmb9	0.00150769	0.354655	0.548	0.206	1	0.00653513	0.289593	0.559	0.258	1	0.00653513	0.0030131
Arpc2	0.0153979	0.324623	0.871	0.81	1	0.00155188	0.318874	0.941	0.924	1	0.0153979	0.00310135
Bcl2a1a	0.00166792	0.505084	0.516	0.267	1	0.00380718	0.446409	0.441	0.191	1	0.00380718	0.00333305
Wdfy4	0.00886916	0.395862	0.258	0.109	1	0.00180462	0.295974	0.441	0.142	1	0.00886916	0.00360599
Nuak2	0.00375809	0.358444	0.387	0.133	1	0.00199735	0.345217	0.471	0.168	1	0.00375809	0.0039907
Malt1	0.00248009	0.400124	0.323	0.124	1	0.0025984	0.389822	0.382	0.119	1	0.0025984	0.00495404
Sowahc	0.00918075	0.355175	0.452	0.207	1	0.00269542	0.307736	0.382	0.115	1	0.00918075	0.00538357
Btg2	0.00434724	0.258308	1	0.909	1	0.00285257	0.278384	1	0.937	1	0.00434724	0.005697
Ahcyl2	0.00291472	0.416171	0.484	0.23	1	0.00609343	0.261696	0.471	0.213	1	0.00609343	0.00582095
Tmem123	0.0434295	0.416807	0.387	0.223	1	0.00521534	0.46034	0.588	0.278	1	0.0434295	0.0104035
Rac2	0.00529824	0.393508	0.645	0.413	1	0.00732824	0.299584	0.794	0.591	1	0.00732824	0.0105684
Pid1	0.020415	0.262358	0.903	0.679	1	0.010975	0.297215	0.912	0.765	1	0.020415	0.0218296
Actb	0.18616	0.396495	1	0.999	1	0.0118467	0.354532	1	1	1	0.18616	0.0235531
Iscu	0.114384	0.256449	0.516	0.328	1	0.051112	0.250755	0.559	0.33	1	0.114384	0.0996116

## Sheet: Cluster 8
	High Fat_p_val	High Fat_avg_logFC	High Fat_pct.1	High Fat_pct.2	High Fat_p_val_adj	Healthy_p_val	Healthy_avg_logFC	Healthy_pct.1	Healthy_pct.2	Healthy_p_val_adj	max_pval	minimump_p_val
Lgals3	7.65496e-58	1.68704	1	0.821	1.04888e-53	2.43491e-37	2.01129	1	0.76	3.33632e-33	2.43491e-37	1.53099e-57
Cstb	2.12784e-54	1.709	0.983	0.657	2.91556e-50	1.67119e-26	1.44325	0.962	0.776	2.28986e-22	1.67119e-26	4.25567e-54
Ftl1	1.19459e-39	0.923314	1	0.998	1.63682e-35	1.73472e-10	0.525979	1	0.999	2.37691e-06	1.73472e-10	2.38918e-39
Plin2	6.06113e-39	1.16245	1	0.881	8.30496e-35	2.07488e-19	1.41171	1	0.735	2.843e-15	2.07488e-19	1.21223e-38
Prdx1	4.73679e-34	1.35047	1	0.786	6.49035e-30	6.70489e-16	1.77429	1	0.889	9.18704e-12	6.70489e-16	9.47358e-34
Lpl	2.3986e-31	1.47945	0.966	0.621	3.28656e-27	4.30555e-18	1.50817	1	0.619	5.89947e-14	4.30555e-18	4.7972e-31
Lgals1	8.40341e-31	1.43594	0.983	0.668	1.15144e-26	0.810707	0.316286	0.808	0.901	1	0.810707	1.68068e-30
Basp1	1.09103e-27	1.21984	0.661	0.084	1.49493e-23	3.80928e-09	0.731428	0.577	0.089	5.21948e-05	3.80928e-09	2.18206e-27
Ctsb	9.25645e-26	0.995395	1	0.922	1.26832e-21	0.00699727	0.369763	1	0.984	1	0.00699727	1.85129e-25
Trem2	9.40637e-26	1.36804	0.576	0.077	1.28886e-21	0.00210145	0.557216	0.538	0.295	1	0.00210145	1.88127e-25
Cd68	1.60741e-25	1.19141	0.915	0.501	2.20247e-21	7.88239e-05	0.597861	0.962	0.71	1	7.88239e-05	3.21482e-25
Fth1	4.85343e-24	0.785501	1	0.991	6.65017e-20	1.05096e-07	0.737782	1	0.999	0.00144003	1.05096e-07	9.70687e-24
Mmp12	1.90429e-13	2.09404	0.339	0.055	2.60926e-09	3.34293e-23	2.94586	0.577	0.025	4.58048e-19	1.90429e-13	6.68585e-23
Ctsd	5.84337e-23	0.921862	1	0.828	8.00659e-19	5.19171e-13	1.01837	0.962	0.847	7.11369e-09	5.19171e-13	1.16867e-22
Cd63	1.7506e-22	1.273	0.932	0.492	2.39867e-18	6.18711e-09	1.25691	0.885	0.633	8.47758e-05	6.18711e-09	3.5012e-22
Lipa	9.01511e-22	1.01374	0.864	0.35	1.23525e-17	2.9035e-15	1.20194	0.885	0.492	3.97838e-11	2.9035e-15	1.80302e-21
Eif5a	1.53203e-21	0.874146	0.949	0.646	2.09919e-17	7.13989e-10	0.65549	1	0.765	9.78307e-06	7.13989e-10	3.06406e-21
Hilpda	1.93273e-21	1.33177	0.61	0.132	2.64823e-17	2.95597e-10	1.16407	0.423	0.087	4.05028e-06	2.95597e-10	3.86546e-21
Pfn1	4.68656e-21	0.612325	1	0.941	6.42152e-17	0.000513401	0.360214	1	0.99	1	0.000513401	9.37312e-21
Anxa5	6.55895e-21	0.931764	0.949	0.757	8.98707e-17	7.37172e-08	0.624087	1	0.885	0.00101007	7.37172e-08	1.31179e-20
Slc37a2	9.58355e-21	0.920133	0.61	0.073	1.31314e-16	0.0329864	0.269124	0.269	0.107	1	0.0329864	1.91671e-20
Cd36	5.21057e-20	0.937342	0.983	0.859	7.13952e-16	3.10614e-05	0.639544	1	0.891	0.425603	3.10614e-05	1.04211e-19
Rgs1	1.12333e-19	1.22608	0.881	0.429	1.53919e-15	1.0084e-09	1.05172	0.769	0.22	1.38171e-05	1.0084e-09	2.24666e-19
Naa50	7.16472e-19	0.863297	0.797	0.233	9.81709e-15	9.21735e-05	0.480926	0.731	0.297	1	9.21735e-05	1.43294e-18
Eif4a1	9.21357e-19	0.806715	0.949	0.797	1.26244e-14	2.20027e-11	0.720764	1	0.858	3.01482e-07	2.20027e-11	1.84271e-18
Psmb6	7.57544e-18	0.913935	0.847	0.47	1.03799e-13	1.36783e-05	0.64517	0.808	0.554	0.18742	1.36783e-05	1.51509e-17
Aprt	1.57166e-17	0.921597	0.729	0.252	2.15349e-13	3.0729e-05	0.560123	0.654	0.246	0.421048	3.0729e-05	3.14332e-17
Ccl9	3.32587e-17	0.580526	1	0.978	4.55711e-13	4.8356e-05	0.644013	0.962	0.977	0.662574	4.8356e-05	6.65174e-17
Clec4d	4.63984e-17	0.993076	0.661	0.146	6.35751e-13	1.76276e-11	0.767996	0.423	0.023	2.41534e-07	1.76276e-11	9.27969e-17
Atp6v1b2	7.42295e-17	0.944422	0.864	0.484	1.01709e-12	8.6616e-05	0.527098	0.808	0.516	1	8.6616e-05	1.48459e-16
Txn1	9.26194e-17	0.779484	0.932	0.606	1.26907e-12	2.32247e-08	0.776296	0.923	0.684	0.000318224	2.32247e-08	1.85239e-16
Cd9	1.23145e-16	1.08175	0.39	0.051	1.68733e-12	1.1536e-12	1.14715	0.615	0.064	1.58066e-08	1.1536e-12	2.4629e-16
Akr1a1	1.64238e-16	0.777895	0.932	0.657	2.25039e-12	0.00425634	0.395988	0.923	0.81	1	0.00425634	3.28476e-16
Rbm3	2.00782e-16	0.742669	0.966	0.66	2.75112e-12	0.00682996	0.310578	0.962	0.868	1	0.00682996	4.01564e-16
Anxa1	1.639e-15	1.00653	0.864	0.487	2.24576e-11	7.74477e-09	0.954646	0.923	0.534	0.000106119	7.74477e-09	3.27801e-15
Bax	2.08309e-15	0.766857	0.915	0.537	2.85424e-11	7.47956e-10	0.785973	0.962	0.537	1.02485e-05	7.47956e-10	4.16617e-15
Cyba	2.28685e-14	0.582803	1	0.91	3.13344e-10	2.09808e-15	0.744827	1	0.964	2.87479e-11	2.28685e-14	4.19616e-15
Pld3	5.55141e-15	0.836402	0.763	0.37	7.60655e-11	5.41967e-09	0.78004	0.846	0.402	7.42603e-05	5.41967e-09	1.11028e-14
Ranbp1	5.78034e-15	0.752835	0.831	0.429	7.92023e-11	0.000193152	0.404607	0.885	0.486	1	0.000193152	1.15607e-14
Cfl1	6.71643e-15	0.546855	0.983	0.913	9.20286e-11	0.000361279	0.2776	1	0.988	1	0.000361279	1.34329e-14
Vat1	8.98887e-15	0.834157	0.695	0.265	1.23166e-10	3.48768e-09	0.797374	0.885	0.353	4.77882e-05	3.48768e-09	1.79777e-14
Plk2	1.19181e-14	1.01478	0.661	0.204	1.63302e-10	8.06658e-08	1.20452	0.615	0.233	0.00110528	8.06658e-08	2.38362e-14
Capg	1.43871e-14	0.764488	0.932	0.609	1.97133e-10	8.69234e-13	1.00566	0.923	0.665	1.19103e-08	8.69234e-13	2.87743e-14
Atp6v1c1	5.03418e-14	0.728401	0.661	0.21	6.89784e-10	1.68e-06	0.638969	0.615	0.209	0.0230193	1.68e-06	1.00684e-13
Mmp19	1.37458e-11	1.02497	0.475	0.164	1.88345e-07	6.61034e-14	1.20785	0.577	0.07	9.05748e-10	1.37458e-11	1.32207e-13
Tomm20	7.1812e-14	0.66829	0.881	0.425	9.83968e-10	8.70394e-06	0.498	0.923	0.479	0.119261	8.70394e-06	1.43624e-13
Anxa2	1.1394e-13	0.755617	0.949	0.68	1.56121e-09	1.73451e-06	0.692169	0.923	0.72	0.0237663	1.73451e-06	2.2788e-13
Uap1l1	1.52207e-13	0.743972	0.627	0.172	2.08554e-09	0.000518027	0.478142	0.615	0.288	1	0.000518027	3.04414e-13
Hspe1	1.79537e-13	0.636366	0.915	0.506	2.46002e-09	0.00987192	0.306236	0.846	0.553	1	0.00987192	3.59074e-13
Ctsz	2.35789e-13	0.693364	0.932	0.783	3.23078e-09	3.27584e-13	0.838999	1	0.789	4.48856e-09	3.27584e-13	4.71579e-13
Fabp4	3.22948e-13	1.30054	0.678	0.291	4.42503e-09	2.67166e-05	1.20223	0.577	0.317	0.366071	2.67166e-05	6.45896e-13
Evl	1.66063e-10	0.676163	0.61	0.266	2.2754e-06	3.96938e-13	1.00448	0.846	0.261	5.43884e-09	1.66063e-10	7.93876e-13
Esd	6.21217e-13	0.834469	0.78	0.399	8.51192e-09	0.00107392	0.76637	0.654	0.441	1	0.00107392	1.24243e-12
Ran	9.21541e-13	0.740363	0.864	0.518	1.2627e-08	7.85039e-05	0.448059	0.923	0.585	1	7.85039e-05	1.84308e-12
Lat2	1.50039e-12	0.741574	0.644	0.233	2.05583e-08	0.000745072	0.425237	0.615	0.278	1	0.000745072	3.00078e-12
Adam8	2.00401e-12	0.76441	0.695	0.239	2.74589e-08	4.56365e-05	0.540219	0.577	0.162	0.625311	4.56365e-05	4.00802e-12
Ctsl	3.13882e-12	1.03338	0.831	0.433	4.30081e-08	0.46098	0.287222	0.654	0.569	1	0.46098	6.27763e-12
Pkm	5.1693e-12	0.63763	0.881	0.527	7.08297e-08	2.69202e-10	0.789723	0.962	0.572	3.68861e-06	2.69202e-10	1.03386e-11
Pold4	1.00998e-11	0.767411	0.61	0.241	1.38387e-07	5.8486e-07	0.782476	0.615	0.214	0.00801375	5.8486e-07	2.01996e-11
Rnh1	1.04293e-11	0.784096	0.712	0.401	1.42902e-07	0.000241309	0.678219	0.577	0.401	1	0.000241309	2.08586e-11
Itgav	1.07547e-11	0.613144	0.407	0.073	1.4736e-07	5.4389e-06	0.488766	0.423	0.072	0.0745238	5.4389e-06	2.15093e-11
Nme1	2.40696e-11	0.554252	0.915	0.526	3.29801e-07	0.00308325	0.40466	0.808	0.633	1	0.00308325	4.81391e-11
F10	5.37296e-07	0.629805	0.288	0.086	0.00736203	2.79331e-11	0.803397	0.5	0.044	3.82739e-07	5.37296e-07	5.58662e-11
Atp6v1g1	3.1875e-11	0.613708	0.932	0.625	4.36751e-07	0.0121056	0.272899	0.923	0.764	1	0.0121056	6.37499e-11
Fabp5	4.08137e-11	1.01302	0.356	0.094	5.59229e-07	7.65318e-08	1.3716	0.423	0.129	0.00104864	7.65318e-08	8.16274e-11
Nceh1	6.13812e-11	0.61669	0.593	0.164	8.41046e-07	0.00180399	0.48688	0.423	0.144	1	0.00180399	1.22762e-10
Rhoc	9.6968e-11	0.724559	0.559	0.147	1.32866e-06	6.44596e-09	0.952517	0.692	0.268	8.83225e-05	6.44596e-09	1.93936e-10
Rab20	9.97426e-11	0.663587	0.458	0.095	1.36667e-06	3.29747e-05	0.441165	0.5	0.106	0.451819	3.29747e-05	1.99485e-10
Nhp2	1.5619e-10	0.58588	0.729	0.278	2.14012e-06	0.00837907	0.370018	0.577	0.315	1	0.00837907	3.1238e-10
Slc11a1	4.9706e-10	0.659594	0.712	0.33	6.81071e-06	0.00014446	0.595467	0.731	0.335	1	0.00014446	9.94119e-10
Anxa4	5.7019e-10	0.610945	0.695	0.288	7.81275e-06	1.36193e-09	0.794278	0.885	0.381	1.86612e-05	1.36193e-09	1.14038e-09
Bcar3	6.5268e-10	0.432793	0.339	0.04	8.94302e-06	9.81494e-06	0.512069	0.308	0.044	0.134484	9.81494e-06	1.30536e-09
Eef1g	9.10642e-10	0.601836	0.898	0.638	1.24776e-05	0.00669603	0.266945	0.923	0.709	1	0.00669603	1.82128e-09
Rps2	9.14664e-10	0.605072	0.915	0.836	1.25327e-05	0.000600138	0.34559	0.962	0.931	1	0.000600138	1.82933e-09
Il1rn	1.83796e-08	0.857859	0.559	0.199	0.000251837	1.39058e-09	1.50622	0.577	0.164	1.90537e-05	1.83796e-08	2.78116e-09
Lmna	2.30896e-09	0.581832	0.864	0.513	3.16373e-05	0.00550947	0.322984	0.923	0.608	1	0.00550947	4.61792e-09
Pa2g4	3.45773e-09	0.537129	0.593	0.218	4.73778e-05	0.000480766	0.471486	0.577	0.258	1	0.000480766	6.91546e-09
Atp5b	3.47504e-09	0.601062	0.831	0.573	4.7615e-05	0.00230456	0.323285	0.923	0.692	1	0.00230456	6.95008e-09
Bcl2a1b	0.0011112	0.315071	0.797	0.561	1	3.66654e-09	1.00265	0.846	0.503	5.02389e-05	0.0011112	7.33308e-09
Por	4.06336e-09	0.632379	0.458	0.137	5.56761e-05	6.30043e-05	0.484173	0.538	0.135	0.863285	6.30043e-05	8.12671e-09
Slc25a5	4.78362e-09	0.575391	0.881	0.635	6.55452e-05	0.00975632	0.382669	0.846	0.749	1	0.00975632	9.56725e-09
Gdf15	4.84916e-09	1.1976	0.305	0.063	6.64432e-05	1.59667e-08	2.22905	0.269	0.041	0.000218775	1.59667e-08	9.69833e-09
Srxn1	6.21323e-05	0.352486	0.271	0.061	0.851337	6.28263e-09	0.864813	0.346	0.063	8.60846e-05	6.21323e-05	1.25653e-08
Psmb5	6.72773e-09	0.613634	0.729	0.423	9.21833e-05	0.000160983	0.54522	0.808	0.486	1	0.000160983	1.34555e-08
Dcstamp	6.87085e-09	0.683934	0.305	0.08	9.41444e-05	1.38933e-07	0.973319	0.423	0.073	0.00190366	1.38933e-07	1.37417e-08
Arhgap25	6.20651e-05	0.38262	0.322	0.107	0.850416	7.00614e-09	0.818203	0.577	0.12	9.59982e-05	6.20651e-05	1.40123e-08
Plaur	6.76177e-06	0.620746	0.576	0.301	0.0926498	9.58386e-09	1.02971	0.615	0.183	0.000131318	6.76177e-06	1.91677e-08
Itgb2	4.20281e-07	0.45337	0.831	0.513	0.00575869	1.12962e-08	0.729302	1	0.53	0.00015478	4.20281e-07	2.25923e-08
Myl12a	1.15494e-08	0.546452	0.864	0.597	0.00015825	4.20436e-05	0.528815	0.923	0.703	0.576081	4.20436e-05	2.30987e-08
Snrpd1	1.2284e-08	0.58369	0.627	0.294	0.000168316	0.0168429	0.252655	0.731	0.409	1	0.0168429	2.45681e-08
Psap	5.94745e-07	0.409613	1	0.995	0.00814919	1.37833e-08	0.769265	1	0.996	0.000188859	5.94745e-07	2.75666e-08
Gpx1	1.79401e-08	0.43523	1	0.951	0.000245815	0.000468047	0.377806	1	0.981	1	0.000468047	3.58801e-08
Eif4e	1.98173e-08	0.481558	0.576	0.187	0.000271537	0.0492156	0.294772	0.462	0.24	1	0.0492156	3.96346e-08
Kcnn4	0.000508004	0.435784	0.424	0.25	1	2.2815e-08	0.887996	0.615	0.172	0.000312611	0.000508004	4.56299e-08
Dtnbp1	2.93154e-08	0.525012	0.508	0.162	0.00040168	0.000641481	0.442787	0.538	0.195	1	0.000641481	5.86308e-08
C1qbp	3.14962e-08	0.59998	0.542	0.234	0.000431561	0.027644	0.286541	0.538	0.284	1	0.027644	6.29923e-08
Il11ra1	4.14199e-08	0.528907	0.525	0.15	0.000567535	0.00123925	0.55044	0.423	0.183	1	0.00123925	8.28398e-08
Tmem165	4.24363e-08	0.49457	0.593	0.212	0.000581462	0.00139149	0.443754	0.577	0.266	1	0.00139149	8.48726e-08
Pgk1	3.0939e-06	0.407823	0.678	0.368	0.0423927	5.29515e-08	0.701107	0.885	0.386	0.000725541	3.0939e-06	1.05903e-07
Eif3j1	6.3779e-08	0.492776	0.729	0.32	0.0008739	0.00275402	0.349605	0.615	0.322	1	0.00275402	1.27558e-07
Cycs	6.40923e-08	0.520985	0.746	0.432	0.000878193	0.000646667	0.432007	0.769	0.444	1	0.000646667	1.28185e-07
Phb2	6.90662e-08	0.42887	0.712	0.323	0.000946345	0.0167791	0.332531	0.615	0.367	1	0.0167791	1.38132e-07
Soat1	9.27126e-08	0.593188	0.593	0.23	0.00127035	2.13813e-07	0.665633	0.654	0.179	0.00292967	2.13813e-07	1.85425e-07
Eef1e1	9.77218e-08	0.476165	0.492	0.134	0.00133898	0.00187386	0.326207	0.423	0.115	1	0.00187386	1.95444e-07
Hspd1	1.47775e-07	0.477381	0.644	0.247	0.00202481	0.0667584	0.268418	0.423	0.239	1	0.0667584	2.9555e-07
Emp1	1.65326e-07	0.638966	0.627	0.234	0.0022653	0.679021	0.291522	0.462	0.437	1	0.679021	3.30653e-07
Efhd2	1.98959e-07	0.4957	0.864	0.564	0.00272614	0.0175095	0.293421	0.846	0.621	1	0.0175095	3.97918e-07
Axl	2.38119e-07	0.6052	0.508	0.178	0.0032627	0.00260314	0.422223	0.462	0.187	1	0.00260314	4.76237e-07
Tnf	0.000374147	0.618038	0.39	0.197	1	2.7342e-07	1.07253	0.654	0.249	0.0037464	0.000374147	5.46839e-07
Gapdh	3.83182e-07	0.481829	0.831	0.562	0.00525036	0.000417798	0.402716	0.962	0.714	1	0.000417798	7.66363e-07
Pcna	4.01124e-07	0.505462	0.593	0.224	0.0054962	0.00181073	0.3572	0.769	0.378	1	0.00181073	8.02248e-07
Set	4.23458e-07	0.469689	0.797	0.48	0.00580222	0.0308717	0.254436	0.731	0.517	1	0.0308717	8.46916e-07
Tnip3	0.0011106	0.332935	0.475	0.244	1	4.42922e-07	1.05776	0.654	0.219	0.00606892	0.0011106	8.85845e-07
Usmg5	0.000891948	0.297793	0.797	0.63	1	6.80177e-07	0.555006	0.962	0.727	0.00931979	0.000891948	1.36035e-06
Rps27l	7.03398e-07	0.441575	0.898	0.702	0.00963796	0.00119229	0.40475	0.923	0.8	1	0.00119229	1.4068e-06
Ndufb2	7.4683e-07	0.474477	0.678	0.391	0.0102331	0.0189959	0.279884	0.731	0.485	1	0.0189959	1.49366e-06
Bri3	8.15307e-07	0.407514	0.881	0.617	0.0111713	0.0147837	0.343851	0.846	0.784	1	0.0147837	1.63061e-06
Bola2	8.47601e-07	0.46925	0.78	0.523	0.0116138	3.12353e-05	0.507436	0.923	0.534	0.427986	3.12353e-05	1.6952e-06
Atp6v0e	5.42139e-05	0.37285	0.864	0.687	0.742839	8.49413e-07	0.540584	0.962	0.758	0.0116387	5.42139e-05	1.69883e-06
Ldha	9.09579e-07	0.520491	0.746	0.516	0.0124631	0.0860676	0.339316	0.692	0.604	1	0.0860676	1.81916e-06
Creg1	2.25645e-06	0.489922	0.814	0.579	0.0309178	9.12449e-07	0.746241	0.885	0.605	0.0125024	2.25645e-06	1.8249e-06
Ifrd1	9.83973e-07	0.51622	0.763	0.421	0.0134824	0.00022613	0.526206	0.769	0.409	1	0.00022613	1.96794e-06
Cmpk1	1.04238e-06	0.467485	0.729	0.469	0.0142827	0.0797372	0.27615	0.615	0.482	1	0.0797372	2.08476e-06
Fam129b	1.54522e-05	0.343384	0.305	0.072	0.211726	1.06528e-06	0.550718	0.462	0.084	0.0145965	1.54522e-05	2.13057e-06
Fam20c	1.27596e-06	0.467813	0.356	0.098	0.0174833	0.000767673	0.465861	0.346	0.093	1	0.000767673	2.55193e-06
Sod2	1.41749e-06	0.47931	0.644	0.311	0.0194225	1.05967e-05	0.67135	0.769	0.363	0.145196	1.05967e-05	2.83498e-06
Rpl19	1.5946e-06	0.316522	1	0.858	0.0218492	0.0223298	0.287234	0.962	0.946	1	0.0223298	3.18919e-06
Snrpa1	2.39737e-06	0.413569	0.441	0.146	0.0328488	0.0113239	0.360727	0.346	0.168	1	0.0113239	4.79474e-06
Lasp1	3.38655e-05	0.525212	0.525	0.27	0.464025	2.48164e-06	0.593285	0.846	0.338	0.0340035	3.38655e-05	4.96328e-06
Atp6v1a	2.94199e-06	0.476672	0.542	0.232	0.0403111	0.0282584	0.26261	0.577	0.322	1	0.0282584	5.88397e-06
Rab7b	2.94635e-06	0.461184	0.661	0.358	0.0403709	0.0518818	0.287365	0.615	0.42	1	0.0518818	5.89269e-06
Cox17	3.22441e-06	0.398298	0.814	0.559	0.0441809	0.00461368	0.300487	0.885	0.596	1	0.00461368	6.44881e-06
Atp6v0a1	3.24676e-06	0.440214	0.61	0.219	0.0444871	0.00353629	0.327051	0.654	0.263	1	0.00353629	6.49351e-06
Hspa8	3.38523e-06	0.314309	0.983	0.966	0.0463844	0.00704264	0.325579	1	0.982	1	0.00704264	6.77045e-06
Asph	3.38818e-06	0.429337	0.441	0.121	0.0464249	4.94032e-05	0.606634	0.615	0.152	0.676923	4.94032e-05	6.77636e-06
Senp2	3.46873e-06	0.405638	0.339	0.091	0.0475286	0.0111762	0.337902	0.308	0.126	1	0.0111762	6.93746e-06
Itgax	8.46515e-05	0.405685	0.254	0.087	1	3.8886e-06	0.678047	0.462	0.098	0.0532816	8.46515e-05	7.77719e-06
Aldoa	4.03142e-06	0.350982	0.847	0.553	0.0552386	6.29325e-05	0.553502	0.846	0.549	0.862302	6.29325e-05	8.06283e-06
Dusp5	0.000258927	0.36012	0.441	0.179	1	4.52237e-06	0.719494	0.577	0.136	0.0619656	0.000258927	9.04473e-06
Blvra	5.06148e-06	0.471911	0.576	0.298	0.0693524	0.000175346	0.477055	0.692	0.364	1	0.000175346	1.01229e-05
Ctss	0.0234386	0.266669	0.949	0.889	1	5.309e-06	0.725635	0.962	0.948	0.0727439	0.0234386	1.0618e-05
Trim25	5.4301e-06	0.401954	0.763	0.401	0.0744032	0.0152114	0.52859	0.5	0.335	1	0.0152114	1.08602e-05
Rbm47	5.84124e-06	0.40331	0.542	0.173	0.0800367	0.000730147	0.550131	0.538	0.191	1	0.000730147	1.16824e-05
Slc48a1	6.15535e-06	0.425229	0.576	0.258	0.0843407	0.144339	0.290367	0.577	0.401	1	0.144339	1.23107e-05
Cd52	0.0386894	0.519438	0.797	0.704	1	7.42575e-06	1.04107	0.885	0.711	0.101748	0.0386894	1.48514e-05
Abcg1	0.000652681	0.293573	0.441	0.182	1	7.7577e-06	0.67972	0.346	0.076	0.106296	0.000652681	1.55153e-05
Rps19	7.89882e-06	0.305267	1	0.943	0.10823	5.71932e-05	0.335448	1	0.992	0.783661	5.71932e-05	1.57976e-05
Txnrd1	8.0911e-06	0.40714	0.407	0.125	0.110864	0.000336137	0.477848	0.423	0.135	1	0.000336137	1.61821e-05
Tpm4	8.35363e-06	0.443476	0.763	0.447	0.114461	0.00511465	0.390251	0.731	0.515	1	0.00511465	1.67072e-05
B4galt5	0.000319553	0.328706	0.356	0.136	1	8.44527e-06	0.515052	0.577	0.149	0.115717	0.000319553	1.68905e-05
Mien1	8.50514e-06	0.356151	0.661	0.323	0.116537	0.00754255	0.296508	0.731	0.395	1	0.00754255	1.70102e-05
Slc3a2	0.000276629	0.328434	0.729	0.465	1	8.6088e-06	0.542494	0.962	0.574	0.117958	0.000276629	1.72175e-05
Atox1	8.78294e-06	0.395467	0.932	0.719	0.120344	0.000114324	0.500056	0.923	0.808	1	0.000114324	1.75658e-05
Acot7	8.83267e-06	0.305409	0.271	0.062	0.121025	0.000119855	0.334716	0.423	0.084	1	0.000119855	1.76653e-05
Usp50	8.97686e-06	0.454917	0.695	0.366	0.123001	0.0277016	0.306704	0.538	0.345	1	0.0277016	1.79536e-05
Mt2	9.25062e-06	0.903226	0.559	0.311	0.126752	0.221999	0.527814	0.462	0.277	1	0.221999	1.85012e-05
Rpl14	9.28751e-06	0.295193	0.983	0.868	0.127258	0.000249419	0.286187	1	0.962	1	0.000249419	1.85749e-05
Sec61g	9.64031e-06	0.362977	0.932	0.763	0.132091	0.00735393	0.323244	0.923	0.878	1	0.00735393	1.92805e-05
Id2	1.01791e-05	0.905952	0.593	0.355	0.139474	1.56835e-05	1.02154	0.577	0.249	0.214896	1.56835e-05	2.03581e-05
Cdk6	1.03886e-05	0.462322	0.254	0.069	0.142344	0.0153568	0.309868	0.308	0.111	1	0.0153568	2.0777e-05
Taldo1	1.05518e-05	0.409725	0.695	0.41	0.14458	0.000140728	0.563512	0.769	0.487	1	0.000140728	2.11034e-05
Cxcl2	1.06403e-05	0.530677	0.966	0.792	0.145793	1.18119e-05	1.25915	0.923	0.656	0.161847	1.18119e-05	2.12805e-05
Lilr4b	1.12978e-05	0.384499	0.847	0.581	0.154803	1.92723e-05	0.624067	0.846	0.573	0.264069	1.92723e-05	2.25955e-05
Sqstm1	0.000841152	0.291732	0.661	0.392	1	1.30876e-05	1.09001	0.769	0.458	0.179326	0.000841152	2.61751e-05
Mif	1.32323e-05	0.423531	0.661	0.342	0.181309	0.00724935	0.290181	0.731	0.373	1	0.00724935	2.64644e-05
Eif2s2	1.37887e-05	0.422008	0.712	0.468	0.188933	0.00578315	0.390117	0.769	0.571	1	0.00578315	2.75773e-05
Mfsd12	1.49463e-05	0.365799	0.39	0.105	0.204794	0.000548472	0.332775	0.5	0.109	1	0.000548472	2.98924e-05
Slc15a3	1.72605e-05	0.414729	0.559	0.239	0.236503	1.54029e-05	0.690881	0.538	0.23	0.211051	1.72605e-05	3.08056e-05
Rps6	1.94494e-05	0.262423	1	0.865	0.266496	0.00526368	0.322425	0.962	0.931	1	0.00526368	3.88984e-05
M6pr	2.1815e-05	0.433104	0.644	0.392	0.298909	0.00455115	0.413375	0.769	0.523	1	0.00455115	4.36295e-05
Hint1	2.41335e-05	0.41674	0.864	0.686	0.330677	0.00347133	0.34138	0.923	0.85	1	0.00347133	4.82663e-05
Mrpl52	2.52994e-05	0.401077	0.712	0.437	0.346652	0.00182158	0.455094	0.731	0.528	1	0.00182158	5.05981e-05
Iqgap1	4.51176e-05	0.387766	0.881	0.673	0.618201	3.31063e-05	0.618956	0.923	0.756	0.453622	4.51176e-05	6.62115e-05
Dot1l	0.000420427	0.259774	0.339	0.108	1	3.31962e-05	0.469617	0.5	0.122	0.454854	0.000420427	6.63912e-05
Tkt	3.52065e-05	0.377368	0.78	0.477	0.4824	0.000804574	0.477731	0.769	0.476	1	0.000804574	7.04118e-05
Malt1	0.000618267	0.407107	0.288	0.122	1	3.55963e-05	0.856005	0.346	0.121	0.487741	0.000618267	7.11914e-05
Uqcrq	3.56853e-05	0.381546	0.814	0.598	0.48896	0.00237572	0.34382	0.962	0.76	1	0.00237572	7.13694e-05
Ap3s1	3.87967e-05	0.436375	0.644	0.341	0.531592	0.00039768	0.463236	0.769	0.425	1	0.00039768	7.75919e-05
Cers2	4.27839e-05	0.409685	0.559	0.287	0.586225	0.0348839	0.256571	0.538	0.314	1	0.0348839	8.55659e-05
Psma3	4.33451e-05	0.37276	0.746	0.494	0.593914	9.3869e-05	0.429995	0.885	0.539	1	9.3869e-05	8.66882e-05
Stap1	0.000964351	0.317171	0.39	0.153	1	5.0496e-05	0.628644	0.462	0.143	0.691896	0.000964351	0.000100989
Npm3	5.85518e-05	0.280702	0.525	0.205	0.802277	0.0129144	0.271652	0.538	0.245	1	0.0129144	0.0001171
Psma6	5.97625e-05	0.516927	0.576	0.359	0.818866	0.00909663	0.324816	0.692	0.42	1	0.00909663	0.000119521
Odc1	0.000277852	0.335621	0.373	0.131	1	6.09806e-05	0.464641	0.538	0.128	0.835556	0.000277852	0.000121958
Litaf	0.000149783	0.337809	0.729	0.484	1	7.75247e-05	0.52501	0.885	0.562	1	0.000149783	0.000155043
Ebna1bp2	8.0545e-05	0.380105	0.424	0.196	1	0.00172802	0.358955	0.538	0.215	1	0.00172802	0.000161084
Clec4b1	0.00984566	0.318796	0.695	0.507	1	8.21929e-05	0.609269	0.885	0.571	1	0.00984566	0.000164379
Tgfb1	8.30012e-05	0.349462	0.78	0.505	1	0.0446197	0.415194	0.769	0.644	1	0.0446197	0.000165995
Morf4l2	8.96476e-05	0.335562	0.644	0.324	1	0.00160911	0.4208	0.692	0.408	1	0.00160911	0.000179287
Ndufc1	9.30296e-05	0.344752	0.661	0.405	1	0.0540031	0.272972	0.769	0.578	1	0.0540031	0.000186051
Hspa9	9.76525e-05	0.379594	0.593	0.286	1	0.0389119	0.269498	0.577	0.356	1	0.0389119	0.000195295
Mdm2	9.91109e-05	0.50779	0.373	0.157	1	0.0979557	0.284881	0.346	0.182	1	0.0979557	0.000198212
Cxcl1	0.0947467	0.266498	0.271	0.181	1	0.000103573	1.32665	0.385	0.178	1	0.0947467	0.000207134
Mrpl20	0.00010762	0.331454	0.61	0.32	1	0.0156763	0.297402	0.654	0.388	1	0.0156763	0.000215228
Tuba1c	0.0001126	0.340024	0.712	0.377	1	0.0394548	0.280865	0.692	0.512	1	0.0394548	0.000225188
Slfn2	0.000126066	0.446446	0.712	0.456	1	0.000283204	0.473273	0.846	0.478	1	0.000283204	0.000252117
Mdh2	0.000141242	0.373964	0.661	0.42	1	0.00156638	0.387835	0.731	0.452	1	0.00156638	0.000282464
Vps29	0.000141696	0.391328	0.593	0.356	1	0.000766229	0.369325	0.769	0.405	1	0.000766229	0.000283372
Nop58	0.000144184	0.424803	0.288	0.121	1	0.00982851	0.323271	0.346	0.13	1	0.00982851	0.000288347
Atp6v1f	0.000148389	0.331625	0.847	0.639	1	0.00517044	0.299221	0.923	0.751	1	0.00517044	0.000296755
Ube2l3	0.000152249	0.290896	0.712	0.439	1	0.00020196	0.495646	0.808	0.517	1	0.00020196	0.000304475
Lamtor3	0.000173597	0.341775	0.492	0.237	1	0.0407626	0.273867	0.538	0.305	1	0.0407626	0.000347163
Plekho2	0.00017408	0.330836	0.729	0.437	1	0.0763014	0.277293	0.692	0.507	1	0.0763014	0.000348129
Card19	0.00017914	0.413347	0.695	0.466	1	0.102611	0.265587	0.615	0.507	1	0.102611	0.000358247
Daglb	0.000859901	0.346	0.542	0.302	1	0.000179572	0.457508	0.808	0.424	1	0.000859901	0.000359111
Slamf7	0.000181665	0.322302	0.271	0.059	1	0.000628367	0.474688	0.346	0.111	1	0.000628367	0.000363297
Eif6	0.000190431	0.316382	0.593	0.323	1	0.00119744	0.406882	0.654	0.369	1	0.00119744	0.000380825
Rwdd1	0.000225644	0.26875	0.559	0.257	1	0.0588859	0.25884	0.5	0.312	1	0.0588859	0.000451238
Cotl1	0.000317065	0.357659	0.898	0.734	1	0.000264312	0.461273	0.962	0.846	1	0.000317065	0.000528554
Rab10	0.000269067	0.325994	0.644	0.342	1	0.0196535	0.29145	0.692	0.435	1	0.0196535	0.000538061
Slirp	0.000326208	0.342036	0.593	0.379	1	0.0256675	0.257504	0.769	0.49	1	0.0256675	0.00065231
Arl8a	0.000407861	0.278767	0.644	0.344	1	0.00157667	0.503397	0.692	0.372	1	0.00157667	0.000815555
Renbp	0.000466691	0.317568	0.508	0.224	1	0.000442157	0.48478	0.615	0.239	1	0.000466691	0.000884118
Clic4	0.00253044	0.254808	0.373	0.179	1	0.000511763	0.437553	0.654	0.261	1	0.00253044	0.00102326
Mrpl54	0.000527336	0.271173	0.661	0.375	1	0.0198994	0.259042	0.692	0.43	1	0.0198994	0.00105439
Ddx39b	0.000529658	0.347861	0.508	0.266	1	0.0310741	0.416564	0.577	0.337	1	0.0310741	0.00105904
Cd200r1	0.00055681	0.38764	0.559	0.293	1	0.00586622	0.350102	0.5	0.244	1	0.00586622	0.00111331
Mindy1	0.000579398	0.302631	0.39	0.151	1	0.0330467	0.404763	0.385	0.206	1	0.0330467	0.00115846
Hnrnpa3	0.00061418	0.281981	0.864	0.681	1	0.0395579	0.270368	0.885	0.735	1	0.0395579	0.00122798
Sdc1	0.00498057	0.338911	0.356	0.208	1	0.000621908	0.441007	0.385	0.129	1	0.00498057	0.00124343
Cyb5a	0.00064387	0.409584	0.661	0.414	1	0.00450587	0.619186	0.692	0.541	1	0.00450587	0.00128733
Tcirg1	0.000713434	0.285715	0.492	0.198	1	0.0817489	0.256932	0.308	0.164	1	0.0817489	0.00142636
Uqcrb	0.000740821	0.273805	0.864	0.713	1	0.056187	0.25757	0.846	0.832	1	0.056187	0.00148109
Sdcbp	0.000748098	0.305934	0.898	0.811	1	0.00472622	0.336835	0.962	0.882	1	0.00472622	0.00149564
4931406C07Rik	0.000847335	0.302004	0.39	0.159	1	0.0696205	0.276166	0.346	0.195	1	0.0696205	0.00169395
Psmb4	0.000860371	0.280661	0.661	0.412	1	0.0113002	0.30155	0.808	0.534	1	0.0113002	0.00172
Tomm5	0.000904146	0.270475	0.593	0.354	1	0.0154318	0.254963	0.731	0.406	1	0.0154318	0.00180747
Sms	0.000916063	0.252553	0.322	0.111	1	0.00242214	0.319157	0.346	0.109	1	0.00242214	0.00183129
Abracl	0.000919788	0.317076	0.763	0.573	1	0.0129553	0.290919	0.846	0.618	1	0.0129553	0.00183873
Alcam	0.000926758	0.264285	0.576	0.279	1	0.00157239	0.423083	0.538	0.241	1	0.00157239	0.00185266
Tpi1	0.000965686	0.33263	0.576	0.336	1	0.0606623	0.258374	0.577	0.391	1	0.0606623	0.00193044
Cct8	0.00165293	0.290582	0.644	0.414	1	0.00115734	0.409148	0.731	0.412	1	0.00165293	0.00231333
Cd44	0.00607161	0.263641	0.797	0.619	1	0.00158765	0.497042	0.846	0.49	1	0.00607161	0.00317278
Syncrip	0.00171373	0.292762	0.441	0.205	1	0.00672518	0.289801	0.654	0.26	1	0.00672518	0.00342451
Hmox1	0.00192404	0.642739	0.797	0.642	1	0.309174	1.14708	0.808	0.772	1	0.309174	0.00384437
Eif1a	0.00195798	0.295161	0.39	0.191	1	0.0456849	0.272165	0.5	0.292	1	0.0456849	0.00391213
Eif3a	0.00200406	0.296069	0.678	0.421	1	0.0228413	0.328539	0.692	0.456	1	0.0228413	0.0040041
Cacybp	0.00205804	0.327507	0.356	0.172	1	0.00688898	0.321057	0.462	0.201	1	0.00688898	0.00411185
Eno1	0.00228835	0.33541	0.695	0.534	1	0.0116423	0.343643	0.808	0.576	1	0.0116423	0.00457145
Txnl1	0.00245149	0.283304	0.475	0.245	1	0.0211267	0.277914	0.577	0.287	1	0.0211267	0.00489698
Vma21	0.00256182	0.27817	0.475	0.256	1	0.011768	0.417007	0.538	0.341	1	0.011768	0.00511709
Etfa	0.0047885	0.268867	0.475	0.286	1	0.00284247	0.350444	0.731	0.34	1	0.0047885	0.00567687
Ccl24	0.626423	0.502248	0.542	0.573	1	0.00293482	0.968004	0.923	0.855	1	0.626423	0.00586102
Magoh	0.00622831	0.270441	0.424	0.241	1	0.00349043	0.362847	0.577	0.248	1	0.00622831	0.00696868
Pdxk	0.00912182	0.251393	0.356	0.183	1	0.0151017	0.289496	0.462	0.205	1	0.0151017	0.0181604
Ccl3	0.0700592	0.369655	0.288	0.195	1	0.00946731	1.02885	0.308	0.142	1	0.0700592	0.018845
Actb	0.0131222	0.331534	1	0.999	1	0.0522772	0.29599	1	1	1	0.0522772	0.0260723
Cxcr4	0.0161183	0.293334	0.424	0.25	1	0.0136312	0.313853	0.423	0.161	1	0.0161183	0.0270765
Mt1	0.0181526	0.322384	0.966	0.937	1	0.757537	0.307535	0.962	0.954	1	0.757537	0.0359756
Sdf2l1	0.0759044	0.293499	0.492	0.42	1	0.0504941	0.258805	0.615	0.42	1	0.0759044	0.0984386
