# Supplementary material for: Role of Tim4 in the regulation of ABCA1+ adipose tissue macrophages and post-prandial cholesterol levels
Source: Nat Commun. 2021 Jul 21;12:4434. doi: 10.1038/s41467-021-24684-7 (PMC8295389; doi:10.1038/s41467-021-24684-7)
Supplement: Supplementary file 5 — Supplementary Data 2 [file 41467_2021_24684_MOESM5_ESM.xlsx]

## Sheet: DEG cluster 1 over cluster 4
	p_val	avg_logFC	pct.1	pct.2	p_val_adj
Apoe	0	2.54884	1	0.973	0
Selenop	0	2.51014	1	0.844	0
Folr2	0	2.44273	0.954	0.351	0
Pf4	0	2.34121	0.995	0.77	0
C1qa	0	2.23406	0.996	0.741	0
C1qc	0	2.13237	0.999	0.645	0
Fn1	0	-2.49061	0.267	0.986	0
C1qb	4.44659081257122e-323	1.81427	1	0.826	6.09271873138508e-319
Cd52	4.10074486048235e-322	-2.24494	0.372	0.971	5.61884060783291e-318
Ear2	1.81e-303	-2.39	0.248	0.967	2.48e-299
Ctsb	1.43e-293	1.55143	0.994	0.914	1.96e-289
Fcgrt	4.34e-278	2.00333	0.938	0.367	5.95e-274
Ltc4s	1.95e-262	2.11314	0.914	0.351	2.67e-258
Tmsb10	3.75e-250	-1.79437	0.438	0.964	5.14e-246
F13a1	6.8e-249	1.64326	0.962	0.642	9.32e-245
Serinc3	2.39e-248	1.47658	0.975	0.724	3.27e-244
Itm2b	2.27e-246	1.30351	0.993	0.972	3.11e-242
Fcna	1.49e-243	2.21243	0.869	0.203	2.04e-239
Lyz1	3.3e-242	-2.84171	0.564	0.957	4.52e-238
Ednrb	3.52e-240	1.90098	0.874	0.189	4.82e-236
Tmsb4x	9.39e-233	-0.682489	1	1	1.29e-228
Igfbp4	2.01e-225	1.77968	0.885	0.249	2.76e-221
Lyve1	3.31e-225	1.952	0.805	0.103	4.54e-221
Lgmn	9.47e-222	1.45584	0.954	0.543	1.3e-217
Ninj1	3e-216	1.68258	0.885	0.355	4.11e-212
Lsp1	1.28e-213	-1.39707	0.339	0.917	1.75e-209
Gas6	1.49e-212	1.70613	0.845	0.194	2.05e-208
Trf	9.93e-210	1.65241	0.911	0.501	1.36e-205
Cd209f	4.83e-208	2.36012	0.782	0.179	6.62e-204
Cst3	1.9e-202	1.00058	0.996	0.99	2.6e-198
Cbr2	1.98e-200	1.80529	0.759	0.143	2.71e-196
Bcl2a1d	1.12e-198	-1.42007	0.06	0.76	1.54e-194
Cfh	1.51e-197	1.80455	0.793	0.14	2.07e-193
Ly6e	5.12e-197	2.09456	0.787	0.203	7.02e-193
H2-DMa	1.35e-196	-1.24781	0.515	0.958	1.85e-192
Maf	1.49e-196	1.62103	0.862	0.269	2.04e-192
Clec10a	1.01e-195	1.64821	0.913	0.456	1.38e-191
Cd36	1.48e-194	1.2019	0.974	0.797	2.02e-190
Gm2a	4.55e-192	-1.21277	0.384	0.932	6.23e-188
Mrc1	4.36e-183	1.28287	0.958	0.736	5.97e-179
Wfdc17	2.96e-178	1.64024	0.967	0.931	4.06e-174
H2-Ab1	3.99e-178	-0.964877	0.97	0.999	5.47e-174
C5ar1	1.15e-171	1.47492	0.817	0.296	1.58e-167
Lpl	5.63e-171	-1.55646	0.376	0.925	7.71e-167
Zfp36l1	1.67e-170	1.5793	0.845	0.336	2.29e-166
Id2	3.8e-170	-1.33314	0.073	0.741	5.21e-166
Dab2	3.88e-170	1.35422	0.92	0.599	5.32e-166
Ccr2	6.73e-168	-1.13417	0.24	0.907	9.23e-164
Ctsc	3.21e-167	1.09463	0.967	0.851	4.4e-163
Ltb4r1	5.9e-167	-1.06155	0.02	0.637	8.08e-163
Unc119	1.15e-165	-1.13169	0.188	0.833	1.58e-161
Cd24a	1.19e-165	-1.2329	0.026	0.605	1.63e-161
Csf1r	4.87e-165	1.27106	0.933	0.734	6.67e-161
Il1b	8.36e-165	-1.80332	0.218	0.822	1.14e-160
Cd63	8.74e-163	1.49186	0.808	0.29	1.2e-158
Phlda1	1.21e-162	-1.41456	0.119	0.773	1.66e-158
Tnip3	1.26e-158	-1.22984	0.027	0.594	1.73e-154
Lgals3	8.03e-156	-1.12458	0.612	0.982	1.1e-151
Jun	1.44e-152	1.16687	0.967	0.868	1.97e-148
Rnase4	6.05e-152	1.54608	0.674	0.102	8.29e-148
Aldh1a2	9.2e-152	-0.94143	0.063	0.66	1.26e-147
Cd209d	5.22e-151	1.83631	0.698	0.174	7.15e-147
H2-DMb1	2.71e-150	-1.06321	0.404	0.898	3.71e-146
Lgals1	3.71e-149	1.36584	0.909	0.619	5.08e-145
S100a11	1.1e-147	-1.20632	0.376	0.902	1.5e-143
Fxyd2	3e-147	1.52415	0.72	0.175	4.11e-143
Fau	1.61e-146	-0.611223	0.979	0.996	2.21e-142
Ramp1	4.82e-145	-0.874062	0.027	0.585	6.6e-141
Cd209g	2.78e-143	1.56434	0.659	0.123	3.81e-139
C4b	1.28e-141	1.72503	0.697	0.18	1.76e-137
H2-DMb2	4.56e-140	-0.917415	0.036	0.558	6.25e-136
Mafb	1.86e-139	1.42239	0.877	0.489	2.54e-135
Bcl2a1b	4.08e-139	-1.17915	0.214	0.824	5.59e-135
Stab1	3.89e-138	1.49963	0.728	0.22	5.33e-134
Timp2	6.54e-137	1.18183	0.909	0.743	8.96e-133
H2-Eb1	1.34e-136	-0.760811	0.916	0.997	1.84e-132
Crip1	6.54e-136	-0.547006	1	1	8.96e-132
Igf1	1.87e-135	1.36722	0.655	0.112	2.56e-131
Glul	6.47e-134	1.34745	0.792	0.369	8.87e-130
Malat1	6.73e-133	0.797097	1	0.999	9.22e-129
Cd163	1.18e-132	1.6396	0.663	0.204	1.62e-128
Bcl2a1a	7.84e-131	-0.991965	0.032	0.568	1.07e-126
Cytip	3.49e-130	-0.83334	0.032	0.564	4.78e-126
Fxyd5	4.93e-130	-0.905217	0.459	0.92	6.75e-126
Ndufa6	5.97e-130	-0.915884	0.488	0.927	8.17e-126
Napsa	6.8e-128	-0.806515	0.01	0.496	9.32e-124
Actg1	7.29e-128	-0.716974	0.985	0.992	9.98e-124
Fcrls	7.27e-127	-0.865966	0.477	0.9	9.96e-123
Wwp1	1.03e-126	1.2288	0.712	0.22	1.41e-122
Lyz2	1.4e-125	-0.794551	1	1	1.92e-121
Cd2	2.31e-124	-0.885806	0.053	0.6	3.17e-120
Pilra	4.47e-124	-0.824349	0.06	0.562	6.12e-120
Anxa2	1.42e-122	-0.881386	0.527	0.937	1.95e-118
Ccrl2	8.09e-122	-1.09084	0.062	0.605	1.11e-117
H2-Aa	9.76e-122	-0.646987	0.948	1	1.34e-117
Kcnn4	3.28e-121	-0.79731	0.031	0.544	4.49e-117
Ier3	1.61e-120	1.33868	0.792	0.401	2.2e-116
Srgn	1.52e-119	-0.89395	0.632	0.959	2.08e-115
Blvrb	1e-118	1.27377	0.749	0.363	1.37e-114
Ubc	3.68e-118	0.836373	0.975	0.95	5.05e-114
Bhlhe40	1.74e-116	-0.90489	0.031	0.51	2.38e-112
Tpt1	7.65e-116	-0.495382	0.993	0.999	1.05e-111
Marcksl1	9.79e-116	1.1838	0.894	0.66	1.34e-111
Tcn2	2.51e-115	1.16893	0.644	0.181	3.44e-111
Grn	4.41e-115	0.938799	0.948	0.891	6.05e-111
Ezr	8.15e-115	-0.796791	0.073	0.594	1.12e-110
Plaur	1.48e-113	-0.845235	0.048	0.575	2.03e-109
Rcn3	1.69e-112	1.23424	0.549	0.07	2.32e-108
Olfm1	2.44e-112	-0.796474	0.113	0.667	3.34e-108
Fos	5e-112	0.650975	0.995	0.994	6.85e-108
Txnip	5.95e-112	1.157	0.887	0.626	8.16e-108
S100a6	6.98e-112	-0.598729	0.83	0.99	9.57e-108
Ms4a6c	5.87e-111	1.17775	0.575	0.1	8.05e-107
Eef1a1	1.62e-110	-0.48152	0.986	0.996	2.23e-106
Mgl2	3.87e-108	1.31177	0.75	0.35	5.31e-104
Ighm	2.48e-107	1.19083	0.64	0.178	3.4e-103
Cd74	2.99e-107	-0.725938	0.991	1	4.1e-103
Alcam	4.65e-107	-0.748325	0.052	0.549	6.37e-103
Ryr1	1.45e-105	-0.710075	0.049	0.552	1.98e-101
Rack1	4.08e-105	-0.676162	0.697	0.967	5.58e-101
Adssl1	9.77e-105	-0.780112	0.118	0.678	1.34e-100
Pim1	9.03e-104	-0.925554	0.305	0.83	1.24e-99
Clec4b1	6.61e-103	-0.884462	0.262	0.791	9.06e-99
Efhd2	1.28e-102	-0.761765	0.376	0.858	1.75e-98
Batf3	2.25e-102	-0.790238	0.278	0.824	3.08e-98
Frmd4b	4.19e-102	1.12347	0.565	0.106	5.74e-98
Tcf4	2.81e-101	1.13817	0.559	0.114	3.85e-97
Rras2	8.4e-101	-0.755696	0.073	0.58	1.15e-96
Capg	1.57e-99	-0.848756	0.486	0.89	2.15e-95
Mcub	2.64e-99	-0.761769	0.355	0.835	3.61e-95
Ms4a7	2.91e-99	1.15286	0.491	0.059	3.99e-95
Adam8	6.45e-99	-0.708563	0.046	0.539	8.84e-95
Abca1	6.13e-98	1.12354	0.553	0.138	8.41e-94
Atp5e	2.22e-97	-0.607991	0.748	0.968	3.04e-93
2009-09-01	1.63e-96	-0.71012	0.171	0.687	2.24e-92
Sdc1	7.75e-95	-0.644398	0.017	0.439	1.06e-90
Cotl1	1.62e-94	-0.651244	0.674	0.945	2.22e-90
Rab11fip1	1.83e-94	-0.653114	0.02	0.413	2.51e-90
Ifitm6	2.76e-92	-0.961929	0.44	0.875	3.78e-88
Sulf2	1.25e-91	1.06814	0.507	0.086	1.71e-87
Net1	9.75e-91	-0.594605	0.014	0.381	1.34e-86
Btg1	1.22e-90	-0.806493	0.587	0.94	1.67e-86
Hr	3.14e-90	-0.559283	0.01	0.378	4.3e-86
Csf2ra	5.08e-89	-0.708468	0.35	0.825	6.96e-85
Atox1	5.51e-89	-0.683102	0.637	0.931	7.55e-85
Cyba	1.2e-88	-0.602119	0.892	0.987	1.64e-84
Serpinb6a	3.18e-88	1.0107	0.78	0.466	4.35e-84
Samsn1	3.39e-88	-0.747282	0.131	0.648	4.65e-84
Ifi207	2.06e-87	1.0379	0.602	0.19	2.82e-83
Il1rn	4.64e-86	-0.853455	0.034	0.443	6.36e-82
B2m	7.37e-86	0.65336	0.984	0.981	1.01e-81
Zyx	7.78e-86	-0.684691	0.351	0.817	1.07e-81
Tgfbr2	6.56e-85	1.07551	0.563	0.165	8.99e-81
Ms4a6b	5.4e-83	0.891761	0.399	0.034	7.4e-79
Cltc	1.84e-82	0.902645	0.881	0.734	2.52e-78
Stard8	1.87e-82	1.0012	0.611	0.246	2.56e-78
Rgs1	1.96e-82	-1.1572	0.108	0.575	2.69e-78
Nfil3	5.55e-82	-0.67734	0.037	0.439	7.61e-78
Slamf9	2.4e-81	-0.616937	0.17	0.626	3.29e-77
Rhob	5.17e-81	1.08152	0.814	0.59	7.08e-77
Tnfaip3	5.22e-81	-0.700474	0.217	0.736	7.16e-77
Egr1	8.15e-81	0.783817	0.977	0.932	1.12e-76
Emp1	2.08e-80	1.07531	0.595	0.194	2.85e-76
Ifitm2	1.29e-79	0.845652	0.932	0.885	1.76e-75
Cebpe	5.48e-79	-0.488047	0.012	0.331	7.51e-75
Uba52	1.42e-78	-0.882111	0.74	0.928	1.94e-74
Gpr132	4.18e-78	-0.664996	0.074	0.526	5.72e-74
Flna	4.94e-78	-0.623077	0.4	0.817	6.77e-74
Hpgd	9.72e-78	0.994619	0.447	0.063	1.33e-73
Tmem154	1.69e-77	-0.487128	0.014	0.344	2.32e-73
Ctsl	8.79e-77	0.9526	0.665	0.314	1.2e-72
Arpc1b	1.03e-76	-0.608469	0.745	0.944	1.41e-72
Il6	2.11e-76	-1.0831	0.065	0.465	2.89e-72
Snx2	4.14e-76	1.03954	0.692	0.406	5.67e-72
Glipr2	4.83e-76	-0.531569	0.023	0.379	6.62e-72
Tns1	8.69e-76	0.958986	0.552	0.19	1.19e-71
Rgl1	9.37e-76	0.941573	0.491	0.111	1.28e-71
Mgst1	1.86e-75	0.925497	0.387	0.045	2.55e-71
Aif1	2.83e-75	1.0119	0.557	0.172	3.88e-71
Plxnd1	6.98e-75	-0.631437	0.252	0.737	9.56e-71
Areg	8.99e-75	-1.1093	0.036	0.365	1.23e-70
Cd38	1.24e-74	0.976244	0.435	0.072	1.7e-70
Gapdh	1.33e-74	-0.637321	0.51	0.849	1.83e-70
Pmp22	1.93e-74	0.976759	0.618	0.255	2.64e-70
Rin3	3.25e-74	-0.543186	0.033	0.418	4.46e-70
2011-09-01	6.89e-74	-0.599348	0.243	0.742	9.43e-70
Cd209b	1.61e-73	1.33751	0.417	0.074	2.21e-69
Eef2	2.4e-73	-0.585454	0.707	0.954	3.29e-69
Nr4a2	6.96e-73	-0.741455	0.131	0.59	9.53e-69
Upb1	2.26e-72	-0.590044	0.023	0.36	3.1e-68
Pmaip1	5.15e-72	-0.717041	0.09	0.527	7.06e-68
Nrp1	5.2e-72	0.905034	0.42	0.065	7.12e-68
C3ar1	6.6e-72	0.940745	0.557	0.218	9.05e-68
Ahcyl2	8.62e-72	-0.562567	0.065	0.485	1.18e-67
Socs6	1.02e-71	-0.633101	0.132	0.596	1.4e-67
Slco2b1	1.1e-71	0.85824	0.411	0.063	1.5e-67
Tkt	1.72e-71	-0.587641	0.282	0.762	2.35e-67
Pfkp	2.34e-70	-0.566491	0.073	0.49	3.2e-66
Sh2d1b1	7.11e-70	-0.42049	0.006	0.294	9.75e-66
Pabpc1	7.93e-70	-0.530029	0.787	0.976	1.09e-65
Eif3f	2.24e-69	-0.574447	0.507	0.883	3.07e-65
Arpc2	2.34e-69	-0.517744	0.798	0.957	3.21e-65
Pycard	2.46e-69	-0.628104	0.387	0.815	3.37e-65
Fosl2	2.5e-69	-0.67456	0.284	0.759	3.42e-65
Ccl24	3.9e-69	0.719123	0.883	0.612	5.35e-65
Hmox1	1.09e-68	1.02046	0.828	0.672	1.49e-64
Dse	1.41e-68	0.904333	0.526	0.179	1.93e-64
Smagp	4.88e-68	0.816772	0.374	0.047	6.69e-64
Fam213b	1.1e-67	0.888446	0.415	0.072	1.51e-63
Akr1c18	1.18e-67	-0.672941	0.015	0.335	1.62e-63
Fgr	2.17e-67	-0.46648	0.02	0.327	2.97e-63
Mef2c	2.67e-67	0.956579	0.562	0.217	3.66e-63
4930455G09Rik	3.52e-67	-0.600292	0.111	0.549	4.83e-63
Nme1	3.59e-67	-0.539009	0.472	0.865	4.93e-63
Naca	1.18e-65	-0.540388	0.672	0.932	1.62e-61
H2afj	2.55e-65	-0.571248	0.53	0.895	3.49e-61
Gramd4	2.9e-65	-0.470179	0.022	0.349	3.97e-61
Ybx1	3.94e-65	-0.51347	0.709	0.926	5.4e-61
Arf5	9.13e-65	-0.492716	0.688	0.948	1.25e-60
Itgax	1.1e-63	-0.453019	0.016	0.299	1.51e-59
Mmp9	2.66e-63	1.03973	0.45	0.138	3.64e-59
Cd44	3.64e-63	-0.617597	0.335	0.82	4.98e-59
Rac2	4.52e-63	-0.562916	0.347	0.719	6.2e-59
Smdt1	4.92e-63	-0.505594	0.599	0.884	6.75e-59
Ehd4	7.03e-63	0.903247	0.682	0.434	9.63e-59
Mtss1	1.41e-62	0.897471	0.73	0.49	1.93e-58
S100a4	1.86e-62	-0.372346	0.618	0.908	2.55e-58
Ms4a6d	4.51e-62	0.790819	0.347	0.051	6.18e-58
Lat2	7.95e-62	-0.507587	0.081	0.47	1.09e-57
Bri3bp	1.54e-61	-0.3946	0.01	0.273	2.1e-57
Clec4e	1.72e-61	-0.707746	0.042	0.401	2.35e-57
Lilra6	1.82e-61	-0.445276	0.017	0.301	2.49e-57
Selenbp1	1.97e-61	0.836453	0.388	0.079	2.7e-57
Prr5l	2.02e-61	-0.380066	0.011	0.276	2.77e-57
Klf4	2.74e-61	0.846703	0.904	0.849	3.75e-57
Plbd1	9.79e-61	-0.548356	0.142	0.54	1.34e-56
Snrpg	1.87e-60	-0.504052	0.55	0.884	2.56e-56
Tgfbi	2.05e-60	0.821175	0.86	0.741	2.82e-56
Ftl1	2.26e-60	0.349547	1	1	3.09e-56
Dcstamp	3.68e-60	-0.478621	0.006	0.262	5.04e-56
Tma7	3.78e-60	-0.472379	0.563	0.893	5.18e-56
Mpp1	7.03e-60	0.854544	0.486	0.178	9.63e-56
Coro1a	2.52e-59	-0.501484	0.639	0.917	3.45e-55
Ndnf	3.75e-59	-0.462436	0.014	0.3	5.14e-55
Furin	3.79e-59	-0.645976	0.185	0.598	5.19e-55
Man1a	4.16e-59	0.818985	0.467	0.161	5.7e-55
Klf2	5.34e-59	0.660719	0.975	0.957	7.32e-55
Ccnd2	4.02e-58	-0.631629	0.025	0.287	5.51e-54
Prelid2	4.21e-58	-0.41899	0.025	0.344	5.77e-54
Pgam1	6.1e-58	-0.530913	0.19	0.637	8.36e-54
Ldlr	6.64e-58	-0.498957	0.037	0.338	9.1e-54
Mpeg1	1.13e-57	-0.602606	0.172	0.672	1.55e-53
Aldh2	1.29e-57	0.922593	0.635	0.409	1.77e-53
Chn2	1.61e-57	-0.462317	0.033	0.341	2.2e-53
Ptprc	1.71e-57	-0.532892	0.456	0.851	2.34e-53
Plcb1	2.72e-57	-0.366226	0.006	0.258	3.73e-53
Clec4a2	7.97e-57	-0.555606	0.384	0.782	1.09e-52
Mrpl33	1.4e-56	-0.487111	0.52	0.872	1.92e-52
Tceal9	1.68e-56	0.765325	0.456	0.167	2.3e-52
Uqcrfs1	1.92e-56	-0.511558	0.233	0.665	2.62e-52
Eef1b2	2.52e-56	-0.520338	0.541	0.886	3.46e-52
Ifi204	2.72e-56	0.790405	0.356	0.057	3.73e-52
Cxcl2	4.19e-56	-0.914202	0.537	0.866	5.74e-52
Adap2os	4.78e-56	0.681797	0.302	0.023	6.55e-52
Psap	1.19e-55	-0.468083	0.994	0.997	1.63e-51
Sec61b	1.29e-55	-0.477076	0.613	0.907	1.77e-51
Gpx1	1.49e-55	-0.365795	0.964	0.995	2.04e-51
Capzb	1.55e-55	-0.425812	0.651	0.925	2.12e-51
Dusp5	2.69e-55	-0.589405	0.033	0.345	3.69e-51
Mthfd1	3.16e-55	-0.525161	0.038	0.346	4.33e-51
Pdcd4	7.53e-55	-0.561593	0.105	0.481	1.03e-50
Cmah	1.33e-54	0.770981	0.356	0.063	1.83e-50
Dennd4a	4.79e-54	-0.500093	0.078	0.425	6.56e-50
Espn	6.31e-54	-0.378494	0.017	0.276	8.64e-50
Agpat4	8.1e-54	-0.436268	0.036	0.345	1.11e-49
Prkcd	1.03e-53	-0.528998	0.325	0.78	1.42e-49
Gpr34	1.76e-53	0.709801	0.305	0.042	2.42e-49
Sowahc	2.75e-53	-0.601858	0.032	0.336	3.76e-49
Ang	5.55e-53	0.745205	0.323	0.04	7.6e-49
Eno1	5.58e-53	-0.574598	0.374	0.765	7.65e-49
Naaa	5.96e-53	-0.489048	0.342	0.725	8.17e-49
Bola2	9.24e-53	-0.472341	0.365	0.792	1.27e-48
Tmem37	9.25e-53	0.75697	0.388	0.095	1.27e-48
Dusp6	1.2e-52	0.843036	0.399	0.119	1.64e-48
Psma4	1.89e-52	-0.460348	0.393	0.788	2.59e-48
Ccl8	2.36e-52	1.44892	0.399	0.12	3.24e-48
B4galnt1	3.19e-52	-0.413065	0.037	0.34	4.37e-48
Rab3il1	3.68e-52	0.725447	0.392	0.106	5.04e-48
Slc38a1	9.46e-52	-0.444968	0.05	0.368	1.3e-47
Ank	1.13e-51	-0.458136	0.095	0.453	1.55e-47
Ctsz	1.48e-51	-0.515127	0.675	0.932	2.03e-47
Gm10076	4.28e-51	-0.883421	0.321	0.702	5.87e-47
Skint3	6.11e-51	-0.405916	0.023	0.29	8.37e-47
Psma7	1.07e-50	-0.461412	0.61	0.891	1.47e-46
Myl6	1.13e-50	-0.322455	0.946	0.991	1.54e-46
Itsn1	1.19e-50	0.743673	0.365	0.087	1.63e-46
Traf1	1.47e-50	-0.379592	0.027	0.289	2.01e-46
Tslp	1.54e-50	0.783931	0.346	0.06	2.11e-46
Atp5l	2.16e-50	-0.387145	0.872	0.978	2.96e-46
Qpct	2.39e-50	-0.497764	0.105	0.436	3.27e-46
Hspa1a	3e-50	0.879608	0.73	0.57	4.11e-46
Dok2	4.1e-50	-0.454229	0.494	0.842	5.62e-46
Anp32b	4.12e-50	-0.474607	0.308	0.727	5.65e-46
Lmo1	5.7e-50	-0.384849	0.02	0.254	7.81e-46
Arpc5	6.31e-50	-0.392822	0.661	0.923	8.64e-46
Rasgrp3	7.18e-50	0.672089	0.268	0.023	9.84e-46
Hopx	8.77e-50	-0.398664	0.033	0.307	1.2e-45
Ptpn18	1.02e-49	0.834813	0.784	0.659	1.39e-45
Evl	1.33e-49	-0.488819	0.116	0.484	1.82e-45
Tyrobp	1.92e-49	-0.456036	0.951	0.982	2.63e-45
Cdk2ap2	4.84e-49	-0.486709	0.478	0.844	6.64e-45
Rgs2	5.86e-49	-0.694515	0.336	0.734	8.03e-45
Alox5ap	1.13e-48	-0.399153	0.808	0.953	1.54e-44
Taf10	2.4e-48	-0.439937	0.212	0.619	3.29e-44
Sh3bgrl3	4.27e-48	-0.384794	0.887	0.971	5.84e-44
Map4k1	4.81e-48	-0.397328	0.052	0.367	6.59e-44
Cd33	5.33e-48	0.738946	0.35	0.091	7.3e-44
Btf3	5.54e-48	-0.46355	0.706	0.925	7.59e-44
Reps2	7.83e-48	0.632213	0.261	0.027	1.07e-43
Gm26532	9.07e-48	0.817887	0.783	0.662	1.24e-43
Lamp2	9.32e-48	0.708879	0.793	0.685	1.28e-43
S1pr1	9.59e-48	0.669416	0.277	0.028	1.31e-43
Slc25a5	1.06e-47	-0.46207	0.559	0.867	1.45e-43
Oxct1	1.47e-47	-0.433273	0.137	0.54	2.02e-43
Pde4b	1.53e-47	-0.45196	0.049	0.36	2.1e-43
Atp1a3	1.82e-47	-0.346468	0.02	0.268	2.49e-43
Ccl7	5.9e-47	1.40883	0.671	0.543	8.08e-43
Nupr1	8.58e-47	0.849066	0.437	0.178	1.18e-42
Pkm	1.11e-46	-0.456275	0.392	0.78	1.53e-42
Prdx5	1.65e-46	-0.501964	0.533	0.839	2.26e-42
Rab11fip5	1.71e-46	0.800519	0.47	0.225	2.35e-42
H2afz	2e-46	-0.466371	0.677	0.916	2.74e-42
Abracl	2.85e-46	-0.423047	0.438	0.822	3.9e-42
Irf8	3.88e-46	0.678052	0.309	0.052	5.31e-42
Metrnl	4.26e-46	-0.452696	0.537	0.876	5.83e-42
Ccl2	5.29e-46	0.961986	0.799	0.655	7.25e-42
S100a10	5.96e-46	-0.452125	0.803	0.963	8.17e-42
Uqcc2	6.02e-46	-0.409666	0.296	0.696	8.25e-42
H2afy	1.09e-45	-0.455036	0.265	0.674	1.49e-41
Myl12a	3.77e-45	-0.401191	0.507	0.845	5.16e-41
Gnas	5.38e-45	-0.402779	0.482	0.807	7.37e-41
Kif19a	7.66e-45	-0.430676	0.059	0.393	1.05e-40
Serf2	1.11e-44	-0.332982	0.922	0.982	1.52e-40
Irf5	1.94e-44	-0.422834	0.27	0.696	2.66e-40
Ly96	2.35e-44	0.740212	0.427	0.192	3.22e-40
Fosb	5.45e-44	0.607837	0.954	0.934	7.47e-40
Eps15	5.52e-44	0.764426	0.558	0.326	7.57e-40
Slc2a6	7.19e-44	-0.332999	0.018	0.269	9.86e-40
Nme2	7.35e-44	-0.491224	0.174	0.589	1.01e-39
Timd4	1.08e-43	0.670119	0.251	0.023	1.47e-39
P2ry6	1.35e-43	0.660521	0.318	0.074	1.85e-39
Gadd45b	1.63e-43	-0.492972	0.299	0.66	2.23e-39
Itgb2	2.25e-43	-0.441879	0.351	0.745	3.08e-39
Avpi1	2.39e-43	-0.439196	0.053	0.326	3.27e-39
Pgk1	2.48e-43	-0.448347	0.235	0.64	3.4e-39
Prelid1	4.5e-43	-0.419192	0.3	0.688	6.17e-39
Rin2	4.75e-43	0.724578	0.483	0.246	6.51e-39
Vdac2	5.22e-43	-0.400806	0.31	0.704	7.15e-39
Mdh2	8.15e-43	-0.450697	0.283	0.66	1.12e-38
Cct5	1.05e-42	-0.407741	0.276	0.692	1.44e-38
Camk1	1.06e-42	0.740178	0.493	0.271	1.46e-38
Lamp1	2.57e-42	0.613446	0.897	0.879	3.52e-38
Mthfd2	2.97e-42	-0.396337	0.028	0.291	4.07e-38
Csrnp1	3.81e-42	-0.503787	0.271	0.614	5.22e-38
Lrp6	5.76e-42	0.701166	0.36	0.132	7.9e-38
Tiam1	1.32e-41	-0.392525	0.07	0.377	1.81e-37
Tuba1a	1.4e-41	-0.505608	0.245	0.619	1.92e-37
Glrx	1.94e-41	-0.404166	0.107	0.429	2.66e-37
Npm1	2.1e-41	-0.403582	0.47	0.842	2.87e-37
Cln8	2.97e-41	0.690687	0.355	0.112	4.07e-37
Ldha	3.21e-41	-0.429329	0.42	0.755	4.4e-37
Nr4a1	4.45e-41	-0.4068	0.702	0.949	6.1e-37
Pira2	5.79e-41	-0.308629	0.022	0.255	7.93e-37
Ywhaz	6.21e-41	-0.409456	0.512	0.847	8.51e-37
Ccdc88a	1.21e-40	-0.367259	0.107	0.443	1.66e-36
Ybx3	1.35e-40	-0.405043	0.083	0.401	1.85e-36
Uqcrh	1.75e-40	-0.355639	0.77	0.951	2.4e-36
Retnla	2.17e-40	-0.407034	1	1	2.97e-36
Malt1	3.22e-40	-0.381425	0.036	0.285	4.41e-36
Zfp36l2	4.18e-40	0.602171	0.89	0.861	5.73e-36
Dpep2	4.19e-40	-0.377376	0.028	0.281	5.74e-36
Psma3	4.25e-40	-0.43147	0.353	0.72	5.82e-36
Psd3	4.33e-40	0.650648	0.3	0.064	5.93e-36
Eif3e	5.05e-40	-0.426489	0.299	0.685	6.92e-36
Bak1	8.87e-40	-0.358522	0.094	0.414	1.22e-35
Cnn2	1.26e-39	-0.404912	0.26	0.616	1.73e-35
Eif3k	1.73e-39	-0.396447	0.521	0.84	2.37e-35
Gm11808	2.09e-39	-0.360078	0.35	0.651	2.87e-35
Cd200r1	2.29e-39	-0.438832	0.144	0.513	3.14e-35
Sgms1	2.84e-39	-0.474128	0.17	0.543	3.89e-35
Cox8a	2.88e-39	-0.315612	0.744	0.932	3.95e-35
Snx6	3.3e-39	0.736382	0.498	0.3	4.52e-35
Bax	5.53e-39	-0.438182	0.389	0.773	7.58e-35
St3gal5	6.01e-39	-0.387049	0.089	0.411	8.24e-35
Tmem258	6.33e-39	-0.391174	0.404	0.777	8.67e-35
Pla2g2d	7.94e-39	0.771453	0.262	0.046	1.09e-34
Pfn1	8.58e-39	-0.297907	0.967	0.989	1.18e-34
Ssr4	9.92e-39	-0.357821	0.399	0.792	1.36e-34
Aplp2	1.08e-38	0.701242	0.764	0.681	1.48e-34
Gstm1	1.31e-38	0.681802	0.331	0.1	1.79e-34
Colgalt1	1.83e-38	-0.398734	0.27	0.659	2.5e-34
Myo1g	1.89e-38	-0.396903	0.11	0.458	2.58e-34
Snrpe	2.01e-38	-0.367791	0.445	0.807	2.76e-34
Actr3	3.48e-38	-0.315227	0.595	0.895	4.77e-34
Eif5a	4.07e-38	-0.376453	0.608	0.868	5.58e-34
Ndufa13	4.26e-38	-0.348499	0.654	0.89	5.83e-34
Hk2	4.65e-38	-0.441553	0.059	0.344	6.37e-34
Siva1	5.96e-38	-0.39487	0.107	0.461	8.17e-34
Zcchc6	6.12e-38	0.732944	0.554	0.354	8.38e-34
Cox17	6.42e-38	-0.393957	0.453	0.807	8.8e-34
Vim	8.56e-38	-0.457584	0.728	0.92	1.17e-33
Cyp4f18	1.49e-37	-0.480247	0.185	0.577	2.05e-33
Prdx1	2.04e-37	0.59919	0.86	0.84	2.8e-33
Ptpn7	2.21e-37	-0.379178	0.085	0.37	3.03e-33
Fam168a	2.76e-37	-0.406168	0.097	0.409	3.78e-33
Iqgap1	3.36e-37	-0.360374	0.602	0.9	4.6e-33
Tfrc	4.02e-37	0.680906	0.318	0.097	5.51e-33
Mat2a	4.11e-37	0.718033	0.716	0.607	5.63e-33
Emb	4.23e-37	-0.459681	0.201	0.585	5.79e-33
Tpcn1	5.92e-37	0.597414	0.271	0.063	8.11e-33
Eif3h	1.12e-36	-0.365981	0.367	0.739	1.53e-32
Nr4a3	2.21e-36	-0.443348	0.071	0.328	3.03e-32
Sesn1	2.39e-36	0.619844	0.28	0.065	3.28e-32
Hist1h2bc	2.45e-36	-0.518832	0.113	0.439	3.35e-32
Rassf4	2.92e-36	-0.382812	0.398	0.775	4e-32
H3f3b	4.79e-36	0.409022	0.978	0.986	6.57e-32
Esyt1	5.7e-36	-0.364361	0.147	0.48	7.81e-32
Cox7b	5.92e-36	-0.373739	0.406	0.738	8.11e-32
Cd209a	6.54e-36	0.774916	0.385	0.128	8.97e-32
Cmklr1	9.86e-36	0.639271	0.356	0.129	1.35e-31
Mbp	1.08e-35	-0.371989	0.071	0.378	1.48e-31
Bin1	1.62e-35	0.698396	0.485	0.299	2.22e-31
Erp29	1.7e-35	-0.314861	0.528	0.854	2.33e-31
Fth1	2e-35	0.269772	0.998	0.999	2.74e-31
Bin2	3.23e-35	-0.319364	0.042	0.301	4.42e-31
Uqcr10	3.26e-35	-0.295928	0.562	0.857	4.47e-31
Uqcrq	4.04e-35	-0.277382	0.56	0.87	5.53e-31
Plcg2	4.27e-35	-0.344824	0.06	0.31	5.85e-31
Cox7a2l	4.61e-35	-0.375464	0.504	0.828	6.31e-31
Il1rl1	4.73e-35	-0.380787	0.059	0.315	6.48e-31
Cxcl12	5.09e-35	0.616193	0.273	0.06	6.98e-31
Calm2	6.23e-35	0.510876	0.909	0.893	8.53e-31
Sec61g	6.76e-35	-0.349127	0.752	0.941	9.27e-31
Slc16a3	9.07e-35	-0.310117	0.032	0.266	1.24e-30
Srsf9	1.03e-34	-0.340506	0.208	0.58	1.41e-30
Lemd2	1.23e-34	-0.35328	0.084	0.41	1.68e-30
Pltp	1.38e-34	0.470545	0.966	0.967	1.89e-30
Atp1b3	1.93e-34	-0.394433	0.546	0.876	2.64e-30
Rsrp1	2.54e-34	0.546893	0.889	0.876	3.48e-30
Myl12b	2.72e-34	-0.343377	0.318	0.658	3.73e-30
Fis1	2.76e-34	-0.342328	0.395	0.732	3.78e-30
Asap1	5.86e-34	-0.356812	0.179	0.513	8.03e-30
Cct4	6.57e-34	-0.345681	0.262	0.653	9.01e-30
Polr1d	9.46e-34	-0.325442	0.371	0.722	1.3e-29
Serbp1	1.02e-33	-0.327449	0.433	0.78	1.4e-29
Ubb	1.08e-33	0.482883	0.967	0.962	1.48e-29
Plekho1	1.33e-33	-0.324418	0.276	0.663	1.82e-29
Atp5g2	1.51e-33	-0.279484	0.602	0.877	2.07e-29
Atp6v0e	1.66e-33	-0.33025	0.601	0.888	2.28e-29
Hacd4	2.32e-33	0.664423	0.523	0.308	3.18e-29
Acer3	3.03e-33	-0.356489	0.131	0.451	4.16e-29
Cd84	5.87e-33	-0.359477	0.368	0.745	8.04e-29
Stk17b	7.01e-33	0.734477	0.47	0.321	9.6e-29
Itpkb	1.03e-32	-0.39623	0.123	0.439	1.41e-28
Psmb1	2.16e-32	-0.373579	0.468	0.787	2.96e-28
Plxdc2	2.46e-32	-0.286783	0.037	0.258	3.37e-28
Pgls	4.2e-32	-0.326275	0.376	0.716	5.75e-28
Scpep1	5.88e-32	0.615708	0.401	0.204	8.06e-28
Nisch	6.52e-32	0.635792	0.47	0.299	8.93e-28
Ppp1ca	7.39e-32	-0.314709	0.458	0.782	1.01e-27
Tmem51	1.41e-31	-0.312354	0.047	0.305	1.94e-27
Slc9a9	1.47e-31	0.608209	0.3	0.093	2.01e-27
Snx5	1.54e-31	0.592952	0.784	0.739	2.11e-27
St3gal4	1.7e-31	-0.33281	0.111	0.429	2.33e-27
Cdkn1a	1.74e-31	-0.586846	0.303	0.632	2.38e-27
Gda	2.02e-31	-0.278822	0.64	0.913	2.77e-27
Nap1l1	2.79e-31	-0.320545	0.303	0.676	3.83e-27
Ptpn22	3.18e-31	-0.304108	0.046	0.281	4.36e-27
Ctss	3.36e-31	-0.377414	0.869	0.964	4.6e-27
Mrps6	4.15e-31	-0.368566	0.143	0.46	5.69e-27
Clec4a1	7.19e-31	0.623184	0.602	0.43	9.85e-27
Fam43a	8.15e-31	0.738733	0.312	0.146	1.12e-26
Mt1	8.37e-31	0.521742	0.964	0.971	1.15e-26
Pcbp2	9.87e-31	-0.312321	0.597	0.89	1.35e-26
Rnf150	1.08e-30	0.53635	0.268	0.087	1.48e-26
Diaph1	1.14e-30	-0.326837	0.234	0.577	1.56e-26
AC149090.1	1.4e-30	0.660022	0.426	0.259	1.91e-26
Prkar2a	1.52e-30	-0.329435	0.11	0.397	2.08e-26
Aldoa	1.8e-30	-0.37348	0.427	0.756	2.47e-26
Vasp	1.9e-30	-0.314648	0.14	0.448	2.6e-26
Dapk1	2.66e-30	-0.351087	0.238	0.598	3.65e-26
Twf2	2.71e-30	-0.329064	0.172	0.521	3.72e-26
Hspe1	2.94e-30	-0.316552	0.419	0.765	4.03e-26
Tnfrsf21	3.38e-30	-0.352608	0.113	0.414	4.63e-26
Cebpb	3.4e-30	-0.390148	0.74	0.955	4.66e-26
Dock10	3.67e-30	-0.337332	0.102	0.383	5.03e-26
Prelid3b	3.9e-30	-0.286555	0.069	0.313	5.35e-26
Lactb	4.04e-30	-0.306514	0.081	0.36	5.54e-26
Adrb2	4.25e-30	0.653626	0.397	0.222	5.83e-26
Srp9	4.35e-30	-0.284802	0.506	0.822	5.96e-26
Rtraf	5.12e-30	-0.327876	0.302	0.65	7.01e-26
Mrpl52	5.54e-30	-0.30451	0.35	0.697	7.59e-26
Ap2a2	5.76e-30	0.636419	0.661	0.533	7.9e-26
Syngr2	6.75e-30	-0.313147	0.238	0.581	9.24e-26
Neat1	8.75e-30	0.495438	0.921	0.911	1.2e-25
Ncoa4	1.03e-29	0.593363	0.393	0.193	1.41e-25
Atp5d	1.16e-29	-0.280275	0.477	0.783	1.59e-25
Chmp4b	1.47e-29	-0.280581	0.552	0.861	2.02e-25
Set	1.59e-29	-0.332961	0.351	0.704	2.18e-25
Atp5o.1	1.69e-29	-0.299193	0.324	0.65	2.32e-25
Ubl3	1.8e-29	-0.344792	0.369	0.705	2.47e-25
Nt5c	2.36e-29	-0.349112	0.245	0.577	3.23e-25
Mrpl54	2.42e-29	-0.319037	0.259	0.604	3.32e-25
Sfr1	2.67e-29	-0.340927	0.249	0.584	3.65e-25
Rem1	3.56e-29	-0.311008	0.081	0.368	4.88e-25
Stap1	3.78e-29	-0.309036	0.049	0.269	5.18e-25
Trem2	4.05e-29	0.537991	0.256	0.049	5.55e-25
Calm1	5.97e-29	-0.254371	0.889	0.966	8.18e-25
Tes	7.23e-29	-0.286106	0.049	0.277	9.91e-25
Tgif1	8.04e-29	-0.376114	0.087	0.354	1.1e-24
Srsf2	1.3e-28	0.58015	0.789	0.75	1.79e-24
Klhl9	1.52e-28	0.588754	0.474	0.328	2.09e-24
Add3	1.54e-28	-0.315862	0.319	0.648	2.11e-24
Dock2	1.58e-28	-0.291099	0.321	0.654	2.16e-24
Gpsm3	1.64e-28	-0.302237	0.243	0.589	2.25e-24
Fgl2	1.67e-28	-0.283151	0.046	0.273	2.28e-24
Man2b1	1.72e-28	0.662763	0.654	0.554	2.36e-24
Cebpd	2.3e-28	0.658453	0.403	0.229	3.15e-24
Slc25a3	3.14e-28	-0.250411	0.647	0.912	4.31e-24
Ptpre	3.92e-28	-0.340116	0.256	0.609	5.37e-24
Nfam1	4.43e-28	-0.268325	0.319	0.665	6.07e-24
Gsto1	4.54e-28	-0.316683	0.089	0.35	6.22e-24
Atp5c1	1.14e-27	-0.304963	0.446	0.764	1.56e-23
Ndufa1	1.4e-27	-0.269494	0.525	0.825	1.92e-23
Idh2	2.19e-27	0.556355	0.336	0.152	3e-23
Ctsa	2.28e-27	0.655226	0.634	0.531	3.12e-23
Sub1	2.44e-27	-0.299948	0.787	0.941	3.34e-23
Ptpn1	3.37e-27	-0.299602	0.192	0.504	4.62e-23
Higd1a	3.67e-27	-0.326775	0.256	0.607	5.03e-23
Fam96a	4.03e-27	-0.304094	0.167	0.473	5.53e-23
Aurkaip1	4.89e-27	-0.264302	0.227	0.554	6.7e-23
Gatm	5.64e-27	0.597465	0.321	0.133	7.73e-23
Nr3c1	6.58e-27	0.636573	0.392	0.246	9.02e-23
Hmgn1	7.46e-27	0.497287	0.252	0.074	1.02e-22
Itgam	8.48e-27	-0.302398	0.467	0.793	1.16e-22
Sdf2l1	9.48e-27	-0.377865	0.265	0.585	1.3e-22
Pdlim1	1.21e-26	-0.346853	0.212	0.515	1.66e-22
Mpp6	1.65e-26	-0.295065	0.183	0.473	2.26e-22
Jund	2.27e-26	0.334596	0.988	0.991	3.11e-22
Cdk2ap1	2.28e-26	-0.282486	0.113	0.386	3.12e-22
Atp5f1	2.28e-26	-0.296339	0.453	0.774	3.13e-22
Lamtor4	2.52e-26	-0.295407	0.432	0.769	3.45e-22
Hexa	3.64e-26	0.602075	0.814	0.844	4.99e-22
Ptms	3.85e-26	-0.272304	0.296	0.642	5.28e-22
Tsc22d3	4.56e-26	0.657012	0.499	0.382	6.24e-22
Bst2	5.18e-26	0.629967	0.468	0.315	7.1e-22
Taok3	5.98e-26	-0.276551	0.251	0.587	8.2e-22
Ctnnd1	6.73e-26	0.52158	0.293	0.129	9.22e-22
Ecm1	8.2e-26	-0.371629	0.401	0.723	1.12e-21
Cycs	9.38e-26	-0.312817	0.328	0.659	1.29e-21
Csk	1.01e-25	-0.299496	0.246	0.582	1.38e-21
Cks2	1.38e-25	-0.428602	0.075	0.307	1.88e-21
Plin3	1.46e-25	-0.29444	0.119	0.401	2e-21
Mrpl20	1.88e-25	-0.28952	0.232	0.552	2.58e-21
Elmo2	2.93e-25	-0.290645	0.127	0.418	4.02e-21
Eif3i	3.67e-25	-0.320205	0.24	0.553	5.03e-21
Arhgef3	4.09e-25	0.557186	0.334	0.18	5.6e-21
Bmt2	4.65e-25	-0.316922	0.102	0.374	6.37e-21
H13	7.56e-25	-0.278028	0.337	0.668	1.04e-20
Zfp36	1.3e-24	0.34704	0.98	0.978	1.78e-20
Litaf	1.37e-24	-0.271178	0.401	0.727	1.88e-20
Got1	1.43e-24	-0.278614	0.078	0.33	1.97e-20
Tomm5	1.92e-24	-0.250909	0.265	0.614	2.62e-20
Ppdpf	2.16e-24	-0.282021	0.117	0.381	2.97e-20
Eif3j1	2.59e-24	-0.284383	0.195	0.512	3.55e-20
Eif1	2.81e-24	-0.280981	0.989	0.991	3.84e-20
4930523C07Rik	2.82e-24	-0.250064	0.052	0.257	3.86e-20
Man1c1	4.23e-24	0.544602	0.34	0.185	5.8e-20
Tifab	5.14e-24	-0.295633	0.074	0.327	7.04e-20
Ppp2r5c	5.56e-24	-0.286137	0.216	0.539	7.62e-20
Usmg5	5.8e-24	-0.252152	0.595	0.851	7.95e-20
Pbxip1	5.82e-24	-0.274268	0.052	0.262	7.98e-20
Hif1a	9.75e-24	-0.321931	0.23	0.554	1.34e-19
Eef1g	1.3e-23	-0.271008	0.568	0.831	1.79e-19
Glrx3	1.46e-23	-0.278789	0.161	0.438	2e-19
Snrpf	3.01e-23	-0.257455	0.457	0.755	4.12e-19
Fbl	3.57e-23	-0.272866	0.271	0.602	4.9e-19
Krt80	3.88e-23	-0.250228	0.064	0.278	5.31e-19
Srebf2	6.5e-23	-0.250213	0.074	0.278	8.9e-19
Agtrap	6.87e-23	0.518678	0.309	0.143	9.42e-19
Ifi203	7.34e-23	0.552197	0.363	0.226	1.01e-18
Lifr	9.88e-23	0.605261	0.479	0.372	1.35e-18
Pea15a	1.12e-22	0.611993	0.499	0.367	1.53e-18
Hpcal1	1.14e-22	-0.262809	0.296	0.64	1.57e-18
Mrpl17	1.67e-22	-0.255735	0.204	0.497	2.29e-18
Cd14	1.75e-22	-0.460626	0.594	0.826	2.4e-18
Ranbp1	1.88e-22	-0.252743	0.331	0.655	2.57e-18
Eif3m	2.32e-22	-0.261643	0.261	0.576	3.17e-18
Arrdc3	2.81e-22	0.50059	0.286	0.144	3.85e-18
Spred1	3.69e-22	0.546915	0.325	0.192	5.05e-18
Lrmp	4.75e-22	-0.252905	0.118	0.387	6.51e-18
Cmpk1	5.25e-22	-0.266941	0.34	0.682	7.2e-18
Pla2g15	6e-22	0.505902	0.281	0.152	8.22e-18
Vwa5a	8.13e-22	0.521116	0.339	0.201	1.11e-17
Ndfip1	1.27e-21	-0.278031	0.267	0.579	1.73e-17
Hnrnpab	1.6e-21	-0.269578	0.408	0.693	2.19e-17
Cib1	2.1e-21	-0.26071	0.176	0.473	2.88e-17
Icam1	2.3e-21	-0.348726	0.297	0.577	3.15e-17
Kdm4a	3.72e-21	-0.265715	0.086	0.319	5.1e-17
St6gal1	4.2e-21	0.495815	0.275	0.138	5.75e-17
Dhrs3	5.48e-21	0.506032	0.702	0.679	7.51e-17
Rel	5.83e-21	-0.281933	0.163	0.419	7.99e-17
Gpr65	5.86e-21	-0.297176	0.08	0.309	8.03e-17
Tomm20	6.46e-21	-0.264827	0.312	0.614	8.85e-17
Ppp1r14b	7.79e-21	-0.250726	0.293	0.595	1.07e-16
Nhp2	8.32e-21	-0.264517	0.188	0.48	1.14e-16
Acp2	1.07e-20	0.474072	0.277	0.137	1.47e-16
Tmem106a	1.12e-20	0.521862	0.525	0.439	1.53e-16
Dnajc15	1.14e-20	-0.285262	0.293	0.61	1.57e-16
Marcks	1.2e-20	0.505563	0.803	0.789	1.65e-16
Sema4a	1.26e-20	0.567776	0.504	0.415	1.73e-16
Ier3ip1	1.27e-20	-0.257694	0.441	0.747	1.75e-16
2810474O19Rik	1.46e-20	-0.286189	0.176	0.448	2e-16
Serpinb8	2.33e-20	0.511214	0.336	0.195	3.19e-16
Rilpl2	2.53e-20	-0.275785	0.154	0.414	3.46e-16
Clec2d	3.73e-20	0.522173	0.373	0.257	5.11e-16
AB124611	4.14e-20	-0.266313	0.19	0.456	5.67e-16
Clk1	4.54e-20	0.540264	0.702	0.667	6.23e-16
Slc20a1	4.59e-20	-0.28338	0.171	0.457	6.29e-16
Sult1a1	6.91e-20	0.451816	0.292	0.14	9.47e-16
Ypel3	7.07e-20	0.535313	0.424	0.307	9.69e-16
Ran	8.18e-20	-0.264127	0.429	0.724	1.12e-15
Faim	1.13e-19	-0.25828	0.122	0.382	1.54e-15
Il10rb	1.19e-19	0.497281	0.427	0.305	1.63e-15
Far1	1.2e-19	-0.276881	0.206	0.527	1.65e-15
Dock8	1.5e-19	-0.265379	0.135	0.406	2.06e-15
Slfn2	1.73e-19	-0.317221	0.339	0.639	2.37e-15
Fcgr2b	2.99e-19	0.439642	0.83	0.826	4.09e-15
Unc93b1	3.76e-19	0.459369	0.85	0.858	5.15e-15
Zc3h12a	4.2e-19	-0.250554	0.106	0.321	5.75e-15
Atf3	4.79e-19	0.586387	0.799	0.789	6.56e-15
Llph	6.38e-19	-0.250594	0.303	0.616	8.74e-15
Ap1b1	7.65e-19	0.542267	0.414	0.31	1.05e-14
Rnh1	1.13e-18	-0.265	0.278	0.577	1.55e-14
Anxa1	1.39e-18	-0.264587	0.406	0.702	1.9e-14
Hivep2	1.55e-18	-0.260677	0.204	0.457	2.12e-14
Tpp1	1.61e-18	0.517455	0.484	0.388	2.21e-14
Lmo4	1.7e-18	-0.256872	0.127	0.375	2.33e-14
Slc29a1	1.75e-18	0.486421	0.287	0.178	2.4e-14
Pepd	2.94e-18	0.575678	0.599	0.542	4.03e-14
Adgre1	3.54e-18	0.544696	0.594	0.534	4.85e-14
Rassf5	3.85e-18	-0.256767	0.108	0.332	5.28e-14
Dnajb9	4.24e-18	0.513687	0.346	0.225	5.81e-14
Myo5a	5.68e-18	0.48803	0.351	0.238	7.79e-14
Gm12840	7.14e-18	-0.3543	0.103	0.287	9.79e-14
Gna12	1.09e-17	0.460865	0.264	0.149	1.49e-13
Prdx4	8.1e-17	0.441813	0.271	0.135	1.11e-12
Cited2	1.09e-16	0.537448	0.468	0.377	1.49e-12
Grina	1.28e-16	0.4412	0.305	0.206	1.76e-12
Tmem176a	1.32e-16	0.491322	0.654	0.562	1.81e-12
Ddx3x	2.07e-16	0.536522	0.65	0.632	2.84e-12
Mrfap1	2.22e-16	0.514355	0.649	0.622	3.04e-12
Mef2a	2.72e-16	0.492473	0.373	0.287	3.73e-12
Rgs10	3.02e-16	0.580913	0.61	0.581	4.14e-12
Plin2	3.11e-16	0.350963	0.773	0.825	4.27e-12
Sec14l1	5.14e-16	0.44936	0.331	0.201	7.04e-12
Slc43a2	5.3e-16	0.508623	0.458	0.386	7.26e-12
Sumo3	1.18e-15	0.476994	0.381	0.28	1.62e-11
Sertad1	1.78e-15	0.496147	0.482	0.402	2.44e-11
2610507B11Rik	3.12e-15	0.433566	0.303	0.198	4.27e-11
Hist1h1c	3.53e-15	-0.316576	0.127	0.365	4.83e-11
Snx3	7.96e-15	0.531822	0.712	0.738	1.09e-10
Lst1	9.27e-15	0.486865	0.376	0.266	1.27e-10
Arrb2	9.45e-15	0.46139	0.373	0.307	1.29e-10
Ier2	1.05e-14	0.375221	0.93	0.944	1.43e-10
Foxn3	1.79e-14	0.407954	0.319	0.232	2.45e-10
Rnf130	5.97e-14	0.475185	0.584	0.552	8.18e-10
Laptm4a	6.7e-14	0.475269	0.615	0.595	9.19e-10
Gas7	7.23e-14	0.493199	0.61	0.577	9.91e-10
Cd86	9.31e-14	0.476777	0.405	0.331	1.28e-09
Cd68	1.36e-13	0.503438	0.589	0.567	1.86e-09
Dnase2a	1.89e-13	0.45837	0.383	0.303	2.59e-09
Asah1	2.2e-13	0.462025	0.55	0.507	3.01e-09
Xdh	2.55e-13	0.407174	0.277	0.208	3.5e-09
Sdc4	3.51e-13	0.495921	0.339	0.225	4.8e-09
Dnajb1	3.85e-13	0.50695	0.378	0.323	5.28e-09
Bmp2k	4.32e-13	0.41512	0.284	0.206	5.92e-09
Brd2	6.03e-13	0.451833	0.504	0.47	8.26e-09
B4galt6	9.04e-13	0.427785	0.427	0.374	1.24e-08
Gabarapl1	1.32e-12	0.407743	0.256	0.17	1.81e-08
Qk	2.03e-12	0.442703	0.501	0.467	2.78e-08
Tmem176b	2.28e-12	0.450591	0.788	0.756	3.13e-08
Atp6v0a1	4.82e-12	0.394051	0.305	0.231	6.61e-08
Clta	8.83e-12	0.453854	0.85	0.888	1.21e-07
Mfsd1	8.85e-12	0.387563	0.405	0.337	1.21e-07
Twf1	9.7e-12	0.357192	0.266	0.186	1.33e-07
Man2a1	1.08e-11	0.410195	0.264	0.216	1.49e-07
Tmem141	1.12e-11	0.404116	0.271	0.19	1.54e-07
Ap2m1	1.22e-11	0.508155	0.623	0.628	1.67e-07
Ssh2	1.49e-11	0.415936	0.324	0.259	2.05e-07
Mafg	1.79e-11	0.412369	0.298	0.244	2.45e-07
Cndp2	2.33e-11	0.43684	0.456	0.414	3.19e-07
Glmp	2.42e-11	0.393221	0.303	0.24	3.31e-07
Osbpl9	2.45e-11	0.41124	0.318	0.261	3.36e-07
Fcer1g	3.22e-11	0.267288	0.983	0.986	4.41e-07
Akr1a1	3.87e-11	0.433837	0.746	0.773	5.31e-07
Pros1	5.6e-11	0.434135	0.385	0.313	7.67e-07
Zfhx3	6.33e-11	0.417659	0.331	0.267	8.68e-07
Rtn4	9.75e-11	0.410507	0.688	0.737	1.34e-06
Foxp1	1.27e-10	0.427789	0.531	0.502	1.74e-06
Fam174a	1.29e-10	0.407802	0.371	0.308	1.77e-06
Cpne3	1.93e-10	0.33386	0.272	0.193	2.65e-06
Fli1	2.11e-10	0.388391	0.382	0.342	2.9e-06
Casp4	2.66e-10	0.461745	0.333	0.285	3.64e-06
Sft2d1	3.07e-10	0.383152	0.366	0.314	4.21e-06
Ftl1-ps1	3.62e-10	0.381973	0.411	0.392	4.96e-06
Hprt	3.67e-10	0.39419	0.478	0.432	5.02e-06
Ppp1r10	5.11e-10	0.390086	0.289	0.231	7e-06
Slc6a6	5.45e-10	0.46742	0.597	0.613	7.46e-06
Rnpep	5.58e-10	0.385554	0.334	0.312	7.65e-06
Alox5	1.58e-09	0.397332	0.325	0.244	2.17e-05
Hmox2	2.09e-09	0.420122	0.406	0.4	2.86e-05
Notch2	2.17e-09	0.472428	0.424	0.432	2.98e-05
Epsti1	2.36e-09	0.403595	0.328	0.281	3.23e-05
Hsp90aa1	2.54e-09	0.410217	0.695	0.741	3.48e-05
Arhgap17	2.79e-09	0.365456	0.336	0.298	3.82e-05
Lcp1	3.01e-09	0.417655	0.709	0.711	4.12e-05
Picalm	4.14e-09	0.393685	0.543	0.548	5.68e-05
Sat1	4.68e-09	0.310188	0.857	0.909	6.42e-05
Fgfr1	4.75e-09	0.43646	0.635	0.641	6.5e-05
Dip2b	4.9e-09	0.347381	0.256	0.198	6.71e-05
Atp6v1a	6.84e-09	0.369924	0.294	0.258	9.38e-05
Sft2d2	8.82e-09	0.366741	0.284	0.238	0.000120889
Plk2	9.59e-09	0.320507	0.273	0.206	0.000131347
Wnk1	9.91e-09	0.390363	0.616	0.664	0.000135835
Hnrnph1	1.04e-08	0.398991	0.517	0.538	0.000142483
Hip1	1.09e-08	0.323009	0.259	0.208	0.000149605
Tm9sf2	1.16e-08	0.350433	0.382	0.36	0.000159102
Anxa5	1.43e-08	0.344381	0.824	0.858	0.000195821
Mgat1	1.83e-08	0.329855	0.282	0.222	0.000250146
Jup	2.87e-08	0.392822	0.484	0.479	0.000393897
Klf6	3e-08	0.285482	0.922	0.941	0.000411063
Fcho2	3.21e-08	0.35457	0.305	0.284	0.000439563
H2-K1	4.38e-08	0.256372	0.927	0.959	0.000599659
Socs3	5.86e-08	0.410672	0.425	0.372	0.000802569
Rap1b	6.07e-08	0.336444	0.84	0.885	0.000831043
Gns	8.25e-08	0.390179	0.451	0.448	0.00113027
Sgpp1	9.26e-08	0.37423	0.389	0.363	0.00126892
Cd164	9.65e-08	0.400941	0.417	0.432	0.00132228
Atraid	1.07e-07	0.331216	0.278	0.235	0.00146063
Cd302	1.12e-07	0.391663	0.49	0.479	0.00153537
Sdcbp	1.13e-07	0.269561	0.841	0.894	0.00154712
Jmjd1c	1.4e-07	0.343214	0.31	0.287	0.00192308
Herpud1	1.58e-07	0.361826	0.352	0.336	0.00216432
Hmgb2	1.65e-07	0.276372	0.34	0.276	0.00225582
Wsb1	1.91e-07	0.380169	0.486	0.499	0.00261378
Adam15	1.94e-07	0.408204	0.651	0.664	0.00265399
Hexim1	2.02e-07	0.349011	0.344	0.322	0.00277138
Ap2s1	2.29e-07	0.385309	0.623	0.646	0.00314406
Ncoa3	3.14e-07	0.328698	0.337	0.315	0.0043058
Slc38a2	4.24e-07	0.390522	0.448	0.46	0.00581375
Cd81	5.78e-07	0.313102	0.812	0.822	0.00791888
Zeb2	7.04e-07	0.305797	0.825	0.885	0.00964107
Tgoln1	9.35e-07	0.337898	0.362	0.356	0.0128048
Tmem55b	1.12e-06	0.342417	0.307	0.287	0.0153034
Tnfrsf1a	1.24e-06	0.315129	0.356	0.344	0.0170413
Ifi27l2a	1.52e-06	0.540787	0.799	0.854	0.0208114
Fkbp2	1.62e-06	0.330448	0.581	0.631	0.0222095
Pura	1.77e-06	0.310156	0.267	0.266	0.0242632
Map3k1	1.85e-06	0.294422	0.31	0.284	0.0253335
Rab31	2.32e-06	0.349423	0.373	0.365	0.031785
Sh3glb1	2.48e-06	0.372271	0.542	0.571	0.0340367
Nav1	2.67e-06	0.345066	0.366	0.337	0.0365489
Fus	2.76e-06	0.341552	0.666	0.708	0.0378021
Tmcc1	3.01e-06	0.290158	0.638	0.67	0.0412723
Epn1	3.33e-06	0.314093	0.313	0.292	0.0455807
Prkacb	3.46e-06	0.2741	0.252	0.216	0.0474337
Rassf2	3.52e-06	0.298271	0.385	0.401	0.0482976
Tfe3	3.81e-06	0.297201	0.268	0.227	0.0521843
Dstn	3.81e-06	0.395558	0.623	0.648	0.052236
Pnrc1	4.32e-06	0.371334	0.643	0.69	0.059125
Cflar	4.45e-06	0.301493	0.281	0.278	0.0610091
Cd300a	4.52e-06	0.253211	0.337	0.364	0.0618894
Trim30a	4.59e-06	0.277061	0.26	0.235	0.0629186
Dynll2	4.62e-06	0.320429	0.282	0.263	0.0632553
Bri3	4.85e-06	0.360822	0.696	0.762	0.0664158
Arap1	5.01e-06	0.323326	0.321	0.323	0.0686396
Itm2c	6.63e-06	0.336173	0.515	0.54	0.0908462
Gng2	6.96e-06	0.300069	0.36	0.374	0.0952987
Klf7	7.08e-06	0.323433	0.252	0.23	0.0969778
Irf2bp2	9.06e-06	0.296624	0.559	0.603	0.124187
Cyfip1	1.09e-05	0.341566	0.491	0.525	0.149558
AY036118	1.12e-05	0.376689	0.613	0.627	0.15327
Sypl	1.14e-05	0.27259	0.264	0.257	0.156672
Rnaset2a	1.33e-05	0.373761	0.507	0.526	0.182209
Ctnna1	1.53e-05	0.293695	0.328	0.314	0.209914
Atp6ap1	1.84e-05	0.332103	0.536	0.599	0.252689
Zfand5	1.98e-05	0.338948	0.634	0.7	0.271494
Rab11a	2.12e-05	0.311267	0.557	0.605	0.290094
Tnfaip8l2	2.74e-05	0.277118	0.294	0.282	0.375669
Tnfsf12	3.4e-05	0.310249	0.36	0.347	0.465902
App	3.84e-05	0.323953	0.656	0.739	0.526271
Pcna	3.99e-05	0.311172	0.333	0.314	0.547135
Park7	4.57e-05	0.337727	0.479	0.525	0.62602
Rab1a	5.13e-05	0.312714	0.49	0.516	0.703484
Tspan3	5.16e-05	0.290708	0.355	0.364	0.706955
Tra2b	6.24e-05	0.360762	0.514	0.584	0.855251
Zmiz1	7.66e-05	0.293208	0.309	0.308	1
Arl6ip1	7.85e-05	0.355248	0.601	0.676	1
Atp6v0b	8.78e-05	0.268895	0.786	0.865	1
Zfand6	9.15e-05	0.271793	0.321	0.337	1
Abhd12	9.67e-05	0.295494	0.502	0.542	1
Ptafr	0.000128796	0.279219	0.812	0.879	1
Anxa6	0.000162358	0.287655	0.312	0.299	1
Pnisr	0.000177954	0.280102	0.257	0.276	1
Pnp	0.000179052	0.304134	0.337	0.359	1
Fkbp1a	0.000209112	0.319816	0.708	0.77	1
Gstp1	0.000240609	0.303417	0.399	0.43	1
Zbtb20	0.000243337	0.363017	0.329	0.344	1
Ndufa5	0.000270451	0.331801	0.468	0.515	1
Scarb2	0.000326917	0.285267	0.36	0.398	1
Arhgap18	0.000385935	0.291985	0.349	0.373	1
Gm42418	0.000425132	0.316474	0.81	0.87	1
Sptssa	0.000468548	0.313942	0.376	0.416	1
Selenof	0.000495352	0.321226	0.612	0.682	1
Selenok	0.00050733	0.251961	0.746	0.82	1
Eid1	0.000540632	0.278983	0.36	0.372	1
Lmo2	0.000565333	0.309438	0.376	0.388	1
Scamp2	0.0006	0.304879	0.39	0.416	1
Sec62	0.00062434	0.258054	0.442	0.502	1
Hspa5	0.000626728	0.271552	0.739	0.814	1
Cyb5a	0.000650847	0.339908	0.477	0.552	1
Dusp22	0.000664812	0.266914	0.297	0.332	1
2610001J05Rik	0.000742858	0.288592	0.42	0.448	1
Dennd5a	0.00081803	0.300564	0.323	0.34	1
G3bp2	0.000945008	0.262909	0.382	0.424	1
P2rx4	0.00100867	0.280149	0.36	0.401	1
Nrp2	0.00111066	0.280166	0.288	0.3	1
Clec4a3	0.00118762	0.257397	0.512	0.58	1
Lipa	0.00123856	0.276582	0.395	0.416	1
Ccr1	0.00140463	0.30281	0.355	0.39	1
Rabac1	0.00178882	0.264419	0.596	0.687	1
Srsf5	0.00220561	0.29901	0.691	0.793	1
Gfra2	0.00223056	0.284774	0.387	0.388	1
Klf10	0.00263519	0.264962	0.271	0.272	1
Gpx4	0.00453264	0.294389	0.703	0.792	1
Anp32a	0.0046208	0.292266	0.531	0.612	1
Ier5	0.00462517	0.264292	0.784	0.865	1
Fcgr3	0.00503497	0.259329	0.682	0.762	1
Tob2	0.00596668	0.277584	0.426	0.448	1
AC160336.1	0.0086491	0.424812	0.25	0.291	1
Sgpl1	0.00923081	0.262912	0.451	0.526	1
Bsg	0.00964806	0.268353	0.611	0.7	1
Ptprj	0.00975065	0.274173	0.424	0.455	1
Morf4l1	0.0100923	0.270555	0.762	0.837	1
Rnaset2b	0.0109508	0.256646	0.356	0.388	1
Tra2a	0.0113085	0.26445	0.405	0.475	1
Selenow	0.0219907	0.26736	0.708	0.794	1
Rab5c	0.0381045	0.250778	0.504	0.584	1
Ppp1r15a	0.0744344	0.253838	0.522	0.594	1
Sbno2	0.114297	0.277128	0.305	0.347	1
Pet100	0.267837	0.251622	0.491	0.605	1
