# Supplementary material for: Role of Tim4 in the regulation of ABCA1+ adipose tissue macrophages and post-prandial cholesterol levels
Source: Nat Commun. 2021 Jul 21;12:4434. doi: 10.1038/s41467-021-24684-7 (PMC8295389; doi:10.1038/s41467-021-24684-7)
Supplement: Supplementary file 6 — Supplementary Data 3 [file 41467_2021_24684_MOESM6_ESM.xlsx]

## Sheet: Cluster 1
	p_val	avg_logFC	pct.1	pct.2	p_val_adj
Cbr2	6.01985e-67	-0.972205	0.433	0.942	8.2484e-63
Tmsb4x	1.50575e-59	-0.420194	1	1	2.06318e-55
Wfdc17	8.98511e-52	-0.623021	0.908	1	1.23114e-47
Folr2	5.92389e-48	-0.612628	0.877	0.998	8.11692e-44
Ly6e	6.96419e-48	-0.971803	0.543	0.925	9.54234e-44
Plin2	1.3463e-41	1.06493	0.846	0.732	1.84471e-37
Cd209d	4.99106e-39	-0.822777	0.413	0.859	6.83875e-35
Gm10076	6.50116e-38	1.14495	0.519	0.21	8.90788e-34
S100a4	1.68669e-34	-0.840243	0.345	0.773	2.3111e-30
Malat1	1.1479e-32	0.548543	1	1	1.57285e-28
Aif1	1.8975e-32	-0.70495	0.27	0.719	2.59996e-28
C1qa	2.10134e-30	-0.329077	0.99	1	2.87926e-26
Cd209f	1.56867e-29	-0.752372	0.594	0.888	2.1494e-25
Ifi27l2a	8.30533e-28	-0.62449	0.597	0.913	1.138e-23
F13a1	9.89231e-28	-0.409917	0.911	0.99	1.35544e-23
Timp2	2.0677e-26	-0.379226	0.785	0.979	2.83316e-22
Cd36	5.50843e-26	0.580426	0.976	0.973	7.54765e-22
Lgals1	8.71308e-26	-0.461968	0.792	0.975	1.19387e-21
Ppia	6.19847e-24	-0.386039	0.922	0.992	8.49314e-20
Jund	6.81243e-24	0.486048	0.986	0.988	9.33439e-20
Aldh2	1.6926e-23	-0.518224	0.392	0.773	2.3192e-19
Ptpn18	2.02568e-23	-0.404821	0.577	0.902	2.77559e-19
Fam213b	2.57025e-23	-0.561469	0.167	0.555	3.52175e-19
Calm1	3.06227e-23	-0.36583	0.741	0.973	4.19592e-19
Cst3	1.27224e-22	-0.315624	0.99	1	1.74322e-18
Itm2b	1.82544e-22	-0.267853	0.98	1	2.50122e-18
Trem2	8.55595e-22	-0.581247	0.058	0.368	1.17234e-17
Ahnak	1.79684e-21	-0.389697	0.638	0.919	2.46203e-17
Ckb	1.86767e-21	-0.519021	0.143	0.513	2.55908e-17
Retnla	2.11574e-21	-0.473865	1	1	2.89899e-17
Fau	5.11143e-21	-0.263605	0.945	0.998	7.00368e-17
Mgl2	6.16929e-21	-0.412833	0.529	0.875	8.45316e-17
Fcer1g	1.41654e-20	-0.280876	0.956	0.998	1.94094e-16
Tmem176b	1.56738e-20	-0.355333	0.58	0.906	2.14762e-16
S100a6	2.7494e-20	-0.464407	0.666	0.923	3.76723e-16
Cox8a	2.79789e-20	-0.394362	0.529	0.865	3.83367e-16
Rgs10	3.89972e-20	-0.473045	0.375	0.742	5.34339e-16
Clta	4.35575e-20	-0.358068	0.689	0.94	5.96824e-16
Ccl24	5.09623e-20	-0.419676	0.747	0.96	6.98286e-16
Arhgdib	8.6817e-20	-0.369542	0.498	0.85	1.18957e-15
Ndufa7	1.54497e-19	-0.404085	0.338	0.709	2.11692e-15
Cox6c	1.58099e-19	-0.351388	0.608	0.904	2.16627e-15
Gm11808	1.77286e-19	-0.521274	0.14	0.468	2.42917e-15
Nenf	2.2528e-19	-0.498055	0.16	0.513	3.08679e-15
Ccl8	2.99098e-19	-0.975327	0.177	0.524	4.09825e-15
Lyve1	3.49952e-19	-0.39387	0.614	0.913	4.79504e-15
Atp5e	4.12442e-19	-0.385918	0.549	0.859	5.65128e-15
Uqcr10	2.4451e-18	-0.404156	0.328	0.694	3.35027e-14
Uqcr11	5.97807e-18	-0.391658	0.454	0.794	8.19115e-14
Ubl5	1.44396e-17	-0.393522	0.375	0.736	1.97852e-13
Rac2	1.53554e-17	-0.454427	0.14	0.464	2.104e-13
Tmem176a	1.54019e-17	-0.442092	0.444	0.773	2.11037e-13
Ltc4s	4.25438e-17	-0.261792	0.799	0.979	5.82935e-13
Fxyd2	9.3218e-17	-0.403308	0.515	0.836	1.27727e-12
Dstn	1.02533e-16	-0.347149	0.396	0.751	1.40491e-12
Ybx1	1.26632e-16	-0.333792	0.502	0.827	1.73511e-12
Ccl9	1.36449e-16	0.521947	0.966	0.988	1.86962e-12
Hacd4	1.54903e-16	-0.358952	0.287	0.657	2.12248e-12
Rnase4	1.92477e-16	-0.424707	0.464	0.792	2.63732e-12
Ncoa4	1.99488e-16	-0.410546	0.177	0.514	2.73338e-12
Arpc1b	2.14633e-16	-0.317505	0.539	0.861	2.9409e-12
Rnaset2a	3.39736e-16	-0.390929	0.283	0.634	4.65506e-12
H3f3a	4.28671e-16	-0.267889	0.727	0.952	5.87365e-12
Sh3bgrl3	4.95107e-16	-0.279778	0.768	0.954	6.78396e-12
Gng5	5.6306e-16	-0.262089	0.683	0.933	7.71505e-12
Emp3	6.13541e-16	-0.306184	0.703	0.936	8.40673e-12
Ctsh	6.31509e-16	-0.296235	0.567	0.877	8.65294e-12
Igf1	6.53796e-16	-0.362872	0.444	0.775	8.95831e-12
Atp5k	7.44554e-16	-0.33212	0.416	0.761	1.02019e-11
Ndufa4	9.15402e-16	-0.346352	0.457	0.794	1.25428e-11
Tslp	1.00364e-15	-0.4669	0.143	0.461	1.37519e-11
Ifitm3	1.04108e-15	-0.262581	0.874	0.994	1.42649e-11
Cd209a	4.97747e-15	-0.513416	0.181	0.501	6.82013e-11
Hmgb1	6.08746e-15	-0.378007	0.338	0.667	8.34104e-11
Gas6	8.1008e-15	-0.256147	0.689	0.933	1.10997e-10
2010107E04Rik	1.02177e-14	-0.287444	0.608	0.879	1.40002e-10
Cd302	1.04317e-14	-0.40342	0.283	0.607	1.42935e-10
Cd209g	1.0821e-14	-0.40136	0.454	0.775	1.48269e-10
Ccl6	1.38707e-14	0.414869	0.99	1	1.90057e-10
Alox5ap	1.65823e-14	-0.260744	0.642	0.902	2.2721e-10
C4b	1.72114e-14	-0.370102	0.495	0.811	2.3583e-10
Cox6b1	1.79012e-14	-0.268634	0.625	0.9	2.45282e-10
Gmfg	2.19395e-14	-0.293583	0.526	0.836	3.00615e-10
Blvrb	3.82663e-14	-0.281068	0.553	0.859	5.24325e-10
Clec12a	4.12733e-14	-0.474259	0.085	0.326	5.65526e-10
Uqcrq	5.38637e-14	-0.354026	0.352	0.678	7.38041e-10
Rnaset2b	6.06817e-14	-0.378536	0.164	0.464	8.31461e-10
Cd37	6.72637e-14	-0.352509	0.314	0.649	9.21647e-10
Timd4	6.73466e-14	-0.486783	0.092	0.341	9.22783e-10
Ndufa3	7.29411e-14	-0.335637	0.389	0.713	9.99439e-10
Ighm	7.37996e-14	-0.304777	0.43	0.759	1.0112e-09
Man2b1	2.3314e-13	-0.29672	0.451	0.769	3.19448e-09
Elob	3.01962e-13	-0.279026	0.44	0.757	4.13749e-09
Ndufa2	3.30266e-13	-0.25833	0.573	0.857	4.5253e-09
Uqcrb	3.49064e-13	-0.269046	0.567	0.854	4.78288e-09
Pld4	6.40101e-13	-0.277615	0.437	0.765	8.77066e-09
Fcrls	7.37195e-13	-0.400736	0.287	0.584	1.0101e-08
Zfp36l2	8.24625e-13	0.545325	0.898	0.886	1.1299e-08
Atp5j2	8.28121e-13	-0.27264	0.526	0.819	1.13469e-08
Atp5j	8.87831e-13	-0.288946	0.403	0.719	1.21651e-08
Naaa	1.00806e-12	-0.353544	0.154	0.449	1.38124e-08
Bri3	1.09391e-12	-0.269243	0.498	0.807	1.49888e-08
Cox5a	1.29778e-12	-0.281095	0.529	0.825	1.77821e-08
Selplg	1.96961e-12	-0.369563	0.184	0.472	2.69877e-08
Gltp	2.15244e-12	-0.280696	0.358	0.669	2.94928e-08
Gpx4	2.36387e-12	-0.269235	0.519	0.807	3.23898e-08
Atp5g2	2.73188e-12	-0.287456	0.403	0.715	3.74322e-08
Cirbp	3.68976e-12	-0.376404	0.096	0.347	5.05571e-08
Ndufb5	3.85351e-12	-0.310457	0.188	0.491	5.28009e-08
Tspo	5.28228e-12	-0.290799	0.553	0.819	7.23778e-08
Lmo2	5.8748e-12	-0.363366	0.191	0.48	8.04965e-08
Gapdh	6.18065e-12	-0.292727	0.314	0.62	8.46873e-08
Reep5	6.32341e-12	-0.342235	0.396	0.686	8.66433e-08
Tmem59	6.75205e-12	-0.33388	0.321	0.618	9.25166e-08
Tuba1b	7.64179e-12	-0.257756	0.604	0.875	1.04708e-07
Scp2	1.11039e-11	-0.278413	0.317	0.63	1.52146e-07
Tgfbr2	1.26155e-11	-0.285656	0.362	0.676	1.72858e-07
Hspa1a	1.41299e-11	0.681663	0.754	0.717	1.93608e-07
Ndufc1	1.51648e-11	-0.308949	0.256	0.559	2.07788e-07
Add3	1.58308e-11	-0.328096	0.147	0.416	2.16914e-07
Cebpb	2.10701e-11	0.764887	0.747	0.736	2.88702e-07
Ndufb11	3.86141e-11	-0.284226	0.218	0.518	5.2909e-07
Alox5	5.64411e-11	-0.353523	0.16	0.418	7.73356e-07
Atp5g1	6.15842e-11	-0.259967	0.27	0.582	8.43827e-07
Etfb	6.412e-11	-0.251961	0.297	0.613	8.78572e-07
Hcfc1r1	6.55281e-11	-0.352553	0.126	0.366	8.97866e-07
Ndufb8	7.41966e-11	-0.290584	0.317	0.615	1.01664e-06
Romo1	8.61164e-11	-0.254262	0.399	0.694	1.17997e-06
Higd2a	1.10137e-10	-0.336371	0.208	0.478	1.5091e-06
Krtcap2	1.59956e-10	-0.30108	0.249	0.528	2.19172e-06
Mpeg1	2.01215e-10	0.558784	0.256	0.125	2.75704e-06
Aes	2.04372e-10	-0.254276	0.229	0.528	2.80031e-06
Ost4	2.39875e-10	-0.261073	0.338	0.636	3.28676e-06
Tmem50a	2.9696e-10	-0.255382	0.437	0.715	4.06894e-06
Cox7b	3.17673e-10	-0.297392	0.229	0.507	4.35276e-06
Dek	3.333e-10	-0.278603	0.167	0.424	4.56688e-06
C5ar1	4.10623e-10	0.5341	0.823	0.813	5.62635e-06
Zfp36	4.19646e-10	0.335586	0.976	0.983	5.74999e-06
Cyb5a	4.8508e-10	-0.269459	0.29	0.582	6.64656e-06
Psmb4	4.99524e-10	-0.260118	0.222	0.501	6.84448e-06
Anapc13	5.02157e-10	-0.309147	0.218	0.484	6.88055e-06
Ndufa12	5.47087e-10	-0.314995	0.143	0.385	7.49619e-06
Mrpl23	6.53464e-10	-0.279027	0.256	0.536	8.95376e-06
Tspan4	7.52131e-10	-0.333729	0.085	0.297	1.03057e-05
Gadd45b	7.66333e-10	-0.34584	0.143	0.387	1.05003e-05
Sumo2	8.00004e-10	-0.275548	0.42	0.684	1.09617e-05
Pcbd2	8.45194e-10	-0.319216	0.147	0.393	1.15808e-05
Cxcl2	8.98372e-10	0.670657	0.621	0.489	1.23095e-05
Pla2g7	1.31607e-09	0.618951	0.444	0.345	1.80329e-05
Cox5b	1.99174e-09	-0.266071	0.427	0.696	2.72908e-05
Pea15a	1.99382e-09	-0.287331	0.324	0.597	2.73193e-05
Spg21	2.34793e-09	-0.281884	0.167	0.416	3.21714e-05
Atp5o.1	2.79001e-09	-0.287698	0.171	0.41	3.82287e-05
Ang	3.71557e-09	-0.292481	0.167	0.41	5.09107e-05
Selenbp1	3.94177e-09	-0.275631	0.215	0.486	5.40101e-05
Csrnp1	4.00716e-09	-0.340617	0.13	0.351	5.49062e-05
Nav1	5.96106e-09	-0.252872	0.198	0.461	8.16784e-05
Churc1	6.89912e-09	-0.273417	0.198	0.443	9.45318e-05
Zeb2	7.98389e-09	0.468069	0.826	0.825	0.000109395
Gsn	1.32933e-08	-0.275461	0.116	0.324	0.000182145
Fam173a	1.56072e-08	-0.257344	0.119	0.331	0.000213849
Pla2g2d	1.59478e-08	-0.347432	0.123	0.341	0.000218516
Hspa8	2.18516e-08	0.416881	0.942	0.979	0.000299411
Cd44	2.59298e-08	0.680396	0.392	0.303	0.00035529
Dnajc19	3.12429e-08	-0.270716	0.126	0.339	0.000428091
Hint2	6.61402e-08	-0.251037	0.089	0.27	0.000906253
Hspa1b	6.93011e-08	0.670294	0.28	0.181	0.000949564
Dusp1	1.00379e-07	0.340783	0.98	0.99	0.00137539
Cd40	1.14187e-07	-0.252694	0.078	0.254	0.0015646
Lyz1	1.60804e-07	0.380914	0.618	0.534	0.00220333
Lsp1	2.7773e-07	-0.26363	0.198	0.418	0.00380545
Abca1	6.76148e-07	0.512586	0.58	0.538	0.00926457
Trim25	1.27459e-06	0.648551	0.334	0.27	0.0174644
Lgals3	3.39229e-06	0.645706	0.614	0.611	0.0464812
Clec4b1	5.26137e-06	-0.25013	0.15	0.326	0.0720913
Ear2	1.05681e-05	0.378849	0.3	0.218	0.144804
Rbm39	1.31452e-05	0.41099	0.717	0.719	0.180115
Cd163	2.53382e-05	0.520402	0.659	0.665	0.347184
Cd52	2.64103e-05	-0.251832	0.246	0.443	0.361875
Mt2	2.93071e-05	0.548355	0.369	0.291	0.401566
Ddx17	5.4705e-05	0.471901	0.386	0.356	0.749568
Cd300a	6.12715e-05	0.413993	0.365	0.322	0.839542
Man2a1	8.07857e-05	0.451207	0.294	0.247	1
Rassf2	0.000153435	0.42921	0.399	0.378	1
Cd14	0.000281795	0.506816	0.58	0.601	1
Gm26532	0.000284965	0.472736	0.751	0.802	1
Cd63	0.00028973	0.398339	0.788	0.819	1
Zfp36l1	0.000302291	0.482238	0.805	0.867	1
Klf6	0.000646025	0.352712	0.901	0.934	1
H3f3b	0.000746718	0.311914	0.962	0.987	1
Ogt	0.000845038	0.36919	0.43	0.416	1
Sfpq	0.00108708	0.406007	0.396	0.387	1
Hnrnph1	0.00226134	0.372289	0.509	0.522	1
Clec2d	0.002454	0.469465	0.362	0.38	1
Fosb	0.00279172	0.338091	0.922	0.973	1
Mafb	0.00287573	0.433271	0.826	0.906	1
Hsp90aa1	0.0030396	0.420179	0.659	0.715	1
Lnpep	0.00403807	0.405359	0.314	0.32	1
Lpl	0.00630904	0.497704	0.355	0.387	1
Fabp4	0.00637305	0.404389	0.311	0.314	1
Stk17b	0.00804966	0.407677	0.451	0.482	1
Vmp1	0.0104522	0.409495	0.317	0.335	1
Ddx6	0.0128304	0.341575	0.3	0.303	1
Sat1	0.0129132	0.363182	0.799	0.89	1
Cct8	0.0137634	0.301752	0.314	0.31	1
Fam111a	0.0174034	0.293067	0.311	0.31	1
Atp6v0a1	0.0187045	0.329908	0.3	0.308	1
Glul	0.021357	0.446585	0.72	0.832	1
Mmp9	0.0220825	0.375271	0.44	0.455	1
Slc11a1	0.0221494	0.298413	0.27	0.266	1
AI467606	0.0229133	0.321664	0.348	0.37	1
Pak2	0.0230009	0.326158	0.331	0.353	1
Lilr4b	0.0239766	0.362733	0.451	0.495	1
Jmjd1c	0.0305731	0.282853	0.304	0.314	1
Btg2	0.0343266	0.323978	0.84	0.902	1
Tsc22d3	0.0347957	0.418496	0.454	0.524	1
Wnk1	0.0363699	0.349961	0.573	0.64	1
Rnpep	0.038113	0.31125	0.317	0.343	1
Lbr	0.0393874	0.255731	0.253	0.25	1
Adrb2	0.0407272	0.317574	0.379	0.407	1
Ier2	0.0413756	0.317993	0.894	0.95	1
Notch2	0.0492721	0.373208	0.403	0.435	1
App	0.0518264	0.300841	0.611	0.682	1
Nr4a1	0.0525697	0.379751	0.652	0.73	1
Dnaja1	0.0541592	0.360071	0.505	0.576	1
Cd38	0.0643737	0.359605	0.403	0.453	1
Xbp1	0.0661531	0.331523	0.365	0.408	1
Atf4	0.0664388	0.307094	0.491	0.553	1
Mafg	0.0733088	0.304552	0.287	0.304	1
Klhl9	0.073954	0.308047	0.437	0.495	1
Pum2	0.0756292	0.310224	0.321	0.355	1
Hsp90b1	0.0782776	0.352892	0.765	0.865	1
Raph1	0.0792784	0.288888	0.406	0.453	1
Lrp6	0.0860989	0.314665	0.331	0.376	1
Gm26740	0.0914749	0.261634	0.266	0.285	1
Irf2bp2	0.0925818	0.32307	0.512	0.586	1
Klf3	0.0949061	0.28116	0.331	0.366	1
Tardbp	0.0993136	0.291398	0.235	0.272	1
Fn1	0.0996666	0.281966	0.259	0.272	1
Srsf6	0.101706	0.253877	0.307	0.335	1
Ppp1r12c	0.10803	0.273535	0.28	0.306	1
Map7d1	0.120299	0.277415	0.229	0.26	1
Rock2	0.127211	0.27538	0.256	0.289	1
Rtn4	0.14949	0.280203	0.631	0.721	1
Rhob	0.152553	0.305877	0.754	0.848	1
Hnrnpk	0.153549	0.276584	0.587	0.665	1
Ppp4c	0.154891	0.255956	0.276	0.324	1
Nisch	0.166278	0.3557	0.416	0.501	1
Osbpl9	0.171595	0.253782	0.294	0.331	1
Bnip2	0.175915	0.263437	0.256	0.297	1
Ier5	0.195738	0.375354	0.713	0.825	1
Mcl1	0.23006	0.262972	0.802	0.888	1
Pdia6	0.23121	0.264267	0.485	0.565	1
Ms4a6c	0.240129	0.28397	0.512	0.611	1
Cd53	0.264418	0.287382	0.662	0.786	1
Fam43a	0.303919	0.290667	0.276	0.331	1
Tmcc1	0.306273	0.294454	0.57	0.676	1
Sirpa	0.337961	0.286522	0.386	0.476	1
Ywhah	0.340328	0.261048	0.358	0.43	1
Eif4a1	0.363283	0.277067	0.696	0.807	1
Mat2a	0.439397	0.266139	0.642	0.757	1
Ifrd1	0.466278	0.272713	0.235	0.291	1
Scarb2	0.497552	0.26237	0.304	0.391	1
Fam46a	0.533283	0.260874	0.41	0.499	1
Kctd12	0.765396	0.282452	0.754	0.869	1
Hmox1	0.990504	0.382554	0.751	0.871	1

## Sheet: Cluster 2
	p_val	avg_logFC	pct.1	pct.2	p_val_adj
Gm10076	3.7847e-66	1.32216	0.673	0.195	5.18579e-62
Cbr2	4.75103e-63	-1.10875	0.35	0.878	6.50986e-59
Plin2	2.95942e-52	1.11121	0.901	0.715	4.055e-48
Folr2	2.26704e-51	-0.850736	0.688	0.969	3.1063e-47
Wfdc17	8.03763e-49	-0.961213	0.772	0.983	1.10132e-44
Ly6e	2.59572e-43	-1.15392	0.35	0.818	3.55665e-39
F13a1	8.84666e-33	-0.579173	0.814	0.978	1.21217e-28
Ccl8	2.87264e-32	-1.54308	0.08	0.479	3.9361e-28
Cd209f	5.41313e-32	-1.0786	0.338	0.75	7.41707e-28
Tmsb4x	2.42493e-30	-0.286473	1	1	3.32263e-26
Ccl6	2.49916e-29	0.529467	0.989	0.992	3.42435e-25
Cd209d	6.4677e-29	-0.954859	0.186	0.593	8.86205e-25
Gas6	7.93697e-29	-0.516164	0.563	0.91	1.08752e-24
Aif1	3.91723e-26	-0.536205	0.498	0.849	5.36739e-22
Lgals1	4.726e-26	-0.480755	0.779	0.961	6.47557e-22
Cst3	1.00716e-25	-0.35193	1	1	1.38001e-21
Ccl9	2.47902e-25	0.570537	0.966	0.964	3.39676e-21
Ccl24	4.19444e-23	-0.589768	0.54	0.868	5.74722e-19
Malat1	6.2714e-23	0.450268	1	0.998	8.59308e-19
Gm11808	1.43352e-21	-0.510833	0.262	0.632	1.96421e-17
Pla2g7	2.36607e-21	0.773199	0.65	0.458	3.24199e-17
Aldh2	5.43081e-21	-0.485615	0.38	0.735	7.44129e-17
Clta	7.08955e-21	-0.389078	0.715	0.939	9.7141e-17
Rnase4	8.60628e-21	-0.47464	0.354	0.749	1.17923e-16
Timp2	2.21921e-20	-0.402546	0.76	0.947	3.04076e-16
Mpeg1	2.72601e-20	0.782935	0.563	0.341	3.73517e-16
Rbm3	6.05475e-20	-0.424332	0.502	0.835	8.29622e-16
Cd209g	2.46163e-19	-0.647988	0.236	0.593	3.37293e-15
Ltc4s	3.05315e-19	-0.594415	0.517	0.812	4.18342e-15
Grn	2.99974e-18	-0.385441	0.856	0.975	4.11024e-14
Jund	5.73811e-18	0.38984	0.996	0.992	7.86236e-14
Pla2g2d	1.37067e-17	-0.653058	0.125	0.45	1.87809e-13
Ccl7	1.78332e-17	-0.842325	0.403	0.747	2.4435e-13
Cfl1	2.48818e-17	-0.311478	0.871	0.98	3.40931e-13
Mgl2	1.38358e-16	-0.448289	0.658	0.885	1.89578e-12
S100a4	1.5158e-16	-0.689096	0.331	0.61	2.07695e-12
Rgs1	1.79745e-15	0.783592	0.312	0.126	2.46286e-11
Fam213b	1.82538e-15	-0.456078	0.122	0.414	2.50114e-11
Tmem176a	2.89245e-15	-0.331197	0.62	0.886	3.96323e-11
Tmem160	8.45273e-15	-0.46361	0.209	0.497	1.15819e-10
Ckb	1.45227e-14	-0.44229	0.194	0.492	1.9899e-10
Cltc	1.47608e-14	-0.279268	0.722	0.935	2.02253e-10
Ppia	1.52453e-14	-0.282876	0.928	0.988	2.08891e-10
Uqcr10	1.91501e-14	-0.353175	0.403	0.716	2.62395e-10
Rnaset2b	2.36714e-14	-0.448816	0.259	0.548	3.24345e-10
Ahnak	2.67654e-14	-0.367927	0.624	0.862	3.66739e-10
S100a6	4.43131e-14	-0.437464	0.578	0.839	6.07178e-10
Lyve1	5.7041e-14	-0.509677	0.243	0.548	7.81576e-10
Psap	6.29139e-14	0.282001	0.996	0.993	8.62046e-10
Crip1	6.47814e-14	-0.274419	0.992	1	8.87634e-10
Gapdh	6.59534e-14	-0.431699	0.354	0.637	9.03693e-10
Pmp22	7.05836e-14	-0.312822	0.384	0.72	9.67136e-10
Hspa1b	8.42702e-14	0.648734	0.308	0.124	1.15467e-09
Trem2	1.09365e-13	-0.450518	0.137	0.39	1.49852e-09
Rnaset2a	2.8147e-13	-0.367679	0.426	0.715	3.8567e-09
Ighm	2.95602e-13	-0.377208	0.487	0.767	4.05034e-09
Igfbp4	3.1144e-13	-0.264796	0.688	0.917	4.26736e-09
Ndufa2	3.62305e-13	-0.291181	0.567	0.83	4.9643e-09
Ptpn18	4.54229e-13	-0.268273	0.764	0.927	6.22385e-09
Tmem176b	1.24743e-12	-0.292721	0.791	0.939	1.70923e-08
Fgfr1	1.50916e-12	-0.416441	0.232	0.518	2.06785e-08
Sh3bgrl3	1.53242e-12	-0.259499	0.837	0.963	2.09972e-08
Emp3	1.69899e-12	-0.272318	0.688	0.908	2.32796e-08
2010107E04Rik	2.67892e-12	-0.256045	0.631	0.864	3.67065e-08
Ctsa	2.81803e-12	-0.301712	0.54	0.803	3.86126e-08
Fxyd2	8.71144e-12	-0.371118	0.475	0.735	1.19364e-07
Smdt1	1.01674e-11	-0.27201	0.483	0.767	1.39313e-07
Cd68	1.04897e-11	-0.27477	0.555	0.808	1.4373e-07
Clec12a	1.09171e-11	-0.335658	0.278	0.576	1.49586e-07
Ubl5	1.12928e-11	-0.323399	0.452	0.72	1.54734e-07
Arhgdib	1.34205e-11	-0.262738	0.612	0.852	1.83888e-07
Naaa	1.68856e-11	-0.380444	0.213	0.453	2.31366e-07
Cxcl2	2.92309e-11	0.649161	0.738	0.598	4.00522e-07
Ndufa4	3.5418e-11	-0.273557	0.559	0.812	4.85298e-07
Tuba1b	3.91047e-11	-0.413542	0.62	0.829	5.35812e-07
Hexb	3.93409e-11	-0.36869	0.129	0.36	5.39049e-07
Rgs10	4.14463e-11	-0.321996	0.597	0.813	5.67898e-07
C4b	5.9945e-11	-0.469225	0.262	0.54	8.21367e-07
Ifi27l2a	6.59129e-11	-0.412025	0.669	0.866	9.03138e-07
Ccl2	9.26862e-11	-0.385309	0.65	0.859	1.26999e-06
Prdx4	1.05738e-10	-0.385809	0.19	0.428	1.44883e-06
Fcrls	1.20521e-10	-0.321034	0.468	0.725	1.65138e-06
Ear2	1.24968e-10	0.658025	0.331	0.18	1.71231e-06
Lamtor1	1.35713e-10	-0.334177	0.259	0.523	1.85954e-06
Selenof	1.42467e-10	-0.282642	0.487	0.744	1.95208e-06
Ednrb	1.4269e-10	-0.354461	0.319	0.61	1.95514e-06
Sulf2	1.50058e-10	-0.270424	0.236	0.525	2.0561e-06
Man2a1	1.92535e-10	0.525189	0.327	0.173	2.63811e-06
Prune2	2.0735e-10	-0.325795	0.08	0.297	2.84111e-06
Calm3	2.13378e-10	-0.345379	0.259	0.521	2.92371e-06
Calm1	2.31588e-10	-0.261477	0.806	0.937	3.17321e-06
Arpc1b	2.41698e-10	-0.312206	0.73	0.885	3.31175e-06
Agtrap	3.63091e-10	-0.320564	0.106	0.326	4.97507e-06
Cmah	4.32949e-10	-0.355197	0.118	0.358	5.93227e-06
Slamf9	4.54442e-10	-0.389059	0.198	0.436	6.22676e-06
Nenf	5.25827e-10	-0.291826	0.202	0.46	7.20489e-06
Cd37	5.3884e-10	-0.336886	0.289	0.548	7.38319e-06
Hsd17b12	5.87556e-10	-0.337691	0.095	0.28	8.05069e-06
Selenbp1	5.96486e-10	-0.328008	0.198	0.455	8.17306e-06
Cox8a	6.02067e-10	-0.251349	0.677	0.869	8.24953e-06
Mafb	6.56489e-10	0.587779	0.844	0.844	8.99521e-06
Igf1	8.80993e-10	-0.258297	0.582	0.812	1.20714e-05
Fam173a	1.16985e-09	-0.305375	0.148	0.377	1.60293e-05
Cd209b	1.32797e-09	-0.590154	0.16	0.377	1.81959e-05
Dstn	1.63278e-09	-0.272984	0.373	0.643	2.23723e-05
Cd209a	1.7221e-09	-0.419579	0.114	0.323	2.35962e-05
Cox6b1	1.76958e-09	-0.267669	0.7	0.862	2.42468e-05
Adam15	2.34622e-09	-0.289195	0.354	0.621	3.21479e-05
Hacd4	3.42482e-09	-0.279365	0.361	0.618	4.69269e-05
Mrfap1	4.33214e-09	-0.270078	0.51	0.737	5.9359e-05
Selplg	4.46957e-09	-0.268978	0.266	0.518	6.1242e-05
Cd302	4.93591e-09	-0.272149	0.361	0.618	6.76318e-05
Cebpb	5.32046e-09	0.60819	0.76	0.756	7.29009e-05
Idh2	6.05036e-09	-0.296738	0.209	0.45	8.29021e-05
Cd44	6.21203e-09	0.478565	0.449	0.311	8.51172e-05
Tslp	7.62714e-09	-0.305825	0.167	0.402	0.000104507
Dusp1	7.6908e-09	0.306865	0.981	0.985	0.000105379
C5ar1	8.85651e-09	0.45688	0.875	0.861	0.000121352
Cd14	9.42618e-09	0.641226	0.703	0.689	0.000129158
Txn2	1.02577e-08	-0.290711	0.228	0.467	0.000140552
Aes	1.0762e-08	-0.273453	0.308	0.553	0.000147461
Cndp2	1.20226e-08	-0.261813	0.354	0.611	0.000164733
0610010K14Rik	1.67449e-08	-0.265889	0.133	0.341	0.000229439
Snx2	1.68312e-08	-0.295141	0.521	0.723	0.000230622
Mrpl23	1.97022e-08	-0.271689	0.369	0.603	0.00026996
Fcna	2.04367e-08	-0.322253	0.365	0.603	0.000280023
Sertad1	2.6989e-08	-0.301453	0.361	0.604	0.000369803
Gnas	2.72451e-08	-0.273302	0.449	0.676	0.000373312
Socs3	3.24598e-08	-0.347214	0.327	0.555	0.000444765
Hspa1a	3.78532e-08	0.70816	0.669	0.638	0.000518665
Tspan4	5.83498e-08	-0.324803	0.152	0.357	0.000799509
Tob2	6.32455e-08	-0.293253	0.281	0.516	0.00086659
Emp1	8.12496e-08	-0.343953	0.202	0.406	0.00111328
Psmb2	1.01739e-07	-0.274701	0.331	0.553	0.00139403
Eif1	1.2949e-07	0.253892	0.981	0.993	0.00177427
Retnla	1.95015e-07	-0.387651	1	1	0.00267209
Csrnp1	2.90846e-07	-0.304413	0.171	0.355	0.00398517
Gsn	3.70139e-07	-0.264935	0.167	0.375	0.00507164
Lyz1	4.47883e-07	0.491124	0.624	0.564	0.00613689
Tubb5	4.90802e-07	-0.324905	0.51	0.72	0.00672497
Mlf2	4.98465e-07	-0.250058	0.171	0.36	0.00682997
Dip2b	6.89324e-07	-0.255675	0.114	0.294	0.00944512
Tsc22d3	8.46952e-07	0.494119	0.544	0.487	0.0116049
Ndufc1	8.78477e-07	-0.253676	0.27	0.479	0.0120369
Necap2	9.37638e-07	-0.253501	0.262	0.474	0.0128475
Serpinf1	9.50593e-07	-0.281365	0.114	0.28	0.013025
Dcxr	1.05002e-06	-0.262036	0.114	0.272	0.0143874
Lgals3	1.90576e-06	0.650442	0.688	0.677	0.0261127
Uba52	3.1651e-06	0.399396	0.863	0.888	0.0433682
Nptn	7.88256e-06	-0.257452	0.19	0.355	0.108007
Stk17b	1.00935e-05	0.441105	0.468	0.419	0.138301
Cd300a	1.01108e-05	0.42874	0.464	0.407	0.138538
Cd93	1.22977e-05	0.399026	0.403	0.314	0.168504
Zfp36l2	2.68036e-05	0.395062	0.856	0.876	0.367263
Sbno2	2.81025e-05	-0.261845	0.19	0.357	0.38506
Slc11a1	0.00027625	0.347776	0.384	0.334	1
Ms4a6b	0.000276935	0.335228	0.506	0.458	1
H1f0	0.000305808	-0.284103	0.163	0.289	1
Bcl2a1b	0.000471811	0.263698	0.464	0.377	1
Tm6sf1	0.000539417	0.306412	0.627	0.618	1
Il1b	0.000630969	0.391533	0.35	0.282	1
AC160336.1	0.000669681	-0.38379	0.183	0.311	1
Fgd4	0.00072421	0.293129	0.255	0.202	1
St8sia4	0.000960981	0.350242	0.357	0.333	1
Cd36	0.00126982	0.270191	0.947	0.975	1
Klf6	0.00141254	0.256136	0.928	0.935	1
Btg2	0.00148851	0.283546	0.916	0.944	1
Cd83	0.00156094	0.325317	0.768	0.766	1
Clec2d	0.00243237	0.373366	0.395	0.377	1
Ms4a6c	0.00258602	0.306771	0.627	0.633	1
Zeb2	0.00260011	0.297566	0.802	0.822	1
BC028528	0.0031005	0.284777	0.316	0.285	1
Cflar	0.00325805	0.302657	0.285	0.261	1
Ecm1	0.00327126	0.288918	0.357	0.323	1
Cdk2ap2	0.00334834	0.270384	0.502	0.467	1
Tmcc1	0.00335346	0.329297	0.605	0.611	1
Cyp4f18	0.00380231	0.313923	0.255	0.226	1
App	0.0040882	0.332644	0.665	0.705	1
Pitpnc1	0.00599842	0.262287	0.251	0.207	1
Btg1	0.00631108	0.319115	0.658	0.674	1
Snap23	0.0064086	0.280324	0.361	0.346	1
Msr1	0.00690331	0.282178	0.262	0.238	1
Rhob	0.0103584	0.294956	0.768	0.774	1
Ctsd	0.0122277	0.332567	0.696	0.767	1
Ccr2	0.0127612	0.281581	0.445	0.404	1
Slc27a1	0.0137234	0.28603	0.255	0.234	1
Trim25	0.0138867	0.323871	0.3	0.299	1
Sfpq	0.014639	0.270118	0.407	0.392	1
Mt2	0.0149172	0.270129	0.274	0.231	1
Pten	0.0168515	0.281683	0.278	0.261	1
B4galt6	0.0189425	0.259566	0.437	0.426	1
Eif5	0.02032	0.277692	0.525	0.535	1
Irf2bp2	0.0205234	0.283739	0.506	0.509	1
Antxr2	0.0242375	0.270405	0.27	0.263	1
Vmp1	0.0251102	0.293982	0.445	0.441	1
Eif4b	0.029788	0.264561	0.327	0.333	1
Hsp90aa1	0.0313574	0.287122	0.673	0.71	1
Fn1	0.06894	0.399643	0.293	0.311	1
Notch2	0.0695862	0.27623	0.411	0.423	1
Cd163	0.0750174	0.329112	0.608	0.632	1
Prkcd	0.0752582	0.259055	0.365	0.385	1
Sat1	0.231608	0.253932	0.787	0.842	1

## Sheet: Cluster 3
	p_val	avg_logFC	pct.1	pct.2	p_val_adj
Gm10076	3.96919e-104	1.67284	0.876	0.271	5.43859e-100
Cbr2	1.49136e-48	-1.24165	0.117	0.627	2.04346e-44
Folr2	2.25981e-46	-1.20844	0.452	0.881	3.0964e-42
Plin2	3.31385e-39	0.886671	0.934	0.807	4.54063e-35
Cd209f	9.03524e-37	-1.51351	0.19	0.652	1.23801e-32
S100a4	1.00662e-35	-0.667028	0.866	0.972	1.37927e-31
Cd209d	1.5703e-35	-1.00195	0.083	0.514	2.15163e-31
Aif1	2.36627e-34	-0.783575	0.376	0.79	3.24226e-30
F13a1	8.50698e-29	-0.697637	0.841	0.961	1.16563e-24
Fcgrt	1.59285e-27	-0.787695	0.538	0.859	2.18253e-23
Cfl1	1.81204e-26	-0.385823	0.962	0.997	2.48286e-22
Gas6	2.08083e-26	-0.841347	0.248	0.646	2.85115e-22
Cebpb	2.63269e-26	0.677818	0.969	0.906	3.60731e-22
Selenop	8.09235e-26	-0.680952	0.969	0.997	1.10881e-21
Cd209g	3.64411e-25	-1.01132	0.138	0.519	4.99316e-21
Csf1r	2.67281e-24	-0.475628	0.848	0.986	3.66229e-20
Mgl2	3.28033e-23	-0.734113	0.548	0.848	4.49471e-19
Lgals1	9.95873e-23	-0.564395	0.762	0.948	1.36454e-18
Ly6e	1.27251e-21	-0.788412	0.124	0.481	1.74359e-17
Igfbp4	5.06212e-21	-0.669226	0.486	0.785	6.93611e-17
Gm11808	7.70915e-21	-0.560245	0.434	0.71	1.05631e-16
Lyz2	8.81576e-21	0.415101	1	1	1.20794e-16
Ccl6	8.85382e-21	0.296143	1	1	1.21315e-16
Ltc4s	2.45259e-20	-0.790438	0.462	0.787	3.36054e-16
Pf4	8.00639e-20	-0.492429	0.89	0.989	1.09704e-15
Ccrl2	1.74642e-19	0.707977	0.583	0.32	2.39294e-15
Ctsd	4.84824e-19	0.563832	0.962	0.934	6.64306e-15
Wfdc17	4.94909e-19	-0.504563	0.91	0.986	6.78124e-15
Rgs1	9.61565e-19	0.818712	0.548	0.251	1.31754e-14
C1qa	2.62362e-18	-0.438865	0.972	0.997	3.59489e-14
Thbs1	4.04799e-18	0.812743	0.279	0.047	5.54655e-14
Lgals3	5.96928e-18	0.624958	0.924	0.862	8.17911e-14
Lyz1	3.17117e-17	0.838576	0.921	0.873	4.34514e-13
Mpeg1	3.66358e-17	0.508626	0.748	0.506	5.01984e-13
Eif1	1.16526e-16	0.305248	0.99	0.994	1.59663e-12
Cd14	3.78007e-16	0.632804	0.893	0.815	5.17945e-12
C1qc	4.00971e-16	-0.379368	0.962	1	5.4941e-12
Uba52	1.4173e-15	0.609564	0.886	0.865	1.94198e-11
Tgfbi	1.48123e-15	-0.40042	0.821	0.936	2.02958e-11
Ccl9	1.70083e-15	0.348613	0.997	0.997	2.33048e-11
Ccl24	2.10986e-15	-0.414862	0.772	0.945	2.89092e-11
Rcn3	1.01344e-14	-0.60894	0.124	0.401	1.38861e-10
Cfh	1.08546e-14	-0.585284	0.169	0.453	1.48729e-10
Naaa	1.13711e-14	-0.47399	0.493	0.757	1.55807e-10
Itm2b	1.39082e-14	-0.365142	0.99	0.997	1.9057e-10
Ear2	1.56416e-14	0.504841	0.859	0.627	2.14321e-10
Gm36161	5.21551e-14	0.449076	0.459	0.238	7.14629e-10
Tmem176a	5.42889e-14	-0.442192	0.741	0.884	7.43866e-10
Aldh2	5.52906e-14	-0.466151	0.472	0.721	7.57592e-10
Rnase4	6.07762e-14	-0.564533	0.169	0.439	8.32755e-10
Igf1	9.00018e-14	-0.518197	0.331	0.594	1.23321e-09
Pla2g7	1.06778e-13	0.494111	0.759	0.597	1.46307e-09
Blvrb	1.75926e-13	-0.432374	0.552	0.776	2.41054e-09
Ighm	2.41869e-13	-0.400527	0.403	0.693	3.3141e-09
Ahnak	3.60855e-13	-0.374164	0.914	0.964	4.94443e-09
Mef2c	5.56144e-13	-0.449359	0.31	0.605	7.62029e-09
Fxyd2	6.50322e-13	-0.530225	0.393	0.68	8.91071e-09
Lyve1	8.46256e-13	-0.676981	0.166	0.412	1.15954e-08
Ctss	1.07682e-12	0.382387	0.962	0.936	1.47546e-08
Timp2	1.7421e-12	-0.36	0.838	0.939	2.38703e-08
Cltc	2.46093e-12	-0.369028	0.783	0.931	3.37196e-08
Ap2m1	2.8667e-12	-0.362424	0.645	0.848	3.92795e-08
Ccl7	2.86905e-12	-0.555418	0.559	0.793	3.93117e-08
Cirbp	3.82898e-12	-0.370388	0.231	0.494	5.24647e-08
Grn	3.90003e-12	-0.336708	0.931	0.975	5.34382e-08
Ckb	4.90562e-12	-0.42703	0.186	0.434	6.72167e-08
Pmp22	6.60818e-12	-0.421621	0.338	0.586	9.05452e-08
Pld4	7.70206e-12	-0.358621	0.655	0.848	1.05534e-07
Pepd	1.03143e-11	-0.399817	0.555	0.754	1.41326e-07
Cdk2ap2	1.18222e-11	0.441525	0.81	0.677	1.61987e-07
Fcna	1.99274e-11	-0.443421	0.352	0.635	2.73046e-07
Tmem176b	3.66194e-11	-0.333657	0.869	0.939	5.0176e-07
Ap2s1	3.67232e-11	-0.382512	0.607	0.776	5.03181e-07
Sdc3	5.30184e-11	-0.398325	0.528	0.738	7.26459e-07
S100a6	6.6164e-11	-0.264446	0.976	1	9.06579e-07
Dstn	8.021e-11	-0.358476	0.514	0.727	1.09904e-06
Ptpn18	1.10815e-10	-0.319226	0.783	0.906	1.51839e-06
Maf	1.18755e-10	-0.413872	0.569	0.782	1.62718e-06
Dab2	1.19221e-10	-0.384119	0.724	0.89	1.63357e-06
Ninj1	1.47141e-10	-0.515359	0.569	0.729	2.01613e-06
Srgn	1.84559e-10	0.409142	0.9	0.834	2.52882e-06
Dcxr	1.96117e-10	-0.29135	0.086	0.273	2.6872e-06
Cotl1	2.54808e-10	-0.329823	0.9	0.942	3.49139e-06
Trem2	3.52787e-10	-0.362486	0.1	0.29	4.83389e-06
Ccl2	4.22849e-10	-0.259555	0.714	0.917	5.79387e-06
Ap2a2	4.53797e-10	-0.356106	0.6	0.793	6.21793e-06
Mrc1	7.15017e-10	-0.26991	0.845	0.959	9.79716e-06
Arhgdib	8.24594e-10	-0.303928	0.783	0.884	1.12986e-05
Clec10a	1.06695e-09	-0.280728	0.569	0.809	1.46194e-05
Hist2h2aa1	1.37651e-09	0.275997	0.255	0.091	1.88609e-05
Hsp90b1	1.60135e-09	0.387751	0.934	0.903	2.19417e-05
Sertad1	1.61004e-09	-0.302338	0.407	0.649	2.20607e-05
Txnip	1.65826e-09	-0.373958	0.621	0.815	2.27215e-05
Nme2	1.76722e-09	0.411095	0.528	0.378	2.42144e-05
Necap2	1.77318e-09	-0.300643	0.434	0.663	2.4296e-05
Alox5	2.12914e-09	-0.293242	0.203	0.439	2.91734e-05
Socs3	2.21853e-09	-0.404239	0.331	0.572	3.03982e-05
Ndufb8	2.30326e-09	-0.320462	0.59	0.751	3.15592e-05
Rbm3	2.42988e-09	-0.302194	0.786	0.901	3.32942e-05
Snx2	2.53257e-09	-0.336995	0.617	0.79	3.47012e-05
Gfra2	2.73169e-09	-0.317152	0.29	0.519	3.74296e-05
Slamf9	2.93809e-09	-0.362077	0.245	0.453	4.02577e-05
Tgfbr2	3.31608e-09	-0.368026	0.238	0.459	4.54369e-05
Cxcl12	5.00838e-09	-0.360031	0.134	0.343	6.86248e-05
Tns1	5.10042e-09	-0.317482	0.186	0.423	6.9886e-05
Ctsb	5.17418e-09	-0.283992	0.972	0.989	7.08967e-05
Fam213b	5.59387e-09	-0.328085	0.155	0.37	7.66472e-05
Wwp1	7.1589e-09	-0.318556	0.369	0.616	9.80912e-05
Slco2b1	7.78628e-09	-0.361477	0.124	0.32	0.000106688
Rab3il1	9.60813e-09	-0.286764	0.19	0.423	0.000131651
Bcam	1.04819e-08	-0.271908	0.162	0.365	0.000143623
2010107E04Rik	1.1885e-08	-0.255452	0.821	0.934	0.000162848
Ifi27l2a	1.19175e-08	-0.342993	0.783	0.903	0.000163294
Jup	1.4006e-08	-0.319472	0.317	0.544	0.00019191
Rnaset2b	1.88834e-08	-0.324075	0.393	0.594	0.000258741
Rgs10	2.45977e-08	-0.315259	0.559	0.732	0.000337038
Lamtor1	2.65192e-08	-0.309901	0.486	0.666	0.000363366
Ecm1	2.82424e-08	0.41735	0.831	0.757	0.000386977
Hist1h2bc	5.30385e-08	0.402523	0.41	0.254	0.000726733
Pea15a	6.27655e-08	-0.312844	0.369	0.58	0.000860013
Slc9a9	7.5063e-08	-0.307185	0.162	0.34	0.00102851
Dazap2	8.25505e-08	-0.316763	0.734	0.856	0.00113111
Ccr5	8.30868e-08	0.320212	0.407	0.238	0.00113846
Clta	8.69844e-08	-0.256941	0.838	0.934	0.00119186
Snx3	1.00805e-07	-0.281509	0.776	0.884	0.00138123
Rgl1	1.02919e-07	-0.295014	0.221	0.445	0.00141019
Clec12a	1.33105e-07	-0.285928	0.197	0.403	0.00182381
Hist1h1c	1.47468e-07	0.364133	0.338	0.174	0.00202061
Emp3	1.59701e-07	-0.264223	0.91	0.959	0.00218822
Adam15	1.67848e-07	-0.308779	0.61	0.754	0.00229985
Nrp1	1.86053e-07	-0.30786	0.186	0.373	0.0025493
Ctsz	2.12958e-07	0.339077	0.89	0.843	0.00291796
Plbd2	2.28297e-07	-0.27464	0.148	0.304	0.00312812
Idh2	2.88067e-07	-0.300126	0.228	0.414	0.0039471
Pcolce	2.97363e-07	-0.250393	0.117	0.287	0.00407446
Arpc4	3.01548e-07	-0.255669	0.669	0.812	0.00413181
Dynll1	3.29241e-07	0.343225	0.845	0.796	0.00451126
Plaur	4.17815e-07	0.322403	0.331	0.174	0.0057249
Serinc3	4.2767e-07	-0.263735	0.872	0.959	0.00585993
Cxcr4	4.46098e-07	0.34498	0.331	0.157	0.00611243
Ednrb	4.48154e-07	-0.403803	0.341	0.539	0.00614061
Cfp	7.69341e-07	0.290296	0.955	0.95	0.0105415
Mapkapk2	7.79196e-07	-0.261656	0.324	0.519	0.0106765
Fgfr1	8.47523e-07	-0.286696	0.541	0.696	0.0116128
Emp1	1.00817e-06	-0.326839	0.214	0.406	0.0138139
Aldoa	1.01367e-06	0.358657	0.659	0.555	0.0138893
Tmem141	1.21241e-06	-0.283045	0.241	0.436	0.0166125
Fn1	1.24219e-06	0.303931	0.855	0.746	0.0170205
C4b	1.49059e-06	-0.410163	0.169	0.323	0.0204241
Ltb4r1	1.67971e-06	0.281956	0.276	0.13	0.0230154
Gm42418	1.73866e-06	-0.275127	0.855	0.939	0.0238231
Eps15	1.91477e-06	-0.296789	0.369	0.555	0.0262362
Cd44	1.92238e-06	0.33672	0.724	0.608	0.0263405
Cyp4f18	1.99259e-06	0.311985	0.672	0.539	0.0273025
Casp4	2.12939e-06	-0.27786	0.283	0.467	0.0291769
Dnajc19	2.2094e-06	-0.252573	0.331	0.508	0.0302732
Ptpa	2.24141e-06	-0.261887	0.338	0.519	0.0307118
Sumo2	2.25392e-06	-0.251358	0.634	0.787	0.0308833
Ndufc1	2.54466e-06	-0.271938	0.493	0.646	0.034867
Flna	2.67305e-06	-0.255938	0.593	0.732	0.0366261
Rhobtb1	3.34913e-06	-0.251436	0.117	0.262	0.0458897
Acat1	3.50304e-06	-0.251244	0.141	0.279	0.0479987
Sdf2l1	3.58376e-06	0.360608	0.6	0.517	0.0491047
Cd68	4.55705e-06	-0.272282	0.586	0.713	0.0624408
Hcls1	5.00453e-06	-0.253627	0.438	0.624	0.0685721
Pdia6	5.00869e-06	0.30343	0.769	0.707	0.0686291
Nfil3	7.41652e-06	0.328894	0.324	0.202	0.101621
Lsp1	8.30942e-06	-0.252651	0.772	0.87	0.113856
Ctsa	8.34211e-06	-0.262249	0.503	0.671	0.114304
Bcl2a1d	8.60956e-06	0.366357	0.562	0.442	0.117968
Sbno2	1.16164e-05	-0.336161	0.3	0.434	0.159168
Il1b	1.40993e-05	0.363531	0.686	0.575	0.193188
H3f3b	1.60597e-05	0.265097	0.99	0.994	0.22005
Pdia3	1.7951e-05	0.281554	0.872	0.843	0.245965
Id2	2.29112e-05	0.280943	0.331	0.185	0.313929
S100a11	2.37226e-05	0.3396	0.79	0.754	0.325048
Camk1	2.48342e-05	-0.26533	0.424	0.566	0.340278
Stard8	2.72645e-05	-0.279169	0.362	0.525	0.373579
Sap18	2.72947e-05	0.258307	0.583	0.478	0.373992
Clec4e	2.75704e-05	0.356718	0.269	0.138	0.377769
Hspa5	2.82153e-05	0.289477	0.855	0.818	0.386606
Snx6	3.40564e-05	-0.278355	0.459	0.575	0.46664
Mrpl28	3.42493e-05	-0.260252	0.252	0.373	0.469285
Stab1	3.77239e-05	-0.298124	0.214	0.384	0.516893
Soat1	5.78435e-05	0.272159	0.3	0.207	0.792571
Tuba1b	6.19478e-05	-0.278103	0.852	0.887	0.848809
Tgif1	9.22075e-05	0.301997	0.383	0.298	1
Cxcl2	0.0001118	0.317659	0.886	0.815	1
Nlrp3	0.000122683	0.309969	0.283	0.166	1
Hspa1b	0.000197309	0.326622	0.293	0.188	1
Xbp1	0.000210131	0.254046	0.679	0.602	1
Cycs	0.00029092	0.265556	0.521	0.442	1
Il6	0.000356416	0.387863	0.314	0.215	1
Ifitm6	0.000554673	0.287082	0.786	0.732	1
Malat1	0.00233225	0.255002	0.99	1	1
AC160336.1	0.00411355	-0.378014	0.234	0.282	1
Rgs2	0.021832	0.314927	0.6	0.633	1
Cxcl1	0.0677755	0.363318	0.303	0.287	1

## Sheet: Cluster 4
	p_val	avg_logFC	pct.1	pct.2	p_val_adj
Gm10076	1.36578e-137	1.7526	0.931	0.44	1.87139e-133
S100a4	2.25077e-54	-0.747576	0.842	0.984	3.084e-50
Plin2	1.72014e-38	0.771581	0.905	0.734	2.35693e-34
Flna	8.03991e-35	-0.59816	0.726	0.923	1.10163e-30
Cotl1	6.47877e-34	-0.501487	0.912	0.984	8.87721e-30
S100a6	6.77846e-30	-0.391694	0.983	0.997	9.28785e-26
Uba52	2.04415e-29	0.652585	0.945	0.909	2.80089e-25
Sdc3	2.83563e-28	-0.56153	0.573	0.868	3.88538e-24
Folr2	2.88475e-27	-0.610082	0.179	0.549	3.95268e-23
Cfl1	1.10674e-26	-0.340692	0.971	0.997	1.51645e-22
Ahnak	4.35362e-26	-0.420631	0.928	0.984	5.96533e-22
Gm11808	1.54063e-25	-0.580557	0.547	0.772	2.11097e-21
Gpx1	2.07284e-25	-0.279445	0.99	1	2.84021e-21
Actg1	6.66073e-25	-0.311146	0.986	1	9.12653e-21
Pfn1	6.57746e-24	-0.298098	0.979	1	9.01244e-20
Psap	3.37397e-23	-0.366073	0.995	1	4.62302e-19
F13a1	2.44293e-22	-0.551308	0.516	0.788	3.3473e-18
Lyz2	3.35952e-22	0.368123	1	1	4.60322e-18
C1qa	8.96282e-22	-0.631527	0.616	0.885	1.22809e-17
Lgals3	2.41425e-21	0.524469	0.981	0.984	3.30801e-17
Cebpb	4.1561e-21	0.496829	0.967	0.942	5.69468e-17
Actb	3.533e-20	-0.424523	1	1	4.84092e-16
Eif1	5.45244e-20	0.299918	0.993	0.989	7.47093e-16
Arpc5	1.33141e-19	-0.3659	0.885	0.967	1.8243e-15
Tgfbi	9.22201e-19	-0.463406	0.63	0.868	1.2636e-14
Slamf9	1.36766e-18	-0.406439	0.499	0.772	1.87396e-14
Naaa	3.31557e-18	-0.48475	0.635	0.83	4.54299e-14
Lsp1	3.74403e-18	-0.360329	0.883	0.956	5.13007e-14
Aif1	3.84635e-18	-0.415983	0.06	0.302	5.27026e-14
H2-DMb1	9.99878e-18	-0.30871	0.84	0.964	1.37003e-13
Rbm3	1.00104e-17	-0.36049	0.838	0.953	1.37162e-13
Lcp1	1.25588e-17	-0.379169	0.604	0.835	1.7208e-13
Hist2h2aa1	3.15525e-17	0.370477	0.332	0.099	4.32333e-13
Nme2	6.82606e-17	0.448152	0.685	0.478	9.35307e-13
Gm2a	7.78017e-17	-0.365959	0.897	0.973	1.06604e-12
H3f3b	8.75625e-17	0.402712	0.981	0.992	1.19978e-12
AY036118	1.19104e-16	-0.385143	0.511	0.761	1.63197e-12
Ltc4s	2.75935e-16	-0.476358	0.222	0.5	3.78086e-12
Ly6e	4.68445e-16	-0.437055	0.088	0.335	6.41864e-12
Gsn	6.34889e-16	-0.422094	0.325	0.566	8.69925e-12
Qpct	7.46317e-16	-0.459056	0.322	0.566	1.0226e-11
Thbs1	1.45796e-15	0.720972	0.301	0.088	1.99769e-11
Fth1	2.15781e-15	0.301997	0.998	1	2.95662e-11
Ifitm6	2.96353e-15	0.470636	0.9	0.846	4.06063e-11
Dstn	8.11193e-15	-0.367432	0.539	0.772	1.1115e-10
H2-DMb2	9.14829e-15	-0.440777	0.453	0.679	1.2535e-10
Arhgdib	1.19984e-14	-0.29751	0.819	0.937	1.64402e-10
Ctsd	5.05833e-14	0.519879	0.938	0.918	6.93093e-10
Hspa1a	6.32179e-14	0.522838	0.668	0.456	8.66211e-10
Ybx1	6.93708e-14	-0.276579	0.881	0.978	9.50519e-10
Gltp	8.2728e-14	-0.351864	0.745	0.874	1.13354e-09
Hcls1	1.21828e-13	-0.330655	0.518	0.731	1.66928e-09
Ifi27l2a	3.95214e-13	-0.367933	0.792	0.926	5.41522e-09
Cd209d	4.68872e-13	-0.397384	0.084	0.277	6.42448e-09
Aes	7.51217e-13	-0.35254	0.52	0.725	1.02932e-08
Lmna	1.274e-12	-0.422406	0.695	0.824	1.74564e-08
Efhd2	1.29462e-12	-0.289192	0.802	0.923	1.77389e-08
Smdt1	2.08332e-12	-0.319724	0.85	0.923	2.85456e-08
Ccl24	2.55604e-12	-0.598321	0.501	0.739	3.50228e-08
Fcrls	2.80876e-12	-0.279205	0.864	0.942	3.84857e-08
Pid1	3.47051e-12	-0.273873	0.716	0.882	4.75529e-08
Mgl2	3.5007e-12	-0.411914	0.234	0.484	4.79666e-08
Gfra2	3.52584e-12	-0.334087	0.279	0.514	4.83111e-08
Wdr1	3.64188e-12	-0.303904	0.666	0.838	4.99011e-08
Dock2	3.90263e-12	-0.317481	0.554	0.769	5.34738e-08
C1qc	4.24904e-12	-0.499571	0.535	0.772	5.82204e-08
Hspa1b	5.51723e-12	0.500991	0.413	0.206	7.55971e-08
Lpl	9.00336e-12	-0.373367	0.893	0.962	1.23364e-07
Selenop	1.10083e-11	-0.458599	0.785	0.912	1.50836e-07
Cd74	1.30986e-11	0.250493	1	1	1.79477e-07
Dazap2	1.40198e-11	-0.283466	0.714	0.879	1.921e-07
Actr3	3.06435e-11	-0.253211	0.852	0.945	4.19878e-07
Gapdh	3.38072e-11	-0.35347	0.811	0.893	4.63227e-07
Ezr	3.43552e-11	-0.314229	0.489	0.714	4.70734e-07
Capzb	4.03207e-11	-0.252829	0.895	0.959	5.52475e-07
Pilra	4.19533e-11	-0.308898	0.461	0.679	5.74844e-07
Zyx	4.79507e-11	-0.318325	0.759	0.885	6.57021e-07
Eif5a	6.82317e-11	-0.295078	0.823	0.92	9.3491e-07
Adam15	7.02781e-11	-0.294	0.573	0.769	9.62951e-07
Srgn	9.51499e-11	0.336201	0.957	0.962	1.30374e-06
Cyp4f18	1.05693e-10	0.419202	0.64	0.505	1.44821e-06
Rac2	1.66125e-10	-0.294726	0.64	0.81	2.27624e-06
Cltc	1.67472e-10	-0.395026	0.666	0.813	2.2947e-06
Bcam	2.39505e-10	-0.266557	0.131	0.319	3.28169e-06
Fxyd2	2.95072e-10	-0.267377	0.088	0.275	4.04307e-06
Cd209f	2.99554e-10	-0.304557	0.093	0.277	4.10449e-06
Tpm3	3.1843e-10	-0.280338	0.73	0.86	4.36313e-06
Cd24a	4.04778e-10	-0.406984	0.527	0.695	5.54627e-06
Grn	4.21892e-10	-0.296048	0.847	0.942	5.78077e-06
Cd36	4.83536e-10	0.490028	0.833	0.755	6.62541e-06
Vcl	5.8219e-10	-0.251892	0.131	0.305	7.97717e-06
Hist1h2bc	5.99596e-10	0.411086	0.511	0.357	8.21567e-06
Hnrnpab	6.38031e-10	-0.298566	0.613	0.786	8.7423e-06
Wdr89	7.34241e-10	-0.252277	0.241	0.459	1.00606e-05
Hist1h1c	8.00232e-10	0.393424	0.446	0.272	1.09648e-05
Gnb2	8.14861e-10	-0.253863	0.778	0.885	1.11652e-05
Pepd	8.4186e-10	-0.273386	0.442	0.657	1.15352e-05
Tuba1c	9.90549e-10	-0.287247	0.487	0.69	1.35725e-05
Uvrag	1.17314e-09	-0.315122	0.241	0.431	1.60744e-05
Ckb	1.73838e-09	-0.306008	0.365	0.577	2.38192e-05
Plxnc1	2.00594e-09	0.252677	0.251	0.093	2.74853e-05
Cnn2	2.34033e-09	-0.307557	0.535	0.709	3.20673e-05
Gm36161	4.9585e-09	0.269465	0.329	0.173	6.79413e-05
Cebpe	8.99492e-09	-0.273717	0.246	0.429	0.000123248
Daglb	9.30483e-09	-0.293439	0.394	0.588	0.000127495
Msn	1.02777e-08	-0.261818	0.609	0.775	0.000140825
Maf	1.06274e-08	-0.348071	0.179	0.374	0.000145617
Rabac1	1.27078e-08	0.309364	0.74	0.626	0.000174122
Atp6v0b	1.58502e-08	0.316191	0.881	0.846	0.000217179
Ear2	1.89367e-08	0.422665	0.955	0.981	0.000259471
Cd300a	1.93257e-08	0.326274	0.439	0.277	0.000264801
Csrnp1	2.61605e-08	-0.303696	0.523	0.72	0.000358451
Nucks1	3.00978e-08	-0.256936	0.363	0.563	0.0004124
Ptpn18	3.14872e-08	-0.278236	0.582	0.747	0.000431438
Rgs1	3.23614e-08	0.485167	0.64	0.5	0.000443416
Abcg1	3.39115e-08	0.269147	0.279	0.132	0.000464656
Tacc1	4.25437e-08	-0.256462	0.492	0.67	0.000582934
Igfbp4	4.85265e-08	-0.29778	0.158	0.354	0.00066491
Csf1r	5.72839e-08	-0.26166	0.668	0.81	0.000784904
Emb	6.37586e-08	0.308407	0.64	0.522	0.000873621
Cstb	7.34533e-08	0.509508	0.788	0.742	0.00100646
C1qb	8.37677e-08	-0.257255	0.754	0.909	0.00114778
Cavin1	1.05305e-07	-0.302519	0.143	0.283	0.00144289
Ccnd2	1.79969e-07	-0.375837	0.217	0.368	0.00246594
Fam46a	1.81259e-07	0.281125	0.737	0.613	0.00248362
Psmd2	1.83537e-07	-0.267515	0.356	0.552	0.00251482
Spcs2	2.91405e-07	0.326019	0.604	0.511	0.00399283
Cd14	2.9769e-07	0.376549	0.854	0.794	0.00407895
Gm42418	3.27841e-07	-0.265221	0.821	0.926	0.00449208
Tmsb10	5.69466e-07	-0.269661	0.955	0.975	0.00780282
Areg	7.16616e-07	-0.387676	0.284	0.459	0.00981908
Ap2a2	7.63993e-07	-0.300707	0.461	0.615	0.0104682
Atp1b3	1.41631e-06	0.324935	0.885	0.865	0.0194063
Mpeg1	1.45798e-06	0.29977	0.716	0.621	0.0199772
Gstp1	1.79404e-06	0.277217	0.484	0.368	0.024582
Sap18	2.10084e-06	0.26421	0.656	0.566	0.0287857
Xbp1	2.13838e-06	0.278055	0.745	0.657	0.0293001
Sat1	2.47446e-06	0.326665	0.916	0.901	0.033905
Pdia3	2.52726e-06	0.267898	0.869	0.835	0.0346286
Dnajc15	3.26745e-06	0.293837	0.647	0.569	0.0447706
Mrc1	4.19131e-06	-0.25411	0.68	0.799	0.0574293
Zfp36l2	5.45778e-06	0.28462	0.874	0.846	0.0747825
Dynll1	7.41202e-06	0.266101	0.893	0.879	0.10156
Fkbp2	1.36789e-05	0.262689	0.671	0.585	0.187428
Grcc10	1.59961e-05	0.25159	0.699	0.621	0.219179
Fcgr2b	2.16907e-05	0.277302	0.826	0.827	0.297206
Jun	2.2201e-05	0.299558	0.881	0.854	0.304198
Tubb5	2.88403e-05	-0.252698	0.759	0.86	0.39517
Cxcr4	2.96497e-05	0.273657	0.263	0.151	0.40626
Mmp19	7.68202e-05	0.272335	0.272	0.176	1
Ccrl2	8.6751e-05	0.282719	0.647	0.558	1
Sec61g	0.000106044	0.260102	0.924	0.962	1
Ctss	0.00023124	0.251924	0.947	0.984	1
Pdia6	0.000251618	0.259848	0.728	0.673	1
Tuba1b	0.000309044	-0.259899	0.8	0.86	1
Bcl2a1d	0.000310129	0.270947	0.776	0.742	1
Tnfaip2	0.000673804	0.264875	0.284	0.209	1
Rgs2	0.000889606	0.257315	0.757	0.709	1
Glul	0.00459321	0.261055	0.403	0.33	1
Cd63	0.00764589	0.340087	0.301	0.277	1
Vmp1	0.0099367	0.277461	0.442	0.418	1
Fabp4	0.0130826	0.306534	0.286	0.225	1
Ctsl	0.0508333	0.261725	0.32	0.308	1

## Sheet: Cluster 5
	p_val	avg_logFC	pct.1	pct.2	p_val_adj
Thbs1	1.44312e-07	1.88575	0.363	0	0.00197736
Plin2	2.79307e-06	1.15184	0.694	0.306	0.0382706
S100a4	2.78098e-05	-0.836608	0.508	0.778	0.38105
Lnpep	3.59492e-05	0.990962	0.492	0.167	0.492576
S100a6	9.6209e-05	-0.60173	0.806	0.972	1
Ccl24	0.0001041	-1.07493	0.339	0.667	1
Actg1	0.000129416	-0.536355	0.935	1	1
Pcna	0.000133542	-0.940216	0.056	0.278	1
Rbm3	0.000143608	-0.770782	0.379	0.694	1
2010107E04Rik	0.000153089	-0.727387	0.315	0.639	1
Cebpb	0.000211195	0.701373	0.919	0.806	1
Actb	0.000323372	-0.411092	0.984	1	1
Pfn1	0.000378143	-0.586035	0.79	0.972	1
Cbr2	0.000522979	-0.810499	0.073	0.306	1
F13a1	0.000706953	-0.836971	0.331	0.611	1
Hspa1a	0.000772973	1.11032	0.532	0.278	1
Hnrnpa1	0.000905477	-0.722171	0.137	0.389	1
Rtraf	0.000905531	-0.658274	0.105	0.361	1
Rab7	0.00136765	-0.784767	0.194	0.444	1
Tgfbi	0.00144397	-0.658407	0.379	0.639	1
Akap13	0.00155306	-0.701152	0.306	0.583	1
Crip1	0.00164492	-0.287702	0.992	1	1
Bmt2	0.0018814	-0.762012	0.145	0.361	1
Rap1b	0.00201592	-0.521593	0.556	0.806	1
Malat1	0.00217203	0.728984	1	0.972	1
C1qa	0.00222385	-0.708758	0.54	0.75	1
Taf10	0.00223032	-0.646979	0.081	0.278	1
Gm10076	0.00244249	1.00042	0.395	0.194	1
Selenop	0.00261501	-0.727112	0.637	0.778	1
Sirpa	0.00322811	0.549562	0.492	0.222	1
Zeb2	0.00324419	0.52786	0.839	0.694	1
Snrpd2	0.00339791	-0.604031	0.105	0.333	1
Ybx1	0.003522	-0.650627	0.298	0.528	1
Tmem176b	0.00439071	-0.51336	0.242	0.528	1
Rad21	0.00443999	-0.637359	0.105	0.333	1
Sema4a	0.00477136	-0.652167	0.161	0.389	1
Eef1g	0.00484337	0.639569	0.395	0.167	1
Atp5g2	0.00487724	-0.587649	0.298	0.556	1
Cd74	0.00531998	0.274882	1	1	1
Mpeg1	0.00580749	0.601792	0.452	0.222	1
Usp34	0.00595094	-0.52242	0.073	0.278	1
Rab1a	0.00605394	-0.753263	0.161	0.361	1
Gltp	0.00643453	-0.669318	0.274	0.5	1
Cst3	0.00652246	-0.303199	0.823	0.944	1
Cd52	0.00681343	-0.48743	0.653	0.806	1
Csf1r	0.00687176	-0.54769	0.355	0.583	1
Pea15a	0.00688304	-0.784095	0.121	0.306	1
Asah1	0.00794669	-0.624026	0.21	0.444	1
Ptpn18	0.00811428	-0.520821	0.202	0.444	1
Wfdc17	0.00836244	-0.509269	0.621	0.806	1
Tmsb4x	0.00885301	-0.305147	1	1	1
Ppp2ca	0.00897676	-0.535155	0.258	0.5	1
Casp4	0.00906442	-0.673876	0.129	0.361	1
Cyth4	0.00915651	0.543931	0.435	0.194	1
Itm2b	0.00916107	-0.524455	0.734	0.833	1
Rgs1	0.00940379	0.733085	0.508	0.278	1
Laptm5	0.00967357	-0.313199	0.677	0.861	1
Nucks1	0.00980394	-0.622056	0.129	0.333	1
Irf5	0.00990195	0.710332	0.395	0.194	1
Pias1	0.00995815	-0.550561	0.105	0.306	1
Ahnak	0.0106504	-0.456212	0.774	0.861	1
Trir	0.010778	-0.569748	0.21	0.444	1
Uqcc2	0.0110615	-0.560965	0.113	0.333	1
Lmna	0.0110979	-0.66525	0.315	0.5	1
Arf5	0.0115478	-0.282231	0.621	0.861	1
Etfa	0.0121868	-0.513939	0.097	0.278	1
Rpn2	0.0123975	-0.563639	0.306	0.528	1
Pigt	0.0126694	-0.703152	0.121	0.278	1
Slc48a1	0.0127057	-0.446069	0.161	0.389	1
Ctsz	0.0132286	0.577786	0.645	0.444	1
Ptpn7	0.0137373	-0.536872	0.097	0.278	1
Cct8	0.0139876	-0.522746	0.25	0.472	1
Arpc4	0.0142814	-0.500289	0.347	0.556	1
Ifrd1	0.014314	0.619713	0.411	0.194	1
Tuba1b	0.0145575	-0.669791	0.411	0.583	1
Lgals3	0.0149878	0.489988	0.718	0.556	1
Naaa	0.0156011	-0.511768	0.427	0.639	1
Arpc5	0.0160123	-0.329221	0.516	0.75	1
Sfr1	0.0168091	-0.566957	0.121	0.306	1
Dstn	0.0170627	-0.589027	0.194	0.389	1
Gnas	0.0171221	-0.63875	0.266	0.444	1
Tob2	0.0174093	-0.657959	0.161	0.333	1
Eif5	0.0176019	0.543463	0.315	0.139	1
Ap2a2	0.0177456	-0.564562	0.226	0.417	1
Lilr4b	0.0178964	0.744926	0.556	0.389	1
Emp3	0.0185004	-0.472023	0.403	0.583	1
Ndufa13	0.0202896	-0.489669	0.339	0.528	1
P2rx4	0.0209817	0.524175	0.315	0.139	1
Rexo2	0.0214554	-0.504401	0.145	0.333	1
Oaz1	0.0216989	-0.302666	0.661	0.833	1
Hsp90b1	0.0225283	0.457784	0.855	0.778	1
Dbi	0.0229927	-0.523352	0.46	0.639	1
Laptm4a	0.0230948	-0.537693	0.226	0.417	1
Slamf9	0.0233281	-0.573357	0.145	0.306	1
Syngr2	0.023529	-0.51315	0.145	0.333	1
Rsrp1	0.0242571	0.470829	0.798	0.694	1
Swi5	0.0249297	-0.445129	0.097	0.278	1
Cd47	0.0257323	0.610531	0.419	0.25	1
Qk	0.0264652	-0.4966	0.153	0.333	1
Cox4i1	0.0266894	-0.393228	0.645	0.806	1
Ndufb7	0.02847	-0.445991	0.137	0.306	1
Pik3cd	0.0289045	-0.635756	0.145	0.306	1
Lsp1	0.0291741	-0.347581	0.444	0.639	1
Cox5a	0.0294866	-0.493961	0.339	0.528	1
Marcks	0.0298292	-0.498979	0.556	0.694	1
Atp6v0b	0.0301011	0.566283	0.508	0.333	1
Hspa1b	0.0303965	0.67676	0.298	0.139	1
Fcrls	0.0315949	-0.385136	0.427	0.639	1
Adrb2	0.0317629	-0.408739	0.121	0.306	1
Ezr	0.0319656	-0.62428	0.21	0.361	1
Matr3	0.0319974	-0.388501	0.129	0.333	1
Ddx39b	0.0322917	-0.593415	0.129	0.278	1
Per1	0.0324284	-0.469999	0.137	0.306	1
Tram1	0.0338838	-0.454121	0.185	0.389	1
Nptn	0.034678	-0.377063	0.202	0.417	1
Atpif1	0.0354944	0.535441	0.266	0.111	1
2009-09-01	0.0356961	-0.302238	0.371	0.583	1
Gpr132	0.0359289	0.582589	0.29	0.139	1
Id2	0.0360064	0.545925	0.419	0.25	1
Ap1b1	0.0365553	-0.655248	0.137	0.278	1
Plaur	0.0381165	0.460834	0.315	0.139	1
Lamtor1	0.0384779	-0.462497	0.145	0.333	1
Dazap2	0.0386024	-0.534699	0.403	0.583	1
Gm26740	0.0392708	0.507261	0.266	0.111	1
Comt	0.039393	0.509482	0.258	0.111	1
Cfl1	0.039714	-0.327528	0.694	0.833	1
Cox6c	0.0405109	-0.361863	0.435	0.611	1
Tmcc1	0.0409463	0.427533	0.548	0.361	1
Edem1	0.0410369	0.687136	0.315	0.194	1
Apoe	0.0411415	-0.29526	0.847	0.972	1
Pf4	0.0412669	-0.310784	0.653	0.806	1
Prr13	0.0413143	-0.388032	0.161	0.333	1
Kctd12	0.0418853	0.48236	0.669	0.528	1
Serinc3	0.0427683	-0.400735	0.452	0.639	1
Tpt1	0.0438296	-0.33482	0.839	0.944	1
Lamtor4	0.0440436	-0.5787	0.194	0.333	1
Arhgap45	0.0440628	0.502804	0.395	0.25	1
Bhlhe40	0.0449042	-0.56149	0.226	0.389	1
Clec4e	0.0467325	0.638419	0.274	0.139	1
Nfkbiz	0.0477293	0.48721	0.839	0.778	1
Itgb1	0.0477439	-0.497992	0.29	0.444	1
Fcgr2b	0.0500176	0.373687	0.677	0.583	1
Pum2	0.0502546	-0.324244	0.274	0.472	1
Larp1	0.0520175	-0.387929	0.121	0.278	1
Trf	0.0523754	-0.367125	0.226	0.417	1
Atp5c1	0.0526632	-0.504437	0.161	0.306	1
Cyp4f18	0.052729	0.474139	0.387	0.25	1
Glud1	0.0531045	-0.508415	0.363	0.5	1
Ctsd	0.0535215	0.555471	0.734	0.611	1
Gsn	0.0546206	-0.442061	0.129	0.278	1
Ppp2r5c	0.0558398	-0.410565	0.177	0.333	1
Ncf1	0.0561357	0.49423	0.371	0.222	1
Oxct1	0.0565521	-0.432954	0.226	0.389	1
Fam46a	0.0569743	0.671578	0.46	0.333	1
Txn2	0.057044	-0.560752	0.129	0.278	1
Arid1a	0.0578799	-0.421055	0.177	0.333	1
Rbm8a	0.05823	-0.540793	0.169	0.306	1
Lgals1	0.0583723	-0.486805	0.242	0.389	1
Copz1	0.0606939	-0.504637	0.161	0.278	1
Ssr3	0.0613669	-0.389453	0.323	0.472	1
Fosl2	0.0615217	0.519521	0.637	0.5	1
Nr4a3	0.0625874	-0.342703	0.113	0.278	1
Psma7	0.0628483	-0.40019	0.274	0.417	1
Rras2	0.0632494	0.439651	0.282	0.139	1
Cox6a1	0.0638301	-0.323365	0.484	0.639	1
Uqcrb	0.0640819	0.596337	0.29	0.167	1
Ctnnb1	0.0642081	-0.441814	0.129	0.278	1
Uba52	0.0649754	0.455998	0.323	0.167	1
Hnrnpdl	0.0661861	0.458828	0.355	0.222	1
Fcgr3	0.0674686	0.516015	0.411	0.278	1
Prdx5	0.0683996	-0.333004	0.282	0.444	1
Vcp	0.0686266	-0.319352	0.315	0.5	1
Tbca	0.068901	0.477982	0.258	0.139	1
Rnf130	0.0703395	0.530045	0.266	0.139	1
Nfam1	0.0707717	-0.412406	0.298	0.444	1
Sdc3	0.0710188	-0.362642	0.387	0.583	1
Ppia	0.0725539	-0.31066	0.702	0.806	1
Snrpb	0.073823	-0.283297	0.242	0.417	1
Eif5a	0.075198	-0.37869	0.331	0.472	1
Wipf1	0.0755953	-0.474132	0.25	0.361	1
Plxnd1	0.0764338	-0.374083	0.419	0.583	1
Slc38a2	0.0764598	-0.292917	0.298	0.472	1
Tpp1	0.0786072	-0.348132	0.129	0.278	1
Grb2	0.0786575	0.455338	0.282	0.167	1
Vsir	0.0787738	0.427288	0.411	0.278	1
Atp6v1e1	0.0803859	-0.514536	0.194	0.306	1
Elob	0.0805024	-0.265504	0.234	0.417	1
Pkn1	0.0825426	-0.448275	0.194	0.333	1
Atp2b1	0.0834104	-0.274987	0.621	0.75	1
Orai1	0.0841512	-0.397941	0.145	0.278	1
Llph	0.0843358	-0.271195	0.129	0.278	1
Ltb4r1	0.084547	0.429656	0.306	0.194	1
Cox8a	0.0851905	-0.337541	0.355	0.5	1
Ctdsp2	0.0869241	-0.259385	0.218	0.389	1
Taldo1	0.0874438	-0.573298	0.185	0.306	1
Myl6	0.0898264	-0.326505	0.734	0.833	1
Cox7a2	0.092113	-0.464414	0.258	0.361	1
Ythdc1	0.0922938	-0.326935	0.129	0.278	1
Pet100	0.0939704	-0.355507	0.177	0.333	1
Uhmk1	0.0940368	-0.400953	0.145	0.278	1
Cd81	0.0946275	-0.422874	0.395	0.528	1
AC160336.1	0.0970242	-0.385093	0.185	0.333	1
Nfkbia	0.0975107	0.26999	0.895	0.778	1
Capns1	0.0977214	-0.273979	0.29	0.444	1
Man2b1	0.0978401	0.454145	0.339	0.222	1
Pgk1	0.0990448	-0.277279	0.153	0.306	1
Hnrnph1	0.100208	0.287	0.379	0.222	1
Metrnl	0.100933	0.391542	0.621	0.5	1
Cdc42se2	0.101155	-0.283756	0.137	0.278	1
Ptpra	0.102516	-0.358576	0.161	0.306	1
Arpc2	0.102692	-0.35587	0.605	0.722	1
Wdr1	0.102985	-0.297286	0.371	0.528	1
Tnrc18	0.103382	-0.371154	0.169	0.306	1
Mrc1	0.103395	-0.414621	0.524	0.667	1
Kdm7a	0.103678	0.334204	0.347	0.222	1
B4galt6	0.106235	0.397839	0.266	0.139	1
Casp8	0.10697	0.377056	0.298	0.167	1
Arhgdib	0.108857	-0.382092	0.331	0.472	1
Ccrl2	0.109364	0.605847	0.395	0.278	1
Snrpg	0.110214	-0.386929	0.242	0.361	1
Dnmt3a	0.116831	0.303237	0.258	0.139	1
Myl12a	0.116915	-0.385975	0.202	0.306	1
Cd36	0.117096	0.360626	0.605	0.5	1
Cltc	0.11756	-0.425719	0.452	0.556	1
Myl12b	0.11781	-0.394802	0.185	0.306	1
Rassf2	0.1204	0.421535	0.298	0.167	1
Ptms	0.120978	-0.348417	0.169	0.278	1
Cct5	0.123449	-0.374252	0.218	0.333	1
Nfe2l2	0.126161	0.425224	0.258	0.167	1
Cdk2ap2	0.126312	0.494356	0.363	0.278	1
Nr4a1	0.127027	0.306804	0.863	0.806	1
Mdh2	0.127852	-0.439548	0.234	0.333	1
Set	0.127966	-0.297797	0.234	0.389	1
Ogt	0.128326	-0.264191	0.411	0.556	1
Cfp	0.128798	0.412346	0.702	0.611	1
Lcp1	0.130545	-0.41031	0.379	0.5	1
Pcbp1	0.13121	-0.313698	0.371	0.5	1
Gnpda1	0.132423	-0.335672	0.145	0.278	1
Il1rn	0.134131	0.566852	0.266	0.167	1
Eif4a2	0.1358	0.424163	0.331	0.222	1
Ccnl1	0.135895	0.392104	0.645	0.556	1
Pla2g7	0.137357	0.447546	0.363	0.25	1
Dhrs3	0.139297	0.410369	0.435	0.333	1
Calm3	0.140019	-0.28843	0.194	0.333	1
Zfp36	0.140643	0.26653	0.944	0.917	1
Furin	0.143124	0.575039	0.363	0.278	1
Tpm3	0.145103	-0.315258	0.323	0.444	1
Scp2	0.145875	-0.350356	0.194	0.306	1
Arhgef6	0.146675	-0.463355	0.177	0.278	1
Akr1b3	0.148026	-0.287723	0.137	0.278	1
Nme1	0.148717	-0.289068	0.331	0.444	1
Ctsb	0.149089	-0.27898	0.702	0.806	1
Vmp1	0.150134	0.557341	0.323	0.25	1
Serinc1	0.155416	-0.305468	0.21	0.333	1
Rcc2	0.155604	-0.325576	0.169	0.306	1
Minos1	0.155739	0.381745	0.403	0.278	1
Idh1	0.156597	0.492954	0.274	0.194	1
Clk1	0.156731	-0.301158	0.387	0.5	1
Dennd4a	0.15912	-0.378335	0.21	0.306	1
Gls	0.162228	-0.341027	0.258	0.389	1
Gm2a	0.163162	-0.343402	0.516	0.611	1
Srgn	0.164065	0.304473	0.742	0.639	1
Ptpa	0.166743	-0.338818	0.218	0.333	1
Itm2c	0.170686	-0.267877	0.274	0.417	1
Clec10a	0.171313	-0.505568	0.226	0.361	1
Arl6ip1	0.171821	-0.357248	0.298	0.417	1
Cox7c	0.172017	0.291605	0.548	0.417	1
Adam10	0.172199	0.365559	0.306	0.222	1
H2afy	0.174323	-0.515123	0.274	0.361	1
Tma7	0.176834	0.439625	0.29	0.222	1
Atp6ap1	0.177043	0.350428	0.395	0.306	1
Myadm	0.182774	-0.423194	0.298	0.417	1
Capza2	0.183265	-0.362931	0.565	0.639	1
Rbm25	0.18412	0.392257	0.274	0.194	1
Ctsc	0.184318	0.346496	0.637	0.583	1
Ppp1r18	0.185774	-0.354274	0.218	0.333	1
Ccr5	0.186529	0.284526	0.282	0.194	1
C1qc	0.190271	-0.30724	0.419	0.5	1
H2-D1	0.192001	0.316274	0.887	0.889	1
Cotl1	0.193459	-0.332542	0.508	0.583	1
Rtn4	0.193848	0.327254	0.476	0.417	1
Zfp706	0.194167	-0.252735	0.169	0.278	1
Pip4k2a	0.195317	-0.483564	0.226	0.306	1
Slc39a1	0.196378	-0.341964	0.185	0.306	1
Sec61g	0.196575	0.30352	0.387	0.278	1
Tra2b	0.196696	0.312074	0.371	0.278	1
Psmb3	0.197493	-0.264311	0.153	0.278	1
Ndufa4	0.201459	-0.461175	0.282	0.361	1
Cd53	0.204341	0.287011	0.581	0.472	1
Ifitm6	0.204902	0.328593	0.444	0.361	1
Pnrc1	0.206087	-0.376503	0.25	0.333	1
Rab2a	0.208517	-0.285113	0.25	0.361	1
Ifngr1	0.210038	0.391953	0.411	0.333	1
Tubb5	0.21245	-0.330615	0.379	0.472	1
Mtpn	0.213267	-0.277562	0.185	0.278	1
Serpinb6a	0.215044	-0.317187	0.21	0.306	1
Ier3ip1	0.218595	0.306121	0.331	0.222	1
2810474O19Rik	0.218997	-0.509904	0.266	0.333	1
Gm42418	0.22107	-0.494918	0.726	0.75	1
Uqcrq	0.223153	-0.359823	0.218	0.306	1
Cytip	0.22403	0.427984	0.339	0.278	1
Prdx1	0.224147	-0.257917	0.427	0.556	1
Syk	0.224189	0.251098	0.347	0.222	1
Nadk	0.22471	-0.329884	0.194	0.306	1
Txnip	0.225276	-0.392558	0.379	0.5	1
Clec4a1	0.229142	-0.340099	0.202	0.306	1
Xbp1	0.23475	0.371893	0.419	0.333	1
Lpl	0.239026	-0.279325	0.702	0.75	1
Ssb	0.241297	0.274588	0.29	0.194	1
Ddx6	0.243421	0.341983	0.323	0.25	1
Sdcbp	0.24352	-0.256738	0.597	0.694	1
Anxa1	0.245261	0.27735	0.29	0.194	1
Plek	0.249247	0.372954	0.315	0.25	1
2002-03-01	0.25004	-0.272397	0.202	0.306	1
Arap1	0.252624	-0.336676	0.21	0.278	1
Adgre5	0.252788	0.40338	0.371	0.306	1
Hmgb1	0.254739	-0.39292	0.218	0.278	1
Ly86	0.254772	0.343865	0.339	0.278	1
Gnai3	0.25627	-0.285339	0.202	0.306	1
Samhd1	0.25745	0.351742	0.556	0.5	1
Unc119	0.259397	-0.262053	0.258	0.361	1
Hnrnpm	0.26536	0.293053	0.306	0.222	1
Batf3	0.272774	0.326615	0.347	0.278	1
Borcs6	0.273297	-0.360139	0.266	0.361	1
Aamp	0.291197	-0.389103	0.202	0.278	1
Pid1	0.293232	0.345862	0.508	0.444	1
Rbms1	0.294372	0.267035	0.468	0.389	1
Spcs2	0.299229	0.392068	0.274	0.222	1
Hivep2	0.306715	0.285643	0.266	0.194	1
Abracl	0.30902	0.290606	0.315	0.25	1
Atp5g3	0.315693	-0.257312	0.282	0.361	1
Atox1	0.316172	0.2724	0.403	0.333	1
Plekho2	0.316832	0.428896	0.331	0.306	1
9530068E07Rik	0.318738	0.264677	0.274	0.222	1
Samsn1	0.322158	0.25686	0.355	0.306	1
Rbm39	0.327158	0.269629	0.54	0.472	1
H2afz	0.330511	-0.405776	0.363	0.389	1
Grn	0.340698	-0.469934	0.726	0.694	1
Rhoa	0.343582	-0.278476	0.548	0.611	1
Inpp5d	0.349779	0.251985	0.282	0.222	1
Sec62	0.355271	0.366715	0.266	0.222	1
Bcl2a1d	0.358813	0.306155	0.298	0.222	1
Smdt1	0.361092	-0.320203	0.266	0.306	1
Rab11fip1	0.363689	-0.312914	0.21	0.278	1
Psmb1	0.376285	-0.30725	0.226	0.278	1
Tagln2	0.376697	-0.290737	0.556	0.583	1
Psmd13	0.385509	-0.282161	0.226	0.278	1
Tmem189	0.40581	0.31299	0.258	0.222	1
Tmsb10	0.414219	-0.480425	0.403	0.417	1
Pcbp2	0.419948	-0.250247	0.411	0.472	1
Cybb	0.445952	0.336778	0.556	0.528	1
Sertad1	0.446256	-0.283451	0.234	0.278	1
Dok2	0.459596	0.277234	0.548	0.528	1
Erp29	0.469424	0.275986	0.355	0.333	1
Hspa5	0.484468	0.290719	0.629	0.639	1
Tm9sf3	0.488391	0.313825	0.339	0.333	1
Luc7l2	0.492637	0.336341	0.355	0.333	1
Trim25	0.510825	0.261121	0.323	0.306	1
Hsp90aa1	0.581992	0.255292	0.484	0.472	1
Klf3	0.612435	0.271582	0.298	0.306	1
Icam1	0.618064	0.336889	0.282	0.306	1
Eno1	0.633759	0.292663	0.258	0.278	1
Cox7a2l	0.650862	-0.266682	0.306	0.333	1
Pkm	0.656901	0.282382	0.355	0.361	1
Tuba1c	0.721882	-0.334854	0.298	0.278	1
Hnrnpab	0.792113	-0.279587	0.371	0.333	1

## Sheet: Cluster 6
	p_val	avg_logFC	pct.1	pct.2	p_val_adj
Gm10076	1.00956e-22	1.54387	0.812	0.235	1.3833e-18
Rbm3	8.06111e-09	-0.547637	0.646	0.926	0.000110453
Plin2	3.36253e-08	0.751041	0.948	0.827	0.000460734
Cfl1	1.56733e-07	-0.344056	0.948	1	0.00214756
S100a4	1.69142e-06	-0.591191	0.677	0.877	0.0231758
Cbr2	2.56694e-06	-0.813135	0.135	0.481	0.0351721
Aif1	2.61022e-06	-0.515692	0.542	0.84	0.0357652
Gm11808	2.76067e-06	-0.582356	0.458	0.741	0.0378267
Thbs1	1.02536e-05	1.07824	0.438	0.173	0.140495
Gm2000	2.46978e-05	-0.38767	0.042	0.259	0.33841
Folr2	2.97384e-05	-0.676741	0.25	0.642	0.407475
Uba52	4.81559e-05	0.540416	0.948	0.914	0.659832
Tmsb4x	5.00452e-05	-0.255765	1	1	0.685719
Rnaset2b	9.79493e-05	-0.353326	0.25	0.58	1
S100a6	9.9116e-05	-0.316589	0.844	1	1
Arhgef2	0.000120395	-0.340122	0.073	0.346	1
Zfp385a	0.00014861	-0.29359	0.052	0.272	1
Cd83	0.000155957	-0.270418	0.594	0.901	1
Lgals1	0.000162526	-0.45791	0.771	0.914	1
Tgfbr2	0.000199546	-0.448792	0.146	0.42	1
Prex1	0.000208646	-0.29391	0.125	0.444	1
Nme1	0.000292377	-0.420962	0.458	0.704	1
Trib1	0.000314025	-0.389779	0.177	0.469	1
Ccl8	0.000397857	-0.883852	0.042	0.259	1
Dnase2a	0.000417434	-0.377996	0.125	0.358	1
Pla2g7	0.000435853	0.51209	0.698	0.556	1
Rsu1	0.000463365	-0.426048	0.25	0.494	1
C5ar1	0.000502542	0.530532	0.729	0.593	1
Jpt1	0.000528566	-0.326858	0.531	0.778	1
Ckb	0.000529496	-0.359014	0.302	0.605	1
Crip1	0.000561883	-0.329269	0.99	1	1
AY036118	0.000569453	-0.321439	0.531	0.79	1
Lyz1	0.000591524	0.919964	0.688	0.519	1
Cytip	0.000766096	0.506495	0.573	0.358	1
Emp3	0.000793992	-0.294847	0.844	0.938	1
Plxnd1	0.000805889	-0.336106	0.177	0.42	1
Rhog	0.000823701	-0.422186	0.292	0.543	1
Lmna	0.000880947	-0.449673	0.323	0.593	1
Timp2	0.000946822	-0.497916	0.385	0.617	1
Ndufa2	0.000977354	-0.253726	0.74	0.926	1
Mrpl54	0.000983341	-0.293697	0.312	0.593	1
Cirbp	0.000995594	-0.359574	0.146	0.383	1
Slc38a2	0.00112792	-0.334919	0.219	0.506	1
Apoe	0.00114232	0.482483	1	1	1
Psma7	0.00114445	-0.308906	0.646	0.827	1
Eif1	0.00116166	0.26288	1	1	1
Ppm1a	0.00118968	-0.349089	0.094	0.259	1
Rgl1	0.0013548	-0.433279	0.125	0.346	1
C3ar1	0.00147116	-0.322583	0.354	0.642	1
Pebp1	0.00147787	-0.331769	0.25	0.469	1
Tubb5	0.00172883	-0.362313	0.542	0.741	1
Dock2	0.00175343	-0.300231	0.208	0.481	1
Vkorc1	0.00185505	-0.331526	0.104	0.272	1
Cebpb	0.00196534	0.409493	0.948	0.889	1
Naa38	0.00196551	-0.351546	0.24	0.469	1
Arl4c	0.00217622	-0.320412	0.125	0.333	1
Tmem176a	0.00245287	-0.481708	0.604	0.753	1
Pofut2	0.00263577	-0.27041	0.135	0.358	1
Pea15a	0.00274237	-0.414659	0.167	0.37	1
Il2rg	0.00275358	-0.296434	0.146	0.358	1
Nfkbid	0.00281828	-0.397198	0.427	0.642	1
Sertad1	0.00313941	-0.40863	0.25	0.444	1
AI467606	0.00314383	0.495913	0.354	0.185	1
Ube2e3	0.00318806	-0.3374	0.208	0.395	1
Clec12a	0.00402946	-0.330888	0.479	0.679	1
Flna	0.00409399	-0.32883	0.438	0.679	1
2410015M20Rik	0.00420313	-0.268254	0.333	0.58	1
Klf10	0.00436966	-0.337675	0.125	0.309	1
Wfdc17	0.0046501	-0.39047	0.823	0.938	1
Dusp1	0.00476914	0.263648	0.99	0.975	1
Txn2	0.00499063	-0.2836	0.344	0.568	1
Cotl1	0.00525292	-0.304269	0.771	0.864	1
Wipf1	0.00525878	0.438101	0.385	0.247	1
Nfkb2	0.00532478	-0.271503	0.104	0.272	1
Atp5k	0.00537915	-0.264765	0.635	0.827	1
Rab3il1	0.00570689	-0.361587	0.188	0.37	1
Impdh2	0.005745	-0.25482	0.188	0.432	1
Atrx	0.00591564	0.371403	0.292	0.136	1
Psmb3	0.00593045	-0.278735	0.49	0.704	1
Ahnak	0.00606831	-0.300068	0.677	0.852	1
Klhl9	0.00620827	0.381301	0.333	0.185	1
Naaa	0.00661373	-0.332253	0.354	0.568	1
Mbtd1	0.0066293	-0.272279	0.094	0.259	1
Raly	0.00697024	-0.251599	0.396	0.642	1
Psmd11	0.00705071	-0.25391	0.208	0.432	1
Gna13	0.0072512	-0.257411	0.125	0.333	1
Cndp2	0.0073298	-0.305579	0.312	0.519	1
Ccl24	0.00734557	-0.574694	0.229	0.457	1
Tob2	0.00743233	-0.306856	0.25	0.457	1
Ifi204	0.00752153	0.449381	0.5	0.333	1
Ecm1	0.00755942	0.516804	0.406	0.296	1
Bak1	0.00771026	-0.311917	0.125	0.272	1
Blvra	0.00806121	-0.310824	0.177	0.395	1
Rbpj	0.00814248	-0.272351	0.448	0.679	1
Ubald2	0.00869263	-0.278613	0.208	0.37	1
Tuba1c	0.00901257	-0.308348	0.25	0.444	1
Tspo	0.00930123	-0.251655	0.677	0.864	1
Hsp90b1	0.00976893	0.358996	0.823	0.753	1
Egr2	0.00982364	-0.307486	0.344	0.58	1
Cyp4f18	0.00984437	0.363056	0.469	0.346	1
Ccl9	0.00999325	0.285932	0.969	0.926	1
Marcksl1	0.0100071	-0.352749	0.677	0.802	1
Ctsl	0.0100402	0.422084	0.469	0.296	1
Map4k4	0.0102377	-0.36151	0.125	0.259	1
Cops6	0.0104737	-0.255692	0.219	0.395	1
Tbca	0.0108494	0.371025	0.698	0.617	1
Gapdh	0.0108724	-0.295512	0.688	0.815	1
Tspyl1	0.0109605	-0.253221	0.125	0.309	1
Ndufa11	0.0110516	-0.252754	0.406	0.593	1
Cd52	0.0114272	-0.3223	0.844	0.926	1
Chd9	0.0116688	0.292937	0.271	0.111	1
Gsr	0.0118278	0.622738	0.344	0.21	1
Lcp1	0.011973	-0.252458	0.656	0.827	1
Cox16	0.0124243	0.360373	0.281	0.16	1
Mdh1	0.0125471	-0.254472	0.26	0.469	1
Fxyd2	0.0127018	-0.35194	0.167	0.383	1
Scpep1	0.0127028	-0.318505	0.26	0.407	1
Magoh	0.0127905	0.385307	0.323	0.21	1
Ptprc	0.0128473	0.377229	0.76	0.741	1
Gspt1	0.0129829	0.287629	0.312	0.173	1
Eif1a	0.0134463	-0.260984	0.156	0.333	1
Stap1	0.0139558	0.429329	0.271	0.16	1
Nme2	0.0142872	0.386749	0.458	0.346	1
Nsa2	0.0154042	-0.264652	0.427	0.642	1
AC160336.1	0.0166408	-0.463679	0.208	0.383	1
Msr1	0.0178749	0.382034	0.302	0.198	1
Jund	0.0179014	0.289846	0.99	0.963	1
Rragc	0.0179428	-0.281446	0.125	0.284	1
Grn	0.0180446	-0.295025	0.781	0.914	1
Arhgap30	0.0184533	0.376688	0.448	0.37	1
Hcls1	0.0185058	-0.261732	0.448	0.642	1
Gadd45b	0.0195215	-0.350827	0.281	0.432	1
Tnip3	0.0199388	-0.359467	0.177	0.358	1
Bscl2	0.0201678	-0.252793	0.188	0.346	1
Zfp36l2	0.0204932	0.304524	0.906	0.901	1
Commd3	0.0213384	0.315346	0.354	0.21	1
Fermt3	0.0219315	-0.306319	0.302	0.444	1
Ski	0.0222574	-0.256022	0.146	0.309	1
Lgals3	0.0223899	0.363157	0.906	0.877	1
Pepd	0.0226718	-0.255805	0.365	0.543	1
Tm6sf1	0.0233694	0.357759	0.677	0.605	1
Ap1b1	0.0235988	-0.306527	0.146	0.321	1
Map3k1	0.0245482	0.318529	0.365	0.247	1
Gas6	0.0246433	-0.364222	0.167	0.346	1
Ik	0.0255388	0.365416	0.292	0.21	1
Aes	0.0257261	-0.328297	0.354	0.494	1
Cd44	0.026142	0.322162	0.74	0.691	1
Tra2a	0.0274287	0.363151	0.406	0.309	1
F13a1	0.0287075	-0.268767	0.604	0.79	1
Igfbp4	0.0291724	-0.360497	0.302	0.457	1
Hexb	0.0297653	-0.266013	0.24	0.395	1
Cct8	0.0302049	0.346023	0.51	0.395	1
Vmp1	0.0332545	0.398828	0.552	0.519	1
Sdc4	0.0337626	-0.423686	0.208	0.395	1
Cetn3	0.0341976	0.31646	0.323	0.222	1
Orai1	0.0380573	0.275202	0.375	0.272	1
Rap1a	0.0381994	0.365811	0.76	0.728	1
Sgpp1	0.0394928	-0.288806	0.146	0.272	1
Fam46a	0.0403495	0.424779	0.479	0.395	1
Diaph1	0.0408402	0.338513	0.302	0.235	1
Psma4	0.0420428	-0.255747	0.448	0.58	1
Ddx6	0.0437374	0.256275	0.344	0.222	1
Bcl2a1b	0.0457013	-0.449898	0.469	0.556	1
Glmp	0.0481382	-0.25756	0.188	0.309	1
Ccl3	0.0487523	0.442661	0.26	0.173	1
C1qa	0.0499288	-0.290625	0.802	0.926	1
Bcl2a1d	0.0514296	-0.330113	0.302	0.444	1
Psmb8	0.0519312	-0.255467	0.594	0.691	1
Ccr1	0.0545494	0.372377	0.271	0.222	1
Hspa1a	0.0554666	0.483194	0.542	0.444	1
Cxcl16	0.0573582	-0.258088	0.188	0.296	1
Rrbp1	0.057703	0.31161	0.688	0.642	1
Ifi35	0.0579419	0.346592	0.271	0.21	1
Psmc1	0.0584829	0.295217	0.292	0.222	1
Hnrnph1	0.0598121	0.292867	0.479	0.407	1
Hspd1	0.0598774	0.309473	0.281	0.21	1
Tmem176b	0.0630332	-0.311109	0.792	0.84	1
Rtp4	0.0632492	0.387944	0.333	0.222	1
Nfil3	0.063441	0.268904	0.323	0.21	1
Fcgrt	0.0649587	-0.262098	0.5	0.654	1
Pnisr	0.066019	0.363331	0.292	0.235	1
Fcf1	0.0679671	0.250745	0.302	0.21	1
Cd209f	0.0684353	-0.504628	0.146	0.272	1
Arpp19	0.0702941	0.253817	0.583	0.531	1
Mgl2	0.0709424	-0.364181	0.396	0.506	1
Samhd1	0.0715681	0.387496	0.688	0.704	1
1810022K09Rik	0.0759734	0.266277	0.302	0.247	1
Apbb1ip	0.0761246	0.27623	0.5	0.407	1
Mndal	0.0762286	0.380936	0.417	0.358	1
Sf3b6	0.0765045	0.297289	0.562	0.506	1
Igf1	0.0778194	-0.307704	0.281	0.395	1
Icam1	0.0787183	-0.27236	0.302	0.42	1
Atp6v0b	0.0808458	0.270697	0.781	0.765	1
BC031181	0.0817831	0.290143	0.427	0.37	1
Ctsd	0.0831032	0.457911	0.76	0.802	1
Eif4ebp1	0.0833436	0.26073	0.375	0.321	1
Pcbp1	0.083417	0.319501	0.646	0.617	1
Ifitm6	0.0907206	0.316264	0.594	0.531	1
Eif4e	0.0930754	0.262606	0.333	0.296	1
Slc11a1	0.0954171	0.316758	0.417	0.37	1
Tmsb10	0.0968857	-0.332276	0.906	0.901	1
Snx20	0.0985947	0.304857	0.417	0.358	1
Rchy1	0.100067	0.293707	0.323	0.284	1
Cd81	0.102157	-0.254121	0.458	0.605	1
Btk	0.103375	0.252113	0.26	0.185	1
Oas1a	0.104326	0.292026	0.323	0.259	1
Ube2n	0.107008	0.276663	0.458	0.407	1
C4b	0.10711	-0.262033	0.156	0.284	1
Plbd1	0.107222	-0.26926	0.5	0.593	1
Irf8	0.10957	0.326921	0.333	0.296	1
Hnrnpu	0.110598	0.278583	0.698	0.704	1
Rnf141	0.112328	0.304299	0.292	0.247	1
Manf	0.115218	0.338974	0.438	0.407	1
Tcf25	0.115946	0.301013	0.396	0.358	1
Ms4a6c	0.116225	0.347546	0.802	0.802	1
Birc3	0.116679	0.252199	0.292	0.222	1
Mrps18c	0.117874	0.314361	0.365	0.333	1
Smpdl3a	0.118281	0.305574	0.521	0.469	1
Il1b	0.119756	0.330019	0.698	0.63	1
Gpr65	0.120135	0.299102	0.344	0.296	1
Plac8	0.127351	0.821933	0.365	0.284	1
Ftl1-ps1	0.128213	0.308137	0.417	0.407	1
Sowahc	0.128329	0.339183	0.323	0.272	1
Rala	0.12877	0.255392	0.281	0.247	1
Eno1	0.129027	0.320705	0.698	0.679	1
Cfp	0.134275	0.297455	0.812	0.815	1
Ifi203	0.137075	0.488962	0.354	0.333	1
Fam105a	0.137866	0.299941	0.385	0.358	1
Sar1b	0.138334	0.271005	0.271	0.235	1
Frmd4b	0.1389	0.282194	0.344	0.284	1
Fam111a	0.140537	0.288123	0.469	0.444	1
Rexo2	0.141652	0.299048	0.396	0.37	1
Ddx5	0.142871	0.256684	0.896	0.938	1
Degs1	0.146466	0.291481	0.385	0.346	1
Irf5	0.154535	0.252306	0.604	0.568	1
Ap3s1	0.155519	0.265507	0.458	0.432	1
Pdia6	0.161317	0.28614	0.562	0.531	1
Nr4a1	0.177969	0.260653	0.844	0.864	1
Foxn3	0.179456	0.269178	0.385	0.383	1
Gstp1	0.187821	0.297398	0.396	0.383	1
Pld3	0.196376	0.281293	0.344	0.321	1
S100a11	0.199089	0.256689	0.771	0.79	1
Pmaip1	0.201262	0.420645	0.344	0.321	1
Ccl4	0.216015	-0.494505	0.198	0.272	1
Pigx	0.218986	0.268603	0.271	0.259	1
Pltp	0.221063	0.250541	0.781	0.765	1
Stk17b	0.224455	0.313712	0.49	0.519	1
Sat1	0.226131	0.267021	0.854	0.889	1
Ms4a6b	0.227405	0.320473	0.49	0.506	1
Uqcrfs1	0.233342	0.263461	0.51	0.494	1
Ear2	0.234795	0.485717	0.51	0.531	1
Cd36	0.235492	0.308398	0.719	0.691	1
Hnrnpc	0.24365	0.302223	0.344	0.358	1
Cers2	0.258779	0.268681	0.333	0.333	1
Rab8b	0.26173	0.252168	0.448	0.444	1
Bst2	0.267116	-0.250489	0.469	0.593	1
Lamtor4	0.272456	0.307819	0.542	0.593	1
Pcbd2	0.287335	0.294402	0.281	0.284	1
Abca1	0.312028	0.312383	0.281	0.247	1
Eny2	0.335313	0.263842	0.302	0.333	1
Trf	0.367098	0.316532	0.75	0.827	1
Eif4g1	0.390537	0.276753	0.24	0.272	1
Cdk2ap2	0.430883	0.266764	0.698	0.778	1
Mafb	0.450711	0.262158	0.677	0.728	1
Cox17	0.499419	0.265965	0.562	0.642	1
Clec10a	0.552185	0.329273	0.531	0.58	1
Msrb1	0.591261	0.284852	0.49	0.531	1
Dab2	0.957516	0.262645	0.552	0.642	1

## Sheet: Cluster 7
	p_val	avg_logFC	pct.1	pct.2	p_val_adj
Gm10076	7.7938e-09	1.46717	0.774	0.294	0.000106791
Gm11808	6.54138e-08	-0.94284	0.645	0.941	0.0008963
S100a4	3.77632e-06	-0.887444	0.677	0.971	0.0517432
Plp2	4.44673e-06	-0.645522	0.129	0.735	0.060929
Glod4	2.378e-05	-0.473591	0.032	0.441	0.325833
S100a6	2.60087e-05	-0.541124	0.968	1	0.356372
Lmo1	3.37045e-05	-0.733946	0.226	0.706	0.461819
Actg1	3.5706e-05	-0.375835	0.968	1	0.489244
Slc25a4	3.64372e-05	-0.731987	0.194	0.618	0.499262
Fau	7.55969e-05	-0.495806	0.968	1	1
Malat1	0.000105135	0.694951	1	1	1
Lsp1	0.000106408	-0.420177	0.935	1	1
Pcbp2	0.000107903	-0.438109	0.645	1	1
Paics	0.000225098	-0.454292	0.097	0.5	1
Rnps1	0.00023245	-0.39889	0.032	0.353	1
Tpt1	0.000283617	-0.34941	1	1	1
H2-D1	0.000302846	0.474209	1	1	1
Snrnp25	0.000314461	-0.281215	0	0.265	1
Iars2	0.000314461	-0.31087	0	0.265	1
Rnf20	0.000314461	-0.384054	0	0.265	1
Tmsb10	0.000320939	-0.673145	0.871	0.971	1
Dok1	0.000387213	0.493444	0.516	0.147	1
Psmc2	0.000410015	-0.520398	0.097	0.471	1
Ccl9	0.000429457	0.505869	1	0.971	1
Mrpl52	0.000434262	-0.424251	0.742	0.941	1
Cirbp	0.000470158	-0.552973	0.258	0.647	1
Zyx	0.000546244	-0.57671	0.677	0.882	1
Cox8a	0.000556754	-0.350728	0.871	1	1
Ifngr1	0.000714477	0.744783	0.871	0.647	1
Dap	0.000759368	-0.432476	0.161	0.588	1
Ndufa6	0.000786957	-0.518966	0.742	0.971	1
Hspa5	0.000858481	0.609507	0.935	0.765	1
Scarb2	0.000905913	0.594404	0.613	0.294	1
Rbm3	0.000910517	-0.535643	0.871	0.971	1
Cog8	0.00098131	0.420795	0.29	0.029	1
Sap18	0.000988001	0.629117	0.742	0.529	1
Arf5	0.00102977	-0.342188	0.806	1	1
Pex6	0.00105272	0.409034	0.29	0.029	1
Nucks1	0.00116535	-0.494108	0.258	0.647	1
Mrto4	0.00127887	-0.390611	0.129	0.5	1
Gpi1	0.00136262	-0.376477	0.548	0.912	1
Cd74	0.00145441	0.386575	1	1	1
Clec4b1	0.00148506	0.481384	0.968	0.853	1
Pdap1	0.00154846	-0.46633	0.129	0.471	1
Rac1	0.00161882	-0.422015	0.742	0.971	1
Lmna	0.00167892	-0.491519	0.387	0.765	1
Nek7	0.00171159	0.420094	0.484	0.176	1
S100a11	0.00171929	-0.48962	0.871	1	1
Creb3	0.00177774	0.422226	0.355	0.059	1
Cd36	0.00180316	0.80633	0.548	0.265	1
Cnn2	0.00185779	-0.491327	0.645	0.912	1
Tmem165	0.00186396	0.371355	0.387	0.118	1
Uqcrh	0.00192137	-0.399179	0.839	1	1
Sav1	0.00197151	0.481254	0.29	0.029	1
Lage3	0.00198753	-0.335789	0.129	0.5	1
Ddx6	0.00200929	-0.507003	0.258	0.618	1
Atp5e	0.00211212	-0.390011	0.774	0.971	1
H2-Eb1	0.00212046	0.347349	1	1	1
Tm9sf3	0.00218123	0.465739	0.677	0.324	1
Plin2	0.00239701	0.897411	0.742	0.588	1
Csnk1d	0.00256651	-0.322088	0.065	0.353	1
Gfer	0.00270693	-0.371051	0.097	0.412	1
Tfg	0.00291113	-0.356846	0.065	0.353	1
Atp5c1	0.00298852	-0.44455	0.71	0.882	1
Cd24a	0.00307261	-0.558392	0.355	0.794	1
S100a10	0.00309202	-0.447521	0.839	0.971	1
Rnf138	0.00317578	-0.315057	0.032	0.294	1
Seh1l	0.00320746	-0.327706	0.097	0.471	1
Cdv3	0.00326654	-0.397689	0.323	0.676	1
Churc1	0.00332106	-0.44327	0.323	0.676	1
Rack1	0.00336248	-0.309916	0.903	1	1
Arhgap39	0.00336358	0.437882	0.29	0.059	1
Ahnak	0.00339104	-0.517216	0.774	0.941	1
Inpp5f	0.00351507	0.422764	0.323	0.088	1
Borcs8	0.00353614	-0.328916	0.097	0.382	1
Gnai2	0.0036527	-0.357062	0.806	0.971	1
Serbp1	0.00391837	-0.30848	0.677	0.912	1
Abhd12	0.00394168	0.56369	0.677	0.441	1
Gatm	0.00407978	-0.544847	0.032	0.265	1
Ucp2	0.00410117	-0.480949	0.806	0.941	1
Plec	0.0041055	-0.385662	0.129	0.412	1
Eif2s3y	0.00422068	-0.32758	0.129	0.471	1
Gabarapl1	0.00468282	-0.399391	0.065	0.324	1
Nedd8	0.00469848	-0.31276	0.742	0.971	1
Axl	0.00478721	0.506615	0.355	0.088	1
Fkbp8	0.0048236	-0.384796	0.387	0.676	1
Rmnd5b	0.00488518	-0.259294	0.032	0.294	1
Zfp710	0.00503765	-0.270365	0.065	0.353	1
Wdr33	0.0051752	0.399439	0.29	0.059	1
Ap1b1	0.0052035	-0.37185	0.032	0.265	1
Dynll1	0.00527331	0.519281	0.839	0.765	1
H3f3a	0.00538964	-0.262317	0.839	1	1
Smap1	0.00554136	-0.284557	0.161	0.559	1
Rab10	0.00556125	-0.29951	0.484	0.824	1
Pabpn1	0.00567691	-0.300609	0.065	0.324	1
Prkar1a	0.00585562	-0.415263	0.387	0.676	1
Cisd1	0.00593798	-0.3265	0.097	0.353	1
Usp18	0.00632871	0.354316	0.258	0.059	1
Slc25a3	0.00637499	-0.363271	0.839	0.971	1
H2-Aa	0.00653848	0.276998	1	1	1
Milr1	0.00659556	-0.347433	0.097	0.382	1
Cyth2	0.00661031	-0.298145	0.032	0.265	1
Ndufb4	0.00702348	-0.251873	0.419	0.824	1
Snx20	0.00705483	-0.345059	0.419	0.794	1
Hspa1a	0.00705923	0.731151	0.742	0.559	1
Polr1d	0.00705941	-0.366575	0.581	0.824	1
Xpo1	0.00721778	-0.371177	0.065	0.294	1
Cdipt	0.0072249	-0.319293	0.161	0.529	1
Hnrnpab	0.00722681	-0.428474	0.419	0.735	1
Tagln2	0.00723843	-0.278787	0.871	1	1
Uqcr11	0.00723994	-0.403345	0.677	0.912	1
Rras	0.00728409	-0.363208	0.161	0.441	1
Srsf3	0.00732208	-0.487054	0.548	0.794	1
Larp7	0.00784214	-0.292461	0.129	0.471	1
Sec16b	0.00788703	0.350885	0.258	0.059	1
Tmem59	0.00791814	0.447015	0.935	0.824	1
Rraga	0.00811206	0.32233	0.387	0.118	1
Daglb	0.00818704	0.500118	0.548	0.294	1
Ctss	0.00818819	0.363911	1	1	1
Sod1	0.00827638	-0.479173	0.323	0.618	1
Ptov1	0.008369	-0.35515	0.194	0.471	1
Tmem219	0.00850972	-0.31743	0.226	0.588	1
Ywhaz	0.00851146	-0.323153	0.548	0.853	1
Mogs	0.008522	0.511831	0.29	0.088	1
Vasp	0.00854722	-0.434613	0.355	0.706	1
Mdh1	0.0085491	-0.36414	0.29	0.647	1
Sh3bgrl3	0.00869356	-0.394921	0.935	0.971	1
Clec4a3	0.00876478	0.630589	0.613	0.471	1
Stt3b	0.00879271	0.465889	0.355	0.118	1
Clec4a1	0.00933355	0.545061	0.613	0.412	1
Fth1	0.00934921	0.295198	1	1	1
Hnrnpa2b1	0.00937546	0.389631	0.935	0.912	1
Agpat4	0.00951311	-0.456269	0.484	0.735	1
Ccnd3	0.00964883	-0.512423	0.323	0.559	1
L1cam	0.00989429	-0.3273	0.032	0.265	1
Srp9	0.0101354	-0.40399	0.581	0.853	1
Efr3a	0.0101775	-0.337321	0.258	0.559	1
Gsn	0.010202	-0.272951	0.387	0.794	1
Tmtc2	0.0103427	0.559837	0.452	0.206	1
Rap1gds1	0.0105202	0.410028	0.29	0.059	1
H2-Ab1	0.010748	0.372947	1	1	1
Vat1	0.0107636	-0.315376	0.129	0.382	1
Sema4d	0.0108631	0.50801	0.387	0.176	1
Arl2bp	0.011084	-0.308761	0.194	0.529	1
Tln1	0.0111977	-0.363489	0.452	0.765	1
Tep1	0.0113558	-0.479267	0.355	0.647	1
Arpc4	0.0115288	-0.322068	0.645	0.912	1
Smarca5	0.0115744	-0.302763	0.129	0.382	1
Coro2a	0.0121021	-0.26018	0.065	0.412	1
Fam173b	0.0121205	0.386522	0.258	0.059	1
Lgmn	0.01216	0.511168	0.677	0.412	1
Cd9	0.0121766	-0.457902	0.677	0.853	1
Ndufa3	0.0121923	-0.308337	0.742	0.941	1
Bnip3l	0.0124176	-0.368105	0.258	0.588	1
Add1	0.0125802	-0.277178	0.065	0.265	1
Fam207a	0.0126016	0.320534	0.323	0.059	1
Txn1	0.012756	-0.390688	0.516	0.824	1
Serpinb1a	0.0130763	-0.375933	0.065	0.265	1
Gpatch11	0.0131582	0.371288	0.323	0.118	1
Elmo2	0.013171	0.500012	0.516	0.265	1
Itm2b	0.0132295	0.360777	1	0.971	1
Pirb	0.0133036	0.449709	0.774	0.618	1
Prmt1	0.013475	-0.402656	0.258	0.5	1
Mrpl30	0.0135896	-0.374284	0.419	0.647	1
Qpct	0.0135931	-0.392665	0.129	0.441	1
Thoc7	0.013947	-0.3379	0.226	0.529	1
Bag1	0.014036	-0.348043	0.484	0.765	1
Cbr2	0.0140596	-0.277369	0.065	0.265	1
Lcp2	0.0141275	0.430473	0.419	0.176	1
Pgrmc1	0.0142007	-0.271553	0.065	0.353	1
Rtraf	0.0143906	-0.303052	0.581	0.853	1
Erp44	0.0144229	-0.32943	0.226	0.529	1
Taf10	0.0147067	-0.304652	0.419	0.765	1
Hk2	0.0147618	-0.323744	0.161	0.471	1
Ppp2r1a	0.0149394	0.394258	0.452	0.235	1
Scamp2	0.0149845	-0.297367	0.323	0.647	1
Nup210	0.0151039	-0.337634	0.129	0.382	1
Uqcc3	0.0151066	-0.321963	0.355	0.676	1
Znrd1	0.0158435	-0.293712	0.161	0.412	1
Zbtb7a	0.0163072	-0.337013	0.226	0.559	1
Cdc37	0.0166956	0.475977	0.71	0.441	1
Sde2	0.0167055	-0.282776	0.129	0.382	1
Flna	0.0169994	-0.287324	0.742	0.941	1
Pum2	0.0172095	0.44362	0.484	0.265	1
Cox7a2l	0.01745	-0.410339	0.742	0.882	1
Lifr	0.0176025	0.586397	0.516	0.294	1
Gga1	0.0176842	-0.313474	0.129	0.441	1
Rrm1	0.0178012	-0.359258	0.032	0.265	1
H2-Ke6	0.0178921	-0.278069	0.097	0.324	1
Prelid1	0.0180017	-0.396465	0.581	0.794	1
Aldh9a1	0.0183202	0.457141	0.548	0.324	1
Dpy30	0.0183591	-0.311497	0.194	0.5	1
Lgals1	0.0188487	-0.487651	0.677	0.882	1
Ccm2	0.0190965	-0.277498	0.161	0.382	1
Tmod3	0.0191612	-0.312419	0.129	0.412	1
Nsa2	0.0193807	-0.324511	0.516	0.765	1
Nudcd2	0.0193929	0.277034	0.323	0.088	1
Ppp6r1	0.0199641	-0.289609	0.097	0.324	1
Lamtor1	0.0200173	-0.29849	0.516	0.794	1
Mat2b	0.0200277	0.369292	0.452	0.265	1
Serinc3	0.0201199	0.489883	0.71	0.441	1
Ogt	0.0202417	0.694537	0.484	0.265	1
Uqcrq	0.0203448	-0.288372	0.742	0.941	1
Zcchc11	0.0204338	0.327061	0.355	0.147	1
Chp1	0.0204377	-0.331125	0.226	0.471	1
Pdia6	0.0205602	0.644247	0.774	0.706	1
Bak1	0.0205617	-0.32819	0.323	0.618	1
Aco2	0.0206745	-0.279896	0.194	0.529	1
Synrg	0.0207315	-0.256158	0.065	0.294	1
Ncf2	0.0209855	-0.313431	0.484	0.794	1
Aes	0.0213541	-0.441166	0.581	0.735	1
Nedd9	0.0214278	0.379454	0.258	0.088	1
Zmynd8	0.0214574	0.420778	0.323	0.088	1
Ik	0.0214627	-0.354425	0.161	0.412	1
Fis1	0.0214729	-0.296751	0.516	0.794	1
Raly	0.021656	-0.276965	0.581	0.824	1
Rtf1	0.02168	-0.323878	0.194	0.529	1
Baz1a	0.0218401	-0.325463	0.226	0.529	1
Tnfaip8	0.0219597	-0.329451	0.419	0.706	1
Ppdpf	0.0221211	-0.330775	0.29	0.647	1
Egln2	0.022235	0.463003	0.387	0.206	1
Tlr2	0.0222531	0.400973	0.355	0.147	1
Rbm8a	0.0225558	-0.378129	0.484	0.706	1
Wbp2	0.0226676	-0.3288	0.097	0.294	1
Sppl3	0.0228524	0.369943	0.29	0.118	1
Cxcl2	0.0228549	0.619104	0.613	0.412	1
Smdt1	0.0229211	-0.31002	0.871	0.971	1
Vwa5a	0.0235197	0.320782	0.29	0.088	1
Slc48a1	0.0238327	-0.258955	0.29	0.618	1
Pgls	0.0240598	-0.379408	0.613	0.794	1
Snrpg	0.0241058	-0.291217	0.742	0.941	1
Sirt7	0.0241408	0.352233	0.323	0.147	1
Chchd5	0.0243364	0.254756	0.323	0.088	1
Hsp90b1	0.024981	0.435312	0.903	0.735	1
Gapdh	0.0251171	-0.318134	0.839	0.941	1
Runx1	0.0251433	0.496115	0.516	0.353	1
Gnas	0.0252934	-0.366421	0.806	0.941	1
Senp2	0.0254578	-0.252988	0.129	0.382	1
Mef2a	0.0258365	0.563837	0.387	0.235	1
Ikbkb	0.0258615	-0.347133	0.484	0.706	1
AC163018.1	0.0260335	-0.265918	0.097	0.324	1
Tpd52	0.0260641	0.414178	0.484	0.294	1
Bhlhe40	0.0261187	-0.2597	0.387	0.735	1
Dpp4	0.0265592	-0.268926	0.161	0.382	1
Tomm20	0.0270772	-0.312101	0.516	0.794	1
Atp5o.1	0.027092	-0.293867	0.516	0.794	1
Cdkn2d	0.027492	-0.286753	0.129	0.412	1
Dhcr24	0.0275711	-0.258157	0.065	0.294	1
Copb1	0.0282434	0.319965	0.323	0.147	1
Rbm26	0.0283833	0.307902	0.323	0.118	1
Slamf7	0.0284907	0.571538	0.645	0.5	1
Zfp385a	0.0285766	-0.277595	0.129	0.412	1
Morf4l1	0.0286664	-0.31066	0.71	0.853	1
Eif5a	0.0287055	-0.252056	0.71	0.912	1
Pa2g4	0.0287757	-0.261192	0.194	0.5	1
0610030E20Rik	0.0289074	0.285255	0.29	0.088	1
H2afv	0.0293138	-0.356444	0.419	0.676	1
Abraxas2	0.0296205	0.251287	0.258	0.059	1
Krt80	0.0296863	-0.441918	0.419	0.647	1
Nipsnap3b	0.0297668	0.301409	0.484	0.265	1
Arpc1b	0.0298204	-0.261375	0.935	1	1
Lman1	0.0299228	0.390278	0.323	0.147	1
Tppp3	0.0304602	-0.625639	0.355	0.559	1
Ptprj	0.0309128	0.398795	0.484	0.324	1
Anxa11	0.0310723	-0.278711	0.097	0.294	1
Mydgf	0.0312501	0.374176	0.484	0.265	1
Eif4g2	0.0314197	0.503773	0.71	0.647	1
Ripk1	0.0318746	-0.2572	0.129	0.412	1
Ski	0.0320221	0.340141	0.387	0.176	1
Babam1	0.0321177	-0.262862	0.161	0.412	1
Eif3i	0.0321689	-0.282771	0.581	0.824	1
Flot1	0.0322228	-0.255045	0.129	0.382	1
Ltc4s	0.0325035	-0.432864	0.194	0.441	1
Psma1	0.0325714	-0.41338	0.419	0.676	1
Vkorc1	0.0328054	0.322072	0.355	0.118	1
Jund	0.0329204	0.272751	1	1	1
Gabpb2	0.0337218	-0.253077	0.097	0.265	1
Aif1	0.034546	-0.351171	0.129	0.382	1
Gm12840	0.034678	0.629293	0.355	0.206	1
Dennd4b	0.0347602	0.393107	0.355	0.176	1
Gpx4	0.0349399	-0.331806	0.645	0.853	1
Slc16a3	0.0349963	-0.264488	0.097	0.294	1
Pik3r5	0.0350406	0.293941	0.29	0.118	1
Snrpb2	0.0356158	-0.262913	0.29	0.618	1
Naxe	0.0356498	0.414113	0.29	0.147	1
Arhgap9	0.0358968	-0.329613	0.387	0.588	1
Per1	0.0363252	0.592745	0.387	0.206	1
Mrpl51	0.0364729	-0.324216	0.226	0.382	1
Atp6v1f	0.0368773	-0.261565	0.677	0.941	1
1810037I17Rik	0.0369036	-0.32739	0.548	0.765	1
Rpn2	0.0371975	0.476253	0.677	0.618	1
Clec2i	0.0373738	0.325966	0.29	0.088	1
Dcaf12	0.0381937	-0.290631	0.258	0.529	1
Dek	0.0387875	-0.33903	0.516	0.706	1
Anp32e	0.0389644	-0.270937	0.323	0.647	1
Insig1	0.0392203	-0.37985	0.129	0.324	1
Rbm5	0.0396092	0.339508	0.419	0.206	1
Rer1	0.0397456	-0.257482	0.419	0.706	1
Higd2a	0.0398835	-0.291227	0.645	0.853	1
H2-T23	0.0401135	0.319189	0.581	0.324	1
Mfsd14b	0.0401404	-0.298939	0.258	0.529	1
Tuba1a	0.0403788	-0.329622	0.645	0.882	1
Sipa1l3	0.0408885	0.371546	0.29	0.147	1
Nop56	0.040914	0.332827	0.323	0.176	1
Coro1c	0.0412197	-0.251493	0.29	0.559	1
Lat2	0.0412378	-0.25405	0.387	0.647	1
Fcrls	0.0412922	-0.470739	0.484	0.676	1
Frg1	0.041302	0.310217	0.516	0.324	1
Lsm3	0.0415409	-0.314621	0.258	0.471	1
Tor1b	0.0417659	0.324261	0.29	0.118	1
Gng10	0.0421016	-0.288718	0.065	0.265	1
Mafb	0.0421546	0.524257	0.355	0.235	1
Plekhj1	0.0423964	-0.297948	0.323	0.588	1
Tnrc6b	0.0428647	-0.262502	0.129	0.324	1
Birc3	0.043156	0.599067	0.548	0.471	1
Rwdd1	0.0440412	-0.315253	0.452	0.647	1
Sfxn3	0.0440596	-0.319803	0.258	0.471	1
Cpeb4	0.045943	0.344722	0.29	0.088	1
Actr10	0.045946	-0.261934	0.194	0.412	1
Ubc	0.0464586	0.429679	0.903	0.912	1
Cct2	0.046997	-0.272897	0.29	0.588	1
Ctsc	0.0471528	0.541148	0.903	0.794	1
Sh3glb1	0.0473055	-0.411733	0.452	0.588	1
Tmem9b	0.0473772	0.328419	0.419	0.294	1
Ehd4	0.0479112	0.369821	0.645	0.412	1
Klf10	0.047918	-0.370258	0.129	0.353	1
Romo1	0.0479497	-0.289573	0.548	0.765	1
R3hdm4	0.0480098	-0.267496	0.194	0.441	1
Ndufc1	0.0482992	-0.268106	0.548	0.735	1
Gpr35	0.0485118	0.293423	0.323	0.147	1
Lpl	0.0485392	0.491843	0.452	0.265	1
Ly86	0.0489151	0.3935	0.806	0.735	1
Fcor	0.0491178	-0.297338	0.097	0.294	1
Csk	0.0495943	-0.303062	0.581	0.735	1
Ptms	0.049614	-0.316571	0.677	0.853	1
Ppp1r2	0.0496936	-0.289644	0.29	0.529	1
Mrpl14	0.0500188	-0.270301	0.452	0.647	1
Itgax	0.0500839	-0.316956	0.194	0.441	1
Wdr83os	0.0502703	-0.253165	0.387	0.618	1
Pilrb1	0.0502878	0.507487	0.452	0.324	1
Mrpl48	0.050358	-0.267517	0.161	0.382	1
G6pdx	0.0503861	-0.288974	0.129	0.294	1
Ndufa1	0.050808	-0.294964	0.677	0.824	1
Rnpep	0.0509568	0.356719	0.419	0.265	1
Arhgdib	0.0514271	-0.340632	0.806	0.882	1
H2-Q6	0.051539	-0.254346	0.129	0.382	1
Zfp511	0.0515393	-0.357336	0.129	0.324	1
Lamtor2	0.0516087	-0.277353	0.452	0.676	1
Mt1	0.0516243	0.414561	1	0.882	1
Cdc42se1	0.0520901	-0.344491	0.323	0.5	1
Ptpn2	0.0536012	-0.256218	0.097	0.265	1
Tmem39a	0.0538612	0.403601	0.516	0.382	1
Fam32a	0.054215	-0.274494	0.355	0.588	1
Eid1	0.0544995	-0.286696	0.29	0.529	1
Hspa1b	0.0546638	0.598656	0.29	0.147	1
Zcchc6	0.0551747	0.413299	0.419	0.294	1
Pik3cd	0.0553398	0.367497	0.387	0.265	1
Foxn3	0.0557167	0.321325	0.516	0.353	1
Tcf3	0.0562992	0.266528	0.323	0.176	1
Dynlrb1	0.0563532	-0.265499	0.548	0.765	1
Itgb7	0.0565675	-0.274733	0.581	0.794	1
Col4a2	0.0570977	0.512696	0.258	0.118	1
Stk38	0.0576214	0.313643	0.387	0.235	1
Cox16	0.0581894	0.352685	0.387	0.235	1
Ddx17	0.058415	0.315994	0.484	0.294	1
Atf6b	0.0585721	0.317273	0.258	0.118	1
Mafg	0.0588134	0.281161	0.258	0.118	1
Cers2	0.0588565	0.474918	0.387	0.235	1
Fam111a	0.0590105	0.279876	0.613	0.471	1
Lcp1	0.0590299	0.343947	0.968	0.912	1
Brd4	0.0596231	-0.288064	0.29	0.471	1
Eif4a3	0.0597094	0.354077	0.29	0.147	1
Med21	0.0599194	-0.284579	0.194	0.382	1
1810058I24Rik	0.060328	-0.290518	0.29	0.529	1
G3bp2	0.0606269	0.321927	0.548	0.324	1
Dennd1b	0.061143	0.485493	0.258	0.147	1
Cytip	0.0613069	-0.267008	0.613	0.824	1
Eef1b2	0.06152	-0.306134	0.645	0.824	1
Setd2	0.061528	0.360049	0.387	0.206	1
Sertad2	0.0617593	-0.302432	0.29	0.471	1
Gstp1	0.0620623	0.260376	0.452	0.265	1
Rnf187	0.062545	0.326418	0.645	0.471	1
Nagpa	0.0628777	0.359766	0.323	0.176	1
Cotl1	0.0629222	-0.300505	0.903	0.941	1
Txndc5	0.063017	0.383934	0.323	0.176	1
Mat2a	0.063113	0.402772	0.742	0.647	1
Cnot4	0.0633081	0.268113	0.29	0.147	1
Aimp1	0.0633423	-0.254467	0.226	0.441	1
Slc38a9	0.0636925	0.33301	0.29	0.118	1
Srsf7	0.0637985	-0.300722	0.484	0.676	1
Hcfc1r1	0.0650164	-0.322444	0.29	0.5	1
Uqcrfs1	0.0654629	-0.293625	0.516	0.735	1
Uba1	0.0655201	-0.307131	0.29	0.5	1
Lrrc59	0.0657014	0.334867	0.484	0.324	1
Limd2	0.0663951	-0.315427	0.258	0.529	1
Trib1	0.066444	-0.265301	0.419	0.618	1
Cebpb	0.0664807	0.665565	0.677	0.559	1
Ccnl2	0.0668464	0.366448	0.484	0.294	1
Atp5k	0.0669779	-0.279297	0.742	0.853	1
Fcna	0.0682862	0.264041	0.29	0.147	1
Eif3h	0.0687466	-0.275846	0.806	0.912	1
Reep3	0.0695888	-0.273661	0.226	0.441	1
Uqcr10	0.0698693	-0.344775	0.645	0.794	1
Clcn4	0.069983	-0.252676	0.097	0.265	1
Mapk14	0.0709869	0.258144	0.452	0.265	1
Rab14	0.0713487	0.33006	0.677	0.559	1
Pts	0.0723462	0.288577	0.355	0.235	1
9530068E07Rik	0.0727291	-0.299105	0.194	0.382	1
Calr	0.0727298	0.357504	0.839	0.912	1
Zeb2	0.0729849	-0.36312	0.677	0.824	1
AI467606	0.0735737	0.437293	0.613	0.5	1
Pold4	0.0738274	-0.255955	0.226	0.441	1
Me2	0.0740749	-0.283504	0.29	0.5	1
Map3k1	0.0744789	0.350612	0.323	0.176	1
Spcs3	0.0750802	0.340072	0.452	0.294	1
Ccl2	0.0755598	0.948173	0.548	0.412	1
Tnf	0.0757227	0.614338	0.548	0.412	1
Naga	0.0758698	-0.396392	0.419	0.647	1
Dnaja1	0.0761784	0.375875	0.806	0.735	1
Gm6377	0.0762068	0.314657	0.387	0.235	1
Agps	0.0765086	0.285852	0.355	0.176	1
H3f3b	0.0779524	0.275202	1	1	1
Atp5j2	0.0785559	-0.298795	0.806	0.882	1
Pcnp	0.078657	0.278935	0.355	0.206	1
Tmem176b	0.078772	0.261561	1	1	1
Creg1	0.0793063	0.362303	0.806	0.735	1
Ppp1r18	0.0795587	-0.281828	0.452	0.647	1
Mbp	0.0807849	0.360377	0.258	0.147	1
Vim	0.081196	-0.336684	0.968	0.971	1
Ctsd	0.0815869	0.381405	0.645	0.588	1
Mfsd1	0.082576	0.400129	0.323	0.206	1
Cd300a	0.0826797	0.371934	0.677	0.529	1
Dnmt3a	0.08282	0.388445	0.323	0.206	1
Psap	0.0830355	0.303352	1	1	1
Snx2	0.0833356	-0.288207	0.29	0.5	1
Cnpy3	0.0835217	0.425785	0.387	0.324	1
Cpq	0.0846463	0.342643	0.29	0.176	1
Myh9	0.0849356	0.359692	0.484	0.324	1
Elk4	0.0851121	0.409697	0.323	0.206	1
Ece1	0.0865942	0.412748	0.258	0.147	1
Gm26532	0.086922	0.471416	0.742	0.647	1
Cyp4f18	0.0879992	0.405936	0.387	0.235	1
Fmnl1	0.0888801	0.369538	0.516	0.412	1
Tnfsf9	0.0894428	0.782982	0.677	0.647	1
Psma6	0.0900302	-0.259027	0.387	0.647	1
Rnf146	0.0913796	0.276606	0.387	0.235	1
H2afz	0.0914823	-0.301817	0.903	1	1
Aebp2	0.091541	0.316298	0.452	0.294	1
Qrich1	0.0917693	-0.280146	0.129	0.324	1
Usf2	0.0922634	0.292514	0.516	0.382	1
Smchd1	0.0933083	0.3398	0.419	0.294	1
Scoc	0.0936414	0.391327	0.258	0.176	1
Ppt2	0.094587	0.390394	0.258	0.176	1
Rab11a	0.0951985	-0.281225	0.516	0.706	1
Tardbp	0.0952189	0.335123	0.387	0.265	1
Pdia4	0.0964509	0.281279	0.387	0.235	1
Rap2b	0.0975515	-0.273687	0.161	0.324	1
Eif3c	0.0976877	0.3833	0.548	0.471	1
Mycbp2	0.0984625	0.340164	0.419	0.294	1
Klf13	0.0991612	0.33797	0.548	0.412	1
Dok2	0.0999843	-0.273933	0.516	0.706	1
Cd300c2	0.101143	0.420344	0.419	0.265	1
Deptor	0.101411	-0.315561	0.129	0.294	1
BC028528	0.103742	0.300455	0.806	0.765	1
Cks1b	0.105313	-0.293255	0.194	0.353	1
Ndufb2	0.106683	-0.303754	0.419	0.618	1
Zfp36l2	0.108204	0.374159	0.774	0.676	1
Il10ra	0.108801	0.272184	0.516	0.353	1
Ywhag	0.109043	-0.258846	0.387	0.588	1
Lyz2	0.109441	0.396851	1	1	1
Creb1	0.110079	0.30675	0.387	0.235	1
Fosl2	0.110202	-0.313115	0.452	0.706	1
Tmem208	0.111988	0.312802	0.484	0.324	1
Hmgb2	0.112053	-0.407335	0.161	0.265	1
Sdhb	0.112834	-0.250004	0.484	0.647	1
Gpsm3	0.113002	-0.277333	0.548	0.647	1
Ccr5	0.113069	0.383459	0.419	0.294	1
Plekha2	0.113812	0.287171	0.452	0.294	1
H2-Q4	0.11423	0.437619	0.29	0.176	1
Smim10l1	0.114817	-0.292312	0.161	0.324	1
Lyz1	0.116837	0.891935	0.806	0.765	1
H2-DMb2	0.116879	-0.313886	0.613	0.735	1
Ctsz	0.116941	0.277735	0.935	0.941	1
Atxn7l3b	0.117529	0.28633	0.484	0.324	1
Macf1	0.117852	0.284738	0.355	0.206	1
Mrpl24	0.118176	0.260856	0.419	0.324	1
Adam19	0.118248	-0.277911	0.129	0.294	1
Gorasp2	0.118859	0.324687	0.258	0.176	1
Srrm1	0.121406	0.315147	0.484	0.412	1
Lrrc25	0.122681	0.365176	0.516	0.471	1
Kpna4	0.123161	0.326081	0.548	0.471	1
Atxn10	0.124337	0.290353	0.29	0.176	1
Ier2	0.124394	0.302675	1	1	1
Psmb8	0.127793	-0.255515	0.774	0.882	1
Ifnar2	0.128182	0.313274	0.355	0.235	1
Grcc10	0.130644	0.304418	0.71	0.706	1
Apoe	0.130713	0.919617	0.935	0.941	1
Notch2	0.132019	0.615738	0.516	0.471	1
Tmem164	0.132382	0.26838	0.29	0.147	1
Itpkb	0.134966	-0.28522	0.194	0.353	1
Srsf10	0.135144	0.277719	0.419	0.294	1
Itpr1	0.135463	0.419695	0.452	0.382	1
Tubb5	0.135813	-0.319732	0.806	0.824	1
Clic4	0.13663	-0.32371	0.387	0.647	1
Samhd1	0.138303	0.354639	0.742	0.735	1
1810022K09Rik	0.141735	-0.331888	0.258	0.324	1
Neat1	0.144797	0.330863	0.871	0.912	1
Tpr	0.146008	-0.261548	0.323	0.471	1
Mier1	0.146487	0.279344	0.29	0.206	1
Marf1	0.146579	0.329802	0.323	0.265	1
Adprh	0.147235	0.386244	0.355	0.265	1
Cd209d	0.147838	-0.329079	0.387	0.588	1
Sun2	0.149122	0.283052	0.29	0.176	1
Shkbp1	0.150005	0.28298	0.29	0.176	1
Cybb	0.150298	0.340918	0.71	0.676	1
Sdf2l1	0.150742	0.441761	0.742	0.765	1
Armc8	0.150769	0.309212	0.355	0.235	1
Hpcal1	0.154533	0.288436	0.613	0.529	1
Plxdc2	0.155756	0.262267	0.355	0.235	1
Erh	0.157943	0.287873	0.548	0.5	1
Rassf3	0.15912	0.269079	0.355	0.265	1
Ccl4	0.160032	0.93034	0.452	0.324	1
Rassf4	0.160397	0.254788	0.806	0.765	1
Rala	0.161609	0.274719	0.548	0.441	1
Pkib	0.164128	-0.261123	0.161	0.265	1
Anp32b	0.164562	-0.261893	0.645	0.794	1
Tsnax	0.16481	0.285349	0.29	0.206	1
Pvr	0.164835	-0.259201	0.258	0.412	1
Itpripl1	0.167105	0.29288	0.29	0.206	1
Rassf5	0.168412	0.30545	0.419	0.294	1
Stard8	0.169474	0.279069	0.258	0.176	1
Bcap31	0.169845	0.300617	0.613	0.5	1
Lman2	0.17036	0.324575	0.645	0.559	1
Tmem51	0.171568	0.302735	0.484	0.353	1
Sowahc	0.172115	0.370599	0.452	0.382	1
Yy1	0.173616	0.32885	0.387	0.353	1
Inpp5d	0.174564	0.293111	0.29	0.235	1
Ybx1	0.176038	-0.264149	0.806	0.912	1
Cd63	0.17705	0.619973	0.355	0.265	1
Bcl2a1a	0.177096	0.301454	0.516	0.441	1
Cd48	0.177795	0.332999	0.806	0.824	1
Adrm1	0.178457	0.264632	0.419	0.353	1
Pmaip1	0.180113	0.483547	0.613	0.647	1
Cox6c	0.181434	-0.302002	0.839	0.912	1
Ebi3	0.182278	0.308195	0.419	0.353	1
Tmed9	0.182618	0.3643	0.548	0.559	1
Swap70	0.184343	0.272858	0.323	0.235	1
2900097C17Rik	0.184382	0.277247	0.548	0.441	1
C1qa	0.18545	0.316422	0.516	0.853	1
Ncf1	0.185668	0.291245	0.548	0.5	1
Lst1	0.186602	0.292611	0.258	0.206	1
AB124611	0.186658	0.277729	0.516	0.382	1
Adam10	0.18695	0.253616	0.29	0.206	1
Unc93b1	0.19	0.297047	0.935	0.882	1
Crlf2	0.197082	0.312175	0.677	0.618	1
Pdcd6ip	0.198747	0.272594	0.419	0.324	1
Tpm4	0.198794	0.266085	0.806	0.765	1
Arid1a	0.198845	0.346465	0.387	0.353	1
Dhrs3	0.201506	0.302892	0.516	0.441	1
Cd44	0.202201	-0.268108	0.548	0.706	1
Zdhhc3	0.202624	0.424817	0.258	0.235	1
Nisch	0.202858	0.367286	0.29	0.206	1
Tgfbi	0.20307	-0.288158	0.516	0.618	1
Gas7	0.205985	0.312677	0.452	0.353	1
St8sia4	0.207352	0.312378	0.581	0.529	1
Evi2a	0.207933	0.279651	0.774	0.706	1
Stt3a	0.208627	0.341081	0.419	0.353	1
Tor1a	0.209215	0.284609	0.419	0.353	1
Cfp	0.214338	0.420327	0.871	0.853	1
Ccdc50	0.217067	0.278518	0.387	0.353	1
Sypl	0.218662	0.255561	0.387	0.294	1
Arhgef6	0.220597	0.31888	0.484	0.441	1
Tm6sf1	0.224067	0.250275	0.742	0.676	1
Tmed5	0.225981	0.327496	0.581	0.529	1
Drg1	0.22867	0.277839	0.258	0.265	1
Srsf11	0.229832	0.302793	0.613	0.588	1
Gpcpd1	0.229985	0.281082	0.548	0.471	1
St3gal5	0.232532	0.356169	0.548	0.588	1
Asah1	0.232778	0.322765	0.71	0.618	1
Ptpre	0.233389	0.30909	0.516	0.5	1
Cct8	0.233814	0.260815	0.548	0.559	1
Naa38	0.23602	0.262918	0.516	0.5	1
Tnip3	0.239937	0.425411	0.806	0.735	1
Irf1	0.247461	0.301267	0.355	0.294	1
Grk3	0.248655	0.311866	0.452	0.382	1
Rab43	0.249205	-0.292043	0.226	0.294	1
Egr2	0.250741	0.256725	0.774	0.735	1
Cd83	0.252161	0.296254	0.903	0.882	1
Cd180	0.255426	0.321081	0.258	0.235	1
Rell1	0.261103	0.2589	0.323	0.294	1
Pdia3	0.264122	0.313106	0.871	0.912	1
Cd37	0.271347	0.299475	0.548	0.588	1
Psma4	0.271486	-0.286633	0.645	0.676	1
Trim25	0.27371	0.301593	0.387	0.353	1
Avpi1	0.274397	-0.277337	0.581	0.647	1
Pafah1b1	0.274723	0.267809	0.419	0.382	1
Hexb	0.275612	0.282203	0.548	0.5	1
Stk4	0.275806	0.283567	0.29	0.206	1
Blvrb	0.276846	0.393728	0.29	0.265	1
Kdm7a	0.2799	0.261732	0.548	0.559	1
Rnaset2a	0.288806	0.261611	0.645	0.559	1
Mgl2	0.295949	0.48543	0.806	0.824	1
Rnh1	0.29783	0.369435	0.677	0.706	1
Gns	0.298991	0.252179	0.323	0.265	1
Arl5c	0.302525	0.305256	0.419	0.412	1
Arpp19	0.304141	-0.256519	0.645	0.706	1
Lilr4b	0.312398	0.373419	0.677	0.647	1
Arl8b	0.316787	-0.261532	0.258	0.324	1
Csf1r	0.32031	0.443085	0.355	0.353	1
Rgs2	0.32596	0.417256	0.548	0.706	1
Prdx1	0.333545	0.309876	0.935	0.971	1
Arl6ip1	0.336886	0.293992	0.742	0.735	1
Hsd17b12	0.339351	0.348605	0.323	0.294	1
Mtdh	0.350496	0.333654	0.581	0.618	1
Pltp	0.358298	0.30937	0.903	0.794	1
Adam8	0.364751	-0.341507	0.355	0.441	1
Fcgr2b	0.366801	0.33615	0.839	0.941	1
Hcls1	0.37084	0.323693	0.645	0.647	1
Fkbp2	0.378857	0.298388	0.581	0.588	1
Ninj1	0.388582	0.287082	0.323	0.265	1
Metrnl	0.388885	0.369412	0.774	0.794	1
Phlda1	0.40335	-0.310366	0.387	0.471	1
Tra2a	0.418976	0.264009	0.581	0.559	1
Fgl2	0.42067	0.278977	0.452	0.5	1
Ptpn6	0.422692	0.29267	0.548	0.559	1
Trf	0.430012	0.504108	0.871	0.941	1
Cd14	0.435345	0.579742	0.581	0.559	1
Stap1	0.442863	0.328742	0.387	0.382	1
Ear2	0.443638	0.442821	0.645	0.706	1
Sbno2	0.443975	0.307998	0.484	0.5	1
Tnrc6a	0.463347	0.262739	0.323	0.382	1
Eif5	0.476673	0.287176	0.645	0.647	1
Mia2	0.477632	0.2763	0.484	0.588	1
Itgam	0.481688	0.265529	0.581	0.647	1
Dock8	0.48889	0.296841	0.323	0.382	1
Atp6ap2	0.504023	0.344543	0.484	0.588	1
Krit1	0.530593	0.281847	0.258	0.294	1
Rgs1	0.533599	0.256736	0.323	0.265	1
P2rx4	0.538042	0.267348	0.452	0.5	1
Tmed10	0.539143	0.255394	0.774	0.824	1
Gm47283	0.54885	0.253239	0.226	0.265	1
Rab8b	0.550678	0.257661	0.613	0.618	1
Pf4	0.570015	0.409891	0.742	0.824	1
Lmo2	0.57535	0.372405	0.419	0.529	1
Zfp106	0.588494	0.315642	0.29	0.382	1
Zbtb20	0.614268	0.310686	0.323	0.324	1
Nr4a3	0.619958	0.287907	0.419	0.5	1
Socs3	0.624712	0.303435	0.806	0.794	1
Tspan33	0.63791	0.264878	0.323	0.382	1
H13	0.650111	0.269665	0.645	0.676	1
Ddx3y	0.706858	0.279798	0.355	0.382	1
Marcksl1	0.719448	0.256287	0.871	0.971	1
Midn	0.749981	0.293309	0.29	0.382	1
Selenop	0.761212	0.259697	0.839	0.941	1
Fam46a	0.76848	0.300392	0.581	0.735	1
Nfkbiz	0.783844	0.270499	0.806	0.882	1
Etv3	0.870894	0.326734	0.516	0.676	1
Ccl17	0.873965	0.581438	0.323	0.294	1
Sdc4	0.891988	0.544115	0.258	0.412	1
C1qc	0.939278	0.446956	0.484	0.618	1
Uba52	0.970587	0.308156	0.839	0.971	1

## Sheet: Cluster 8
	p_val	avg_logFC	pct.1	pct.2	p_val_adj
Gm10076	1.09325e-11	1.41443	0.898	0.423	1.49798e-07
Plin2	6.16081e-07	0.668534	1	1	0.00844154
Ahnak	6.42782e-06	-0.822365	0.576	1	0.088074
Nfam1	1.02268e-05	-0.627817	0.186	0.692	0.140127
H3f3b	1.9024e-05	0.715992	0.983	0.923	0.260667
Asap2	2.12729e-05	-0.275917	0	0.269	0.291481
Gm11808	5.94685e-05	-0.623129	0.492	0.808	0.814837
Nr4a3	6.52982e-05	-0.620864	0.068	0.462	0.894715
Was	9.74543e-05	0.525896	0.305	0	1
Bhlhe40	0.000168795	-1.09415	0.169	0.577	1
Gadd45b	0.000210019	-0.703815	0.39	0.731	1
Usf3	0.000282896	-0.354969	0.017	0.269	1
Ccl24	0.000300139	-1.04221	0.542	0.923	1
Cd93	0.000358394	0.826302	0.39	0.038	1
Mafb	0.000364249	0.95264	0.814	0.538	1
Nfya	0.000447975	0.405169	0.254	0	1
Ccl8	0.000465991	-0.585705	0.051	0.423	1
Ccl9	0.000536438	0.352219	1	0.962	1
Cybb	0.000622415	-0.740509	0.508	0.846	1
Pld4	0.00064164	-0.766753	0.288	0.692	1
Ddhd1	0.000653045	-0.693953	0.085	0.346	1
H2-DMa	0.000702638	-0.575511	0.525	0.846	1
Phb	0.000734582	0.597235	0.576	0.269	1
Tmed9	0.000735858	0.615594	0.78	0.423	1
Rilpl2	0.000933173	-0.679813	0.441	0.769	1
Il1b	0.000984769	-0.987564	0.271	0.654	1
Pdia4	0.00102421	0.681648	0.525	0.269	1
Coq10b	0.00108654	-0.545593	0.186	0.538	1
Clptm1	0.00111876	0.586581	0.339	0.077	1
Elk3	0.00126712	0.456611	0.339	0.077	1
Celf4	0.0013045	-0.42179	0.051	0.308	1
Arf6	0.0014055	0.555075	0.661	0.423	1
Rbm6	0.00153968	-0.486918	0.136	0.385	1
Rel	0.00168215	-0.499088	0.237	0.615	1
Mrps24	0.00168596	0.501032	0.525	0.269	1
Slc37a2	0.00179263	0.632498	0.61	0.269	1
Ak6	0.001983	0.546663	0.356	0.077	1
Slc7a11	0.00200686	-0.860871	0.169	0.423	1
Alkbh7	0.00200916	0.408054	0.288	0.038	1
Gm2a	0.00201617	-0.54999	0.525	0.846	1
Snx12	0.00205138	0.402685	0.356	0.077	1
Ptgir	0.00212504	-0.281432	0.034	0.269	1
Stat3	0.00213956	-0.42578	0.237	0.615	1
Rgs1	0.00214301	0.938123	0.881	0.769	1
Mybbp1a	0.00214672	-0.415552	0.22	0.577	1
Lgals1	0.00234844	0.49273	0.983	0.808	1
Phf3	0.00248711	-0.399188	0.085	0.423	1
Hmga1	0.0026654	0.630522	0.441	0.192	1
Smc1a	0.00276976	0.377449	0.271	0.038	1
Git2	0.00284659	0.47843	0.407	0.115	1
Slc27a1	0.00290872	0.569436	0.458	0.231	1
Ssbp4	0.00291939	-0.40255	0.153	0.462	1
Tmsb4x	0.00295276	-0.398251	1	1	1
Smim4	0.00300842	-0.374139	0.169	0.5	1
G6pdx	0.00307078	0.506442	0.305	0.077	1
Hcst	0.00313754	-0.414946	0.254	0.615	1
Ltc4s	0.00317983	-0.525559	0.203	0.538	1
Arhgef1	0.00332941	-0.369116	0.271	0.615	1
H3f3a	0.00338764	-0.406806	0.864	0.962	1
Ndufab1	0.00355342	0.578395	0.644	0.423	1
Msr1	0.00364789	0.759707	0.492	0.231	1
Fam49b	0.00367652	0.526194	0.763	0.577	1
Cd36	0.00371875	0.535684	0.983	1	1
Cln3	0.00373753	-0.335419	0.136	0.5	1
Ly86	0.00392862	-0.524763	0.322	0.577	1
Cebpe	0.00432032	-0.536765	0.153	0.385	1
Mgat2	0.00456361	0.530813	0.475	0.231	1
Krtcap2	0.0049129	0.457062	0.661	0.385	1
Igfbp4	0.00531088	-0.448839	0.288	0.577	1
Rnase4	0.00535502	-0.565298	0.068	0.308	1
Tfe3	0.00551638	-0.445687	0.169	0.423	1
Rtn4	0.00556351	0.576918	0.864	0.654	1
Wdr18	0.00581994	-0.27567	0.102	0.308	1
Anapc15	0.00619397	-0.34169	0.085	0.308	1
Hspe1	0.00622026	0.415211	0.915	0.846	1
Lamp1	0.00625018	0.445582	0.949	0.923	1
Hsd17b11	0.00625937	-0.379259	0.102	0.385	1
Serpinb6a	0.00629072	0.668032	0.78	0.654	1
C5ar1	0.00695548	0.609602	0.797	0.538	1
Naaa	0.00696189	-0.462999	0.254	0.5	1
Pmaip1	0.00698484	-0.430868	0.153	0.423	1
Tor3a	0.00702784	-0.250361	0.051	0.269	1
Pltp	0.00720163	-0.43478	0.864	0.962	1
Ccl6	0.0076665	0.595803	1	1	1
Brd7	0.00778554	-0.303688	0.203	0.5	1
Lsp1	0.00780529	-0.53684	0.373	0.654	1
Znrf2	0.00797673	-0.355781	0.237	0.538	1
Calm2	0.00800832	0.430751	0.966	0.923	1
Plek	0.00825065	-0.410065	0.407	0.769	1
Mob4	0.00835557	0.428754	0.407	0.154	1
Ctsl	0.00848812	0.727649	0.831	0.654	1
Npm1	0.00851208	0.510311	0.881	0.769	1
Pde4b	0.0085505	-0.45678	0.186	0.538	1
Zfp516	0.00858187	-0.348517	0.034	0.269	1
Selenos	0.00881566	0.512356	0.695	0.5	1
Kdm6b	0.00886156	-0.667914	0.407	0.654	1
Nfkbid	0.00912813	-0.540679	0.407	0.692	1
Ctsb	0.00935696	0.371296	1	1	1
Ctsd	0.00953876	0.392214	1	0.962	1
Samhd1	0.00968116	-0.542763	0.525	0.769	1
Phldb1	0.0097673	-0.294787	0.068	0.346	1
Wfdc17	0.0097695	-0.90744	0.797	1	1
Nfe2l1	0.00995386	-0.333089	0.102	0.385	1
Pgd	0.00999225	-0.580392	0.424	0.692	1
Nolc1	0.0101628	0.403171	0.271	0.077	1
Cst3	0.0103252	-0.296438	1	1	1
Fbxo3	0.0103516	-0.372875	0.102	0.308	1
Nfkb1	0.010368	-0.583384	0.254	0.5	1
Sptssa	0.0103793	0.573628	0.542	0.308	1
Krit1	0.0104495	0.364894	0.322	0.115	1
Pxn	0.0107763	-0.433764	0.186	0.462	1
Egr3	0.0109565	-0.380246	0.119	0.308	1
Nfu1	0.0109574	0.430264	0.39	0.192	1
Mxd4	0.0110892	-0.2653	0.068	0.346	1
C4b	0.0111409	-0.509585	0.153	0.385	1
Gsr	0.0114166	0.427026	0.322	0.154	1
Hint2	0.0114772	0.474484	0.339	0.154	1
Nap1l4	0.0115919	0.325789	0.254	0.077	1
Rtf1	0.0116153	-0.397156	0.339	0.615	1
Csrnp1	0.0116849	-0.434068	0.22	0.538	1
Naa38	0.0118667	-0.319549	0.39	0.731	1
Zfp91	0.0119376	0.555881	0.39	0.192	1
Tbcc	0.012092	0.333608	0.288	0.115	1
Tob2	0.0122145	-0.436101	0.373	0.654	1
Pim1	0.0125355	-0.412551	0.61	0.885	1
Fn1	0.0129596	-0.668409	0.492	0.769	1
Icam1	0.0130594	-0.651198	0.305	0.5	1
Gpalpp1	0.0131196	-0.370722	0.102	0.269	1
Fau	0.0132509	-0.269823	0.983	1	1
Abca1	0.0133442	0.615755	0.339	0.115	1
Asah1	0.0138692	0.510959	0.712	0.577	1
Txndc15	0.0139839	0.414724	0.407	0.154	1
Tspo	0.0141168	-0.334719	0.712	0.885	1
Dusp1	0.0143527	0.380975	1	1	1
Vasp	0.0144876	-0.389556	0.237	0.5	1
Akr1b3	0.0145297	0.677545	0.627	0.423	1
Fcrls	0.0146476	-0.659187	0.339	0.538	1
Arf1	0.0149868	0.439148	0.847	0.846	1
AY036118	0.0150747	-0.421971	0.593	0.731	1
Zyx	0.0155129	-0.454698	0.525	0.731	1
Lyz2	0.0155727	-0.406716	1	1	1
Gtf2e2	0.015653	-0.281617	0.102	0.308	1
Cd300ld	0.0161864	-0.501885	0.22	0.423	1
Lgals3	0.0162075	0.360199	1	1	1
F13a1	0.0162334	-0.656537	0.458	0.692	1
Tcea1	0.0163301	0.461235	0.492	0.308	1
Cstb	0.0163394	0.425811	0.983	0.962	1
Pilra	0.0163704	-0.402784	0.102	0.269	1
2011-09-01	0.0167019	-0.656618	0.407	0.654	1
Ddit3	0.0168333	0.421397	0.305	0.115	1
Ddx6	0.0169091	-0.461728	0.271	0.538	1
Ly6e	0.0169327	-0.480212	0.119	0.346	1
Cotl1	0.0172754	-0.351864	0.898	0.962	1
Usmg5	0.0173966	-0.264173	0.797	0.962	1
Socs6	0.017834	-0.466942	0.169	0.346	1
Clec4d	0.0179324	0.60067	0.661	0.423	1
Vamp3	0.0180058	-0.304222	0.085	0.308	1
Gnb2	0.0180202	0.38567	0.847	0.731	1
Gm6377	0.0180708	-0.484122	0.288	0.538	1
Trmt6	0.0184845	-0.302051	0.102	0.346	1
Lars	0.0185619	0.325093	0.254	0.077	1
Bnip3l	0.0187754	-0.440756	0.237	0.5	1
Pdcd4	0.0187911	-0.335357	0.085	0.269	1
Lgmn	0.0192994	0.388645	0.966	0.885	1
H2-Ab1	0.0197535	-0.312056	0.983	1	1
Pdia3	0.0199042	0.511655	0.831	0.769	1
Atp6v1b2	0.0201335	0.592422	0.864	0.808	1
Xpo6	0.0203527	-0.266143	0.068	0.269	1
Xpr1	0.020418	-0.329606	0.068	0.269	1
Txndc17	0.0204568	0.376565	0.78	0.615	1
Frmd4b	0.0208436	0.44407	0.288	0.115	1
Gm16286	0.020935	0.455076	0.593	0.423	1
Ftl1-ps1	0.0209674	0.490211	0.695	0.577	1
Mgl2	0.0211578	-0.416897	0.254	0.615	1
Cd151	0.0211951	0.350847	0.356	0.115	1
Olr1	0.0212251	-0.630055	0.119	0.346	1
Ndufa12	0.0212854	0.382476	0.712	0.462	1
Ubxn4	0.0213775	0.421086	0.441	0.231	1
Gclm	0.0214573	-0.458748	0.186	0.462	1
Cd81	0.0214907	-0.344262	0.542	0.808	1
Gclc	0.0215122	-0.431399	0.085	0.269	1
H2-DMb2	0.0215916	-0.256538	0.051	0.269	1
Bcl2a1b	0.021676	-0.473282	0.797	0.846	1
Rnf19b	0.0219778	-0.398935	0.153	0.423	1
Rell1	0.0225866	-0.390446	0.186	0.462	1
Snw1	0.0227409	0.277275	0.322	0.115	1
Magt1	0.0228995	0.429813	0.492	0.231	1
Nus1	0.0231515	0.398184	0.373	0.192	1
Eef1b2	0.02327	-0.30472	0.678	0.885	1
Palld	0.0234348	-0.454355	0.22	0.385	1
Ssr4	0.0235679	-0.302065	0.746	0.923	1
Rac1	0.0236456	-0.274845	0.864	0.962	1
Fkbp2	0.0242409	0.43369	0.78	0.577	1
Akr1b8	0.0250254	0.5337	0.322	0.115	1
Trps1	0.0250311	-0.440763	0.203	0.462	1
Phf23	0.0254112	0.396762	0.407	0.192	1
Ptp4a2	0.0256769	-0.331953	0.61	0.846	1
2410015M20Rik	0.026329	-0.453833	0.475	0.731	1
Stip1	0.0263898	-0.340105	0.22	0.423	1
Cox8a	0.0264259	-0.303738	0.881	0.962	1
Nr4a1	0.0265758	-0.396758	0.712	0.923	1
Kctd12	0.0265919	-0.376576	0.593	0.808	1
Arhgap25	0.0271728	-0.419808	0.322	0.577	1
Lamp2	0.0275008	-0.364534	0.644	0.846	1
2010107E04Rik	0.0275269	-0.266535	0.814	0.962	1
Commd4	0.0275842	0.365965	0.475	0.308	1
Mfhas1	0.0276616	-0.264626	0.169	0.462	1
Ccdc59	0.0278731	0.297978	0.458	0.231	1
Wsb1	0.0279394	-0.313428	0.424	0.808	1
Mrps28	0.0279979	0.416104	0.542	0.308	1
Cmas	0.0281784	-0.462862	0.288	0.5	1
Retnla	0.0282692	-0.448204	1	1	1
Mtm1	0.0285437	-0.303266	0.085	0.308	1
Arhgdib	0.028829	-0.277132	0.627	0.846	1
Srsf9	0.0290727	-0.380463	0.508	0.731	1
Ftl1	0.0291423	0.296781	1	1	1
Stx8	0.0292531	0.308764	0.322	0.115	1
Sat1	0.0296262	-0.277539	0.864	1	1
Eif4g1	0.0296264	0.410292	0.525	0.346	1
Naa20	0.0298849	0.524769	0.542	0.423	1
Mier1	0.0302358	0.400347	0.322	0.192	1
Ptbp3	0.0302516	0.462276	0.678	0.577	1
Srsf6	0.0305674	0.405668	0.712	0.5	1
Rab11a	0.0308072	0.49697	0.712	0.654	1
Slc35f6	0.0308423	-0.307143	0.22	0.5	1
Hsp90aa1	0.0313073	0.383007	0.881	0.769	1
Ccdc47	0.0314474	-0.278677	0.102	0.269	1
Hspb11	0.0320522	0.322821	0.288	0.115	1
Washc3	0.032154	0.302584	0.271	0.115	1
Tgoln1	0.0325459	-0.324506	0.237	0.538	1
Acp1	0.0327443	0.378377	0.441	0.231	1
Uba52	0.0331876	0.414875	0.949	0.923	1
Msra	0.0332555	-0.329812	0.186	0.385	1
Hspd1	0.0335667	0.340737	0.644	0.423	1
Creld2	0.0335748	0.527472	0.39	0.231	1
4930455G09Rik	0.0339619	-0.327103	0.136	0.308	1
Ubxn6	0.0340331	-0.282316	0.203	0.423	1
Ndufv2	0.0341099	-0.283982	0.475	0.731	1
Tbl1xr1	0.0341422	-0.301057	0.169	0.423	1
Agpat5	0.0342071	0.355394	0.322	0.192	1
Tmem176a	0.0345549	-0.361389	0.339	0.615	1
Stx7	0.0346182	0.32825	0.61	0.346	1
Chd3	0.0353476	-0.251966	0.136	0.423	1
Larp7	0.0353729	0.282356	0.339	0.115	1
Uhrf2	0.0354458	0.474532	0.458	0.346	1
Qpct	0.0356437	-0.335395	0.237	0.462	1
H2-Eb1	0.0360039	-0.379325	0.949	1	1
Gm36161	0.0369407	0.41904	0.254	0.077	1
Mmp12	0.0372138	-0.63252	0.339	0.577	1
Ccdc71l	0.0372348	-0.265514	0.203	0.423	1
Myo1f	0.0373034	-0.290693	0.339	0.615	1
Ctdsp1	0.0374716	-0.313219	0.136	0.385	1
Ptpn22	0.0374722	0.261916	0.322	0.115	1
Dusp18	0.0375106	-0.263186	0.068	0.269	1
Snrpa	0.0378965	0.393867	0.339	0.192	1
Tnfaip2	0.0385625	-0.536845	0.169	0.385	1
Zfp36l2	0.0387789	0.394579	0.797	0.577	1
Rad23b	0.038878	0.394083	0.39	0.231	1
Ociad1	0.038986	0.477182	0.525	0.385	1
Pex2	0.0391163	0.322647	0.288	0.077	1
Mbtd1	0.0400746	-0.347207	0.153	0.385	1
Gm47283	0.0401417	0.469569	0.475	0.308	1
Arrb2	0.0402003	0.34463	0.254	0.115	1
Tmem147	0.0405843	-0.259814	0.407	0.731	1
Cyp4f18	0.0407809	-0.359157	0.237	0.423	1
Arhgap39	0.0412334	-0.350474	0.119	0.308	1
Xdh	0.0412465	0.296337	0.271	0.115	1
Trim25	0.041273	0.25233	0.763	0.5	1
H2-Aa	0.0414629	-0.304995	0.966	1	1
Gas6	0.0420504	-0.499332	0.22	0.423	1
Slamf9	0.0421472	-0.41718	0.203	0.462	1
Gas2l3	0.0424837	-0.369544	0.237	0.423	1
Crlf3	0.0425655	0.331955	0.424	0.231	1
Mtss1	0.0427422	0.467008	0.593	0.423	1
Rnf7	0.0431621	0.357177	0.661	0.5	1
Pus1	0.0434043	0.307797	0.271	0.154	1
Plxnc1	0.0434987	-0.343116	0.237	0.423	1
Maff	0.0436318	-0.263005	0.186	0.462	1
Cbl	0.0437088	-0.380402	0.542	0.731	1
Raph1	0.0441319	0.369691	0.407	0.231	1
Tmsb10	0.0441878	-0.357444	0.78	0.885	1
Ep300	0.0443838	-0.273324	0.119	0.346	1
Cpeb4	0.0445532	-0.328783	0.153	0.385	1
Derl1	0.0447283	0.359241	0.475	0.308	1
Wdr89	0.0451886	-0.321834	0.22	0.5	1
Hnrnpll	0.0452036	-0.427434	0.237	0.462	1
Naa50	0.0455171	0.382463	0.797	0.731	1
Rexo2	0.0457624	0.350098	0.729	0.615	1
Ezr	0.0465579	-0.318896	0.288	0.5	1
Hdac1	0.0467677	0.252502	0.271	0.115	1
H2-Ke6	0.0467924	-0.273078	0.169	0.385	1
Basp1	0.0470304	0.546432	0.661	0.577	1
Park7	0.0471114	0.324402	0.729	0.615	1
Psmd12	0.0471959	0.321876	0.407	0.269	1
Tnf	0.0474497	-0.438115	0.39	0.654	1
Trnt1	0.0476604	-0.323449	0.102	0.269	1
Pkn2	0.0479593	-0.26331	0.22	0.462	1
Srsf3	0.047995	0.354991	0.814	0.654	1
Lima1	0.0481895	-0.286811	0.237	0.5	1
Tspan3	0.0482254	0.442485	0.576	0.423	1
Creb3	0.0498952	0.34205	0.305	0.115	1
Cyfip1	0.0503916	0.441574	0.61	0.5	1
Gtf2a1	0.0506159	0.306802	0.271	0.154	1
Skp1a	0.0509822	-0.279772	0.254	0.462	1
Nme2	0.0510175	0.391819	0.593	0.5	1
Vps26a	0.0511556	0.328924	0.39	0.231	1
Cebpb	0.0511889	0.359205	0.966	0.962	1
Bcl2a1a	0.0517111	-0.451558	0.322	0.615	1
Ssu72	0.051734	0.348201	0.576	0.423	1
Safb	0.0522225	0.294649	0.271	0.077	1
Rnf115	0.0525647	0.320061	0.39	0.231	1
Csde1	0.0531385	-0.32456	0.542	0.769	1
Clic4	0.053423	-0.279878	0.373	0.654	1
Eif4e2	0.053534	0.443684	0.525	0.346	1
Nkiras2	0.0535824	-0.286717	0.136	0.346	1
Ndufaf8	0.0539314	0.333393	0.525	0.308	1
Fam50a	0.0542773	0.481911	0.458	0.231	1
Ppp1r12a	0.0544669	0.304714	0.322	0.154	1
Tma7	0.0544693	0.432935	0.847	0.808	1
Vkorc1	0.0546516	-0.29705	0.22	0.385	1
Cnih4	0.054787	0.412912	0.576	0.5	1
Mfsd11	0.0550921	-0.287616	0.22	0.423	1
Ruvbl2	0.0553276	0.340924	0.254	0.115	1
Acadm	0.0553881	0.351586	0.322	0.192	1
Cavin1	0.0556572	-0.358621	0.119	0.269	1
Phip	0.0559438	-0.300039	0.136	0.308	1
Ccrl2	0.0567771	-0.28632	0.305	0.538	1
Nop56	0.0568164	0.36783	0.407	0.231	1
Ndufa11	0.0568632	-0.30213	0.492	0.731	1
Cd209f	0.0568872	-0.355812	0.085	0.308	1
Spag9	0.0573774	-0.349304	0.356	0.5	1
Fcna	0.0577371	-0.251272	0.169	0.462	1
Fbl	0.0582578	0.380193	0.712	0.654	1
Ltb4r1	0.058279	-0.322852	0.119	0.308	1
Lpxn	0.0586763	0.511924	0.475	0.385	1
Ccdc115	0.0594862	0.375663	0.441	0.231	1
Metrnl	0.0595139	0.313176	0.898	0.808	1
Ndufs5	0.0600154	0.458462	0.576	0.538	1
Arl5b	0.0600287	-0.383754	0.169	0.385	1
Foxp1	0.0603364	0.339234	0.39	0.269	1
Abhd12	0.0605195	0.431503	0.763	0.731	1
Sod1	0.0605696	-0.309906	0.39	0.538	1
Klf3	0.0605778	0.381425	0.39	0.269	1
Pid1	0.0614951	0.49051	0.763	0.615	1
Sec13	0.0616676	-0.29456	0.254	0.5	1
Tet3	0.0617361	0.406424	0.339	0.231	1
Gna13	0.0618127	-0.367683	0.271	0.462	1
Srm	0.061856	0.36329	0.373	0.231	1
Cdk17	0.0618592	-0.259331	0.136	0.308	1
Acp2	0.0620605	-0.346888	0.186	0.385	1
Stard5	0.0620945	0.346295	0.254	0.077	1
Rassf1	0.0624327	0.373614	0.322	0.231	1
Herc1	0.0624735	-0.267386	0.119	0.308	1
Adam8	0.0629855	0.442264	0.695	0.577	1
Tpp2	0.0632621	-0.28876	0.136	0.269	1
Scpep1	0.0636167	0.387879	0.458	0.269	1
Snx6	0.0641887	0.348711	0.458	0.269	1
Plpbp	0.0643569	-0.268868	0.254	0.462	1
Mt2	0.0645058	0.578677	0.559	0.462	1
Nr4a2	0.0645526	-0.306137	0.153	0.385	1
Capza2	0.0646613	0.315561	0.915	0.885	1
Rac2	0.0648935	-0.379564	0.322	0.462	1
Setd1b	0.0651023	-0.333148	0.119	0.269	1
Fam174a	0.0654308	-0.279408	0.288	0.462	1
Prdx5	0.0655021	-0.463666	0.678	0.769	1
Ptpn18	0.0659215	-0.383529	0.458	0.654	1
Slbp	0.0659259	0.334731	0.271	0.115	1
Nfe2l2	0.0661217	-0.310216	0.441	0.731	1
Psma1	0.0672967	0.506315	0.627	0.615	1
Fos	0.0677278	0.250526	0.983	1	1
Atp6ap1	0.068271	0.469662	0.712	0.615	1
Angptl4	0.0689945	0.362206	0.288	0.115	1
Osbpl9	0.0690244	-0.25162	0.169	0.385	1
Blvrb	0.069166	-0.286403	0.661	0.846	1
Vcam1	0.0693881	1.2021	0.305	0.192	1
Otulin	0.069495	0.313328	0.39	0.231	1
Pycard	0.0704183	0.430575	0.644	0.462	1
Gapvd1	0.0710609	-0.252107	0.186	0.423	1
Polr2j	0.0714342	0.355138	0.39	0.269	1
Aprt	0.071596	0.434458	0.729	0.654	1
Nipa2	0.0716169	0.279784	0.373	0.192	1
Ppp3r1	0.0719913	0.264817	0.458	0.308	1
Fcgrt	0.0723061	-0.392938	0.339	0.462	1
Gtf2b	0.0723154	0.330082	0.305	0.192	1
Nptn	0.072694	0.330137	0.542	0.385	1
Aff4	0.0728284	-0.261219	0.119	0.308	1
Timm13	0.0735619	0.325121	0.729	0.577	1
Cbr2	0.0741614	-0.453354	0.288	0.538	1
Arl6ip1	0.0745979	0.262043	0.797	0.654	1
Drg1	0.0747774	-0.355546	0.288	0.462	1
Gpr132	0.074937	-0.322583	0.136	0.269	1
Gemin7	0.0750912	0.347579	0.458	0.346	1
Nrbp1	0.0751046	0.308371	0.254	0.154	1
Marf1	0.0753884	-0.315633	0.169	0.308	1
Pnisr	0.0754728	0.284864	0.288	0.115	1
Puf60	0.0761476	-0.290492	0.102	0.269	1
Clec4b1	0.0765781	-0.258522	0.695	0.885	1
Eif4h	0.0769624	-0.293675	0.288	0.5	1
Gnl3	0.0770861	0.406094	0.407	0.269	1
Lage3	0.0770973	0.330209	0.305	0.192	1
Dpy30	0.0774109	0.397005	0.458	0.346	1
Cd52	0.0777414	-0.424049	0.797	0.885	1
Cul3	0.0779936	-0.324792	0.119	0.269	1
Jmjd1c	0.0780944	0.421802	0.424	0.346	1
Tmed2	0.0781048	0.348869	0.797	0.692	1
Elf2	0.078596	0.264735	0.271	0.115	1
Mbp	0.0788696	-0.252722	0.119	0.308	1
Tm2d1	0.0790078	0.394751	0.458	0.346	1
Hnrnpl	0.0796885	0.338282	0.475	0.346	1
Lsm7	0.079711	0.396791	0.492	0.385	1
Wdr61	0.0797171	0.291442	0.322	0.192	1
Herpud1	0.0799022	-0.315707	0.22	0.423	1
Ngdn	0.0801249	0.359066	0.305	0.231	1
Wwp2	0.0816147	0.277266	0.254	0.115	1
Hnrnpc	0.0820883	0.294433	0.644	0.5	1
Nr2c2ap	0.0822446	0.315543	0.288	0.154	1
Itch	0.0825208	-0.289475	0.153	0.308	1
Ost4	0.0828431	0.307478	0.814	0.692	1
Spg21	0.0836	0.261464	0.678	0.5	1
Arl5a	0.0838629	-0.285631	0.169	0.308	1
C3ar1	0.0840352	0.417681	0.644	0.538	1
Tnip3	0.0842542	-0.506298	0.475	0.654	1
Hnrnpr	0.0843838	0.310432	0.339	0.231	1
Manf	0.0846049	0.435667	0.678	0.577	1
Igf1	0.0848147	0.309729	0.593	0.346	1
Arhgap18	0.0850963	0.278506	0.288	0.154	1
Wdfy3	0.0852737	-0.28426	0.136	0.308	1
Trappc3	0.085659	0.278275	0.288	0.154	1
Mrps18c	0.0859032	0.32571	0.559	0.462	1
Slc6a6	0.0861168	-0.301734	0.678	0.846	1
B4galt6	0.0865406	0.292406	0.407	0.192	1
Sdhaf4	0.0871034	0.341738	0.288	0.154	1
Pak1ip1	0.0872137	0.385895	0.424	0.346	1
Fubp1	0.0875898	0.340592	0.542	0.423	1
Txn2	0.0878824	0.362232	0.559	0.423	1
Ms4a6d	0.0881845	0.557478	0.322	0.269	1
Rab3il1	0.0887856	0.321587	0.356	0.269	1
S100a6	0.0888932	-0.351189	0.915	0.923	1
Slco2b1	0.0889821	0.406307	0.322	0.192	1
Bcl2l1	0.0893294	0.386453	0.39	0.231	1
Nmd3	0.0899608	0.292822	0.288	0.154	1
Ddrgk1	0.090021	0.40893	0.424	0.346	1
Prex1	0.0902042	-0.29608	0.153	0.308	1
Mbd2	0.0909301	0.317406	0.271	0.154	1
Stom	0.0918047	0.282718	0.288	0.154	1
Rhoc	0.0919971	-0.353638	0.559	0.692	1
Mrfap1	0.0922552	0.34463	0.712	0.577	1
Cmpk1	0.0936643	0.295872	0.729	0.615	1
Psmb3	0.0940613	0.383158	0.661	0.577	1
Zcchc6	0.0943691	-0.349562	0.254	0.462	1
Cebpg	0.0953847	-0.288159	0.288	0.423	1
Ccng1	0.0956299	0.366908	0.356	0.231	1
Ywhah	0.0957638	0.426773	0.729	0.731	1
Sec11c	0.0968587	-0.3023	0.61	0.808	1
Tmem176b	0.0969815	-0.408428	0.424	0.538	1
Gm42418	0.0970654	-0.351394	0.78	0.769	1
Atp5f1	0.0979431	0.293606	0.797	0.731	1
Sco2	0.0982347	0.270497	0.288	0.154	1
Igf2r	0.100364	0.300888	0.271	0.192	1
Pprc1	0.101271	0.303151	0.254	0.154	1
Ppp2r5a	0.10212	0.288469	0.288	0.192	1
Gnaq	0.102144	0.319428	0.322	0.231	1
Stt3a	0.10261	-0.293242	0.322	0.5	1
Atxn7l3b	0.10269	0.329129	0.407	0.308	1
Hspa14	0.104121	0.257059	0.288	0.192	1
Bub3	0.104611	0.384761	0.475	0.385	1
Pfdn2	0.105371	0.364887	0.542	0.5	1
Eif3g	0.106169	0.341419	0.508	0.385	1
Ptma	0.107029	0.305759	0.966	0.962	1
Tardbp	0.107296	0.370616	0.339	0.231	1
Timm17a	0.107903	0.325103	0.508	0.462	1
Rab5c	0.108486	0.317392	0.627	0.538	1
Srxn1	0.108735	-0.458803	0.271	0.346	1
Eps15	0.109744	0.352259	0.356	0.269	1
Hilpda	0.110136	0.386982	0.61	0.423	1
Acadvl	0.110212	-0.267153	0.153	0.269	1
Hmgn1	0.111588	0.318142	0.508	0.308	1
Tmem106a	0.112764	0.305896	0.763	0.615	1
Dnajb6	0.113571	0.347891	0.441	0.385	1
Rnf5	0.113621	0.252035	0.288	0.154	1
Cerk	0.115966	0.41448	0.407	0.308	1
Man1a	0.116052	0.264368	0.271	0.115	1
Sugt1	0.116084	0.272953	0.254	0.154	1
Emg1	0.116286	0.309882	0.593	0.5	1
Marcks	0.117318	-0.343613	0.763	0.923	1
Myo1e	0.11878	0.28858	0.254	0.154	1
Ccnd2	0.119528	-0.255051	0.153	0.269	1
Ptprs	0.119687	-0.271479	0.237	0.385	1
Cct3	0.119763	0.251857	0.644	0.5	1
Tpd52l2	0.119926	0.325405	0.322	0.192	1
Crip1	0.120081	-0.345848	1	1	1
Snrpb	0.120746	0.419152	0.763	0.731	1
Rasgef1b	0.121801	0.424946	0.356	0.231	1
Hist1h2bc	0.122171	0.539305	0.339	0.192	1
Usp50	0.12259	0.329514	0.695	0.538	1
Lrrc59	0.122608	0.305693	0.458	0.308	1
Erp29	0.123212	0.260675	0.746	0.615	1
Map3k11	0.124854	-0.260031	0.186	0.308	1
Trappc6b	0.128975	0.251282	0.508	0.385	1
Slc20a1	0.129704	-0.429658	0.136	0.269	1
Tmem258	0.131691	-0.312722	0.644	0.692	1
Malat1	0.131745	0.284507	1	1	1
Arpc4	0.133363	0.28219	0.847	0.769	1
Actn4	0.133514	0.350712	0.61	0.5	1
Pdha1	0.133908	0.267569	0.288	0.192	1
Elavl1	0.135437	0.320449	0.475	0.385	1
Rcn2	0.135851	0.341931	0.254	0.154	1
Eef1g	0.135996	0.392777	0.898	0.923	1
Tmbim6	0.136202	0.313965	0.831	0.769	1
Cct7	0.136612	0.263376	0.576	0.462	1
Dnm2	0.13691	-0.347522	0.339	0.385	1
Rab14	0.13751	0.264666	0.61	0.5	1
Fam173a	0.138049	-0.25034	0.169	0.269	1
Sqstm1	0.138618	-0.722088	0.661	0.769	1
Sfpq	0.139397	0.319209	0.678	0.654	1
Bcl2a1d	0.140277	-0.34301	0.644	0.769	1
Pik3r5	0.140639	-0.265301	0.237	0.423	1
Ptpn12	0.140855	-0.283813	0.186	0.385	1
Cxcl1	0.140984	-0.771411	0.271	0.385	1
Dnajb9	0.141261	0.270568	0.305	0.192	1
Ube2b	0.141325	-0.342022	0.458	0.577	1
Klf7	0.143372	0.25087	0.322	0.154	1
Hspa1a	0.144077	0.67767	0.525	0.462	1
Metap2	0.144291	0.281018	0.593	0.423	1
Sdccag3	0.144836	0.254146	0.305	0.231	1
Itsn2	0.144949	0.254736	0.288	0.192	1
Hmgb2	0.145121	0.307307	0.322	0.231	1
Dnaja2	0.1456	-0.297473	0.254	0.423	1
9530068E07Rik	0.146411	0.384488	0.458	0.385	1
Fkbp8	0.147416	0.325001	0.593	0.538	1
Ostc	0.149165	0.403683	0.559	0.577	1
Tcf25	0.150105	0.352307	0.492	0.423	1
Jund	0.150163	0.324298	0.983	1	1
Zdhhc20	0.150228	0.338208	0.271	0.231	1
Trim8	0.15057	0.26155	0.288	0.192	1
Ap2m1	0.150975	0.312728	0.763	0.692	1
Marcksl1	0.15206	-0.324759	0.525	0.615	1
Gnl1	0.153036	-0.338172	0.169	0.308	1
Casp8	0.153706	0.274499	0.492	0.385	1
Hsd17b12	0.154338	0.292182	0.492	0.346	1
Set	0.155571	0.299382	0.797	0.731	1
Dynll2	0.15643	0.273895	0.322	0.231	1
Dusp2	0.156628	-0.47724	0.203	0.308	1
Ppp2r5c	0.159873	-0.311591	0.203	0.385	1
Sirpa	0.160702	0.360026	0.746	0.692	1
Mfsd14a	0.16131	0.319179	0.339	0.269	1
Hnrnpul1	0.162092	0.289325	0.271	0.192	1
Tm6sf1	0.165563	0.291947	0.644	0.654	1
Immt	0.165965	0.264141	0.407	0.308	1
Commd1	0.166126	0.324525	0.525	0.5	1
Gcsh	0.166629	0.304887	0.271	0.154	1
Psmc5	0.166762	0.316517	0.559	0.462	1
2510039O18Rik	0.167093	0.311558	0.424	0.346	1
Ranbp1	0.167584	0.336393	0.831	0.885	1
Ifnar1	0.16812	-0.294816	0.254	0.385	1
Mia2	0.168771	0.264799	0.339	0.231	1
Otub1	0.170583	0.259944	0.288	0.231	1
Cript	0.170626	0.347561	0.525	0.5	1
St8sia4	0.170734	0.350826	0.288	0.192	1
Clec12a	0.172749	0.444218	0.492	0.462	1
Erh	0.174613	0.362137	0.661	0.654	1
Eif2s1	0.175295	0.341074	0.475	0.5	1
Clec4a2	0.175771	0.422383	0.729	0.692	1
Elmo2	0.175854	-0.254476	0.254	0.385	1
Ubr4	0.176066	-0.291244	0.169	0.269	1
Rnh1	0.176791	0.252556	0.712	0.577	1
Ncf1	0.177166	-0.280012	0.305	0.462	1
Adrm1	0.17725	0.281458	0.441	0.385	1
P4hb	0.177658	0.31211	0.661	0.654	1
Dynll1	0.177719	0.331881	0.864	0.846	1
Pfdn1	0.17834	0.336454	0.508	0.462	1
Sf3b5	0.179498	0.303864	0.627	0.615	1
Pkn1	0.179695	0.390352	0.288	0.231	1
Ormdl2	0.179816	0.363447	0.322	0.308	1
Alox5ap	0.180845	-0.296836	0.78	0.846	1
Ift20	0.181881	0.294273	0.339	0.269	1
Itgax	0.183611	-0.261691	0.254	0.462	1
Selenow	0.183818	0.333327	0.831	0.808	1
Plgrkt	0.184154	-0.27339	0.339	0.423	1
Ssr2	0.184271	0.281416	0.475	0.385	1
Cmtm6	0.184844	0.348267	0.373	0.308	1
Cuta	0.185299	0.27325	0.458	0.346	1
Neu1	0.185878	0.328424	0.475	0.423	1
Picalm	0.188781	0.305396	0.61	0.577	1
Aplp2	0.189572	0.331778	0.763	0.692	1
Dab2	0.191592	0.287358	0.78	0.731	1
Bmt2	0.191684	-0.289031	0.237	0.385	1
Psmd2	0.19264	0.319353	0.492	0.423	1
Folr2	0.193339	-0.277638	0.475	0.654	1
Cd68	0.199092	0.292039	0.915	0.962	1
Mtmr10	0.199701	0.250642	0.288	0.192	1
Chd4	0.202231	-0.326533	0.407	0.538	1
Eif3j1	0.204791	0.26632	0.729	0.615	1
Mrpl12	0.204971	0.322824	0.508	0.5	1
Ech1	0.205808	0.251513	0.525	0.462	1
Atp13a3	0.205932	-0.312277	0.288	0.385	1
Higd1a	0.209163	0.329122	0.542	0.5	1
Calr	0.210532	0.284934	0.864	0.846	1
Timp2	0.211732	-0.28143	0.695	0.808	1
Atp6v1g1	0.211917	0.264516	0.932	0.923	1
Abi1	0.212256	0.283013	0.458	0.462	1
Gla	0.212311	0.282101	0.322	0.269	1
Adam9	0.212353	0.30384	0.288	0.269	1
Lat2	0.215093	0.325443	0.644	0.615	1
Chmp5	0.216205	0.281924	0.339	0.269	1
Plxnd1	0.216251	-0.272297	0.407	0.577	1
Samm50	0.21707	0.253977	0.356	0.308	1
CAAA01118383.1	0.217241	0.263745	0.373	0.346	1
Ugp2	0.217834	0.333421	0.373	0.308	1
Fam168a	0.218037	-0.444591	0.237	0.308	1
2610001J05Rik	0.21919	0.267873	0.61	0.577	1
Phlda1	0.221058	-0.356425	0.424	0.5	1
Ddx17	0.222908	0.300738	0.542	0.423	1
Pnpla8	0.223715	0.25452	0.288	0.231	1
Gltp	0.225099	0.381033	0.746	0.731	1
Hypk	0.22678	0.323762	0.61	0.654	1
Pacs2	0.227412	-0.264757	0.237	0.346	1
Cyb5a	0.230998	-0.351494	0.661	0.692	1
Stab1	0.231282	0.275984	0.373	0.231	1
Mapk1	0.232219	-0.32557	0.339	0.5	1
Csnk2b	0.233801	0.333417	0.441	0.5	1
Ran	0.236235	0.359381	0.864	0.923	1
Golga7	0.238527	0.269615	0.39	0.346	1
Sar1b	0.24045	0.287643	0.441	0.385	1
Grk2	0.240846	0.308272	0.322	0.269	1
Sumo2	0.240944	0.267645	0.763	0.692	1
Fabp4	0.242144	0.323	0.678	0.577	1
Epn1	0.243307	-0.275948	0.407	0.538	1
Spag7	0.244295	0.332848	0.407	0.308	1
Pla2g7	0.245889	-0.263361	0.559	0.731	1
Tmem160	0.246567	-0.286361	0.508	0.654	1
Lipa	0.246577	-0.264821	0.864	0.885	1
Malt1	0.247937	-0.429123	0.288	0.346	1
Lbh	0.250008	0.299609	0.305	0.231	1
Scp2	0.250172	0.268292	0.661	0.577	1
Clec10a	0.250881	0.303903	0.61	0.615	1
Ndufb3	0.251131	0.280205	0.559	0.538	1
Wdr26	0.251279	-0.293318	0.492	0.654	1
C1qbp	0.251949	0.313273	0.542	0.538	1
Sap30	0.252472	0.397429	0.254	0.192	1
Ilf2	0.254334	0.267932	0.288	0.231	1
Rap2b	0.254488	0.27276	0.39	0.269	1
Ywhae	0.26283	0.282844	0.797	0.846	1
Strap	0.263314	0.351244	0.441	0.423	1
Arih1	0.264366	-0.268433	0.305	0.462	1
Dpep2	0.266853	0.284752	0.356	0.346	1
Tmed7	0.26907	0.369016	0.407	0.385	1
Lyz1	0.269807	-0.635854	0.814	0.808	1
Mkrn1	0.270899	0.25116	0.475	0.462	1
Comtd1	0.273048	0.270749	0.39	0.346	1
Gm26917	0.274045	0.253484	0.305	0.269	1
Psmd7	0.276086	0.2813	0.475	0.462	1
Nudc	0.277455	0.284396	0.356	0.346	1
Vti1b	0.280977	0.299311	0.458	0.423	1
Ccl4	0.285027	-0.462709	0.237	0.346	1
Ndufa5	0.285359	0.25742	0.61	0.654	1
Fam96b	0.28665	0.298972	0.424	0.423	1
Plekhm2	0.287682	0.319354	0.288	0.231	1
Il1rn	0.28883	-0.491512	0.559	0.577	1
Hk2	0.299548	-0.28343	0.203	0.308	1
Glul	0.305712	0.391653	0.492	0.423	1
Emd	0.305795	0.257633	0.356	0.308	1
Tubb4b	0.306095	-0.31363	0.203	0.269	1
Tm9sf2	0.307052	0.259486	0.322	0.269	1
Ddb1	0.307309	0.269093	0.305	0.308	1
Irf8	0.310882	0.459689	0.339	0.346	1
Cd14	0.313497	0.398403	0.78	0.769	1
Lfng	0.313856	0.251629	0.373	0.346	1
Ubl3	0.314316	-0.275863	0.458	0.5	1
Nipsnap3b	0.315404	0.292908	0.373	0.385	1
Trem2	0.320175	0.377269	0.576	0.538	1
Txnip	0.325504	0.309439	0.39	0.385	1
Osbpl8	0.326341	-0.253677	0.373	0.423	1
Gns	0.327783	-0.271714	0.475	0.577	1
Krcc1	0.329286	0.272058	0.339	0.346	1
Ifitm6	0.330148	0.309419	0.424	0.346	1
Tsc22d3	0.338838	0.453572	0.288	0.269	1
Rer1	0.344673	0.277415	0.508	0.538	1
Ppp4c	0.344842	0.326652	0.576	0.577	1
Pdia6	0.345615	0.345165	0.78	0.885	1
Stoml2	0.34779	0.264944	0.305	0.346	1
Serp1	0.34963	0.250388	0.695	0.731	1
Pdcl3	0.362135	0.374813	0.475	0.423	1
Bcap31	0.364375	0.269126	0.559	0.577	1
Clec4e	0.367321	0.333915	0.305	0.231	1
Thbs1	0.373098	0.323296	0.271	0.192	1
Rtraf	0.377527	0.254729	0.525	0.538	1
Selenop	0.380417	-0.336758	0.78	0.846	1
Fam213b	0.3836	0.33582	0.237	0.269	1
Mdm2	0.384363	0.266575	0.373	0.346	1
Ppp1r14b	0.386166	0.25685	0.644	0.654	1
Fabp5	0.399052	-0.417242	0.356	0.423	1
Cytip	0.401431	-0.257981	0.322	0.385	1
Map3k1	0.404633	0.250919	0.458	0.462	1
Kpna2	0.410399	-0.345273	0.254	0.346	1
Snrnp70	0.419015	0.275455	0.525	0.5	1
Rbm7	0.434871	0.2577	0.508	0.5	1
Mrps6	0.436944	-0.506665	0.373	0.423	1
Stt3b	0.451293	0.271607	0.322	0.308	1
Sigmar1	0.452846	0.269764	0.356	0.385	1
Cd200r1	0.470297	0.251969	0.559	0.5	1
Rab20	0.475375	0.275651	0.458	0.5	1
Cdkn1a	0.479842	-0.250341	0.661	0.731	1
Cxcr4	0.499552	0.308117	0.424	0.423	1
Sarnp	0.527463	0.283931	0.508	0.538	1
Cd163	0.547566	0.321219	0.271	0.269	1
Mat2a	0.581362	0.28081	0.508	0.769	1
Hnrnpab	0.606854	0.292633	0.678	0.808	1
Gdi2	0.618287	0.288864	0.644	0.731	1
Ube3a	0.628523	-0.282406	0.254	0.269	1
Id2	0.708726	0.272877	0.593	0.577	1
Gdf15	0.718849	-0.794985	0.305	0.269	1
Ccl3	0.723776	-0.443189	0.288	0.308	1
Kdm7a	0.792023	0.280809	0.271	0.385	1
Sdf2l1	0.852001	0.26873	0.492	0.615	1
Mrc1	0.878592	0.273444	0.644	0.769	1
Hmox1	0.89049	-0.499847	0.797	0.808	1
Gda	0.92095	0.28667	0.492	0.577	1
Prdx1	0.950593	-0.46608	1	1	1
Vim	0.992846	0.358123	0.847	0.962	1
