# Supplementary material for: Role of Tim4 in the regulation of ABCA1+ adipose tissue macrophages and post-prandial cholesterol levels
Source: Nat Commun. 2021 Jul 21;12:4434. doi: 10.1038/s41467-021-24684-7 (PMC8295389; doi:10.1038/s41467-021-24684-7)
Supplement: Supplementary file 7 — Supplementary Data 4 [file 41467_2021_24684_MOESM7_ESM.xlsx]

## Sheet: Cluster 1
source	term_name		term_id	adjusted_p_value	negative_log10_of_adjusted_p_value	term_size	query_size	intersection_size	effective_domain_size	intersections
GO:BP	response to stress	1	GO:0006950	2.75e-08	7.56074	3744	19	17	21207	CD36,CCL9,CCL6,ZFP36L2,HSPA1A,CEBPB,C5AR1,ZFP36,CXCL2,PLA2G7,ZEB2,HSPA8,CD44,DUSP1,LYZ1,ABCA1,TRIM25
GO:BP	cellular response to chemical stimulus	1	GO:0070887	2.82e-08	7.54903	3033	19	16	21207	CD36,CCL9,CCL6,ZFP36L2,HSPA1A,CEBPB,C5AR1,ZFP36,CXCL2,PLA2G7,HSPA8,CD44,DUSP1,ABCA1,TRIM25,LGALS3
GO:BP	mononuclear cell migration	4	GO:0071674	1.94e-07	6.71228	90	19	6	21207	CCL9,CCL6,C5AR1,PLA2G7,DUSP1,LGALS3
GO:BP	myeloid leukocyte migration	4	GO:0097529	5.27e-07	6.27805	207	19	7	21207	CCL9,CCL6,C5AR1,CXCL2,PLA2G7,DUSP1,LGALS3
GO:BP	leukocyte chemotaxis	4	GO:0030595	6.87e-07	6.16284	215	19	7	21207	CCL9,CCL6,C5AR1,CXCL2,PLA2G7,DUSP1,LGALS3
GO:BP	immune system process	5	GO:0002376	1.90711e-06	5.71962	2632	19	14	21207	CD36,CCL9,CCL6,ZFP36L2,CEBPB,C5AR1,ZFP36,CXCL2,PLA2G7,HSPA8,CD44,DUSP1,TRIM25,LGALS3
GO:BP	response to organic substance	1	GO:0010033	2.51729e-06	5.59907	3319	19	15	21207	PLIN2,CD36,CCL9,CCL6,ZFP36L2,HSPA1A,CEBPB,C5AR1,ZFP36,CXCL2,HSPA8,CD44,DUSP1,ABCA1,TRIM25
GO:BP	monocyte chemotaxis	4	GO:0002548	2.61281e-06	5.58289	60	19	5	21207	CCL9,CCL6,PLA2G7,DUSP1,LGALS3
GO:BP	cell chemotaxis	4	GO:0060326	7.47539e-06	5.12637	303	19	7	21207	CCL9,CCL6,C5AR1,CXCL2,PLA2G7,DUSP1,LGALS3
GO:BP	cellular response to organic substance	1	GO:0071310	1.30047e-05	4.8859	2446	19	13	21207	CD36,CCL9,CCL6,ZFP36L2,HSPA1A,CEBPB,ZFP36,CXCL2,HSPA8,CD44,DUSP1,ABCA1,TRIM25
GO:BP	MAPK cascade	7	GO:0000165	1.55606e-05	4.80797	805	19	9	21207	CD36,CCL9,CCL6,ZFP36L2,C5AR1,ZFP36,ZEB2,CD44,DUSP1
GO:BP	response to chemical	1	GO:0042221	1.65542e-05	4.78109	5516	19	17	21207	PLIN2,CD36,CCL9,CCL6,ZFP36L2,HSPA1A,CEBPB,C5AR1,ZFP36,CXCL2,PLA2G7,HSPA8,CD44,DUSP1,ABCA1,TRIM25,LGALS3
GO:BP	ERK1 and ERK2 cascade	7	GO:0070371	1.75976e-05	4.75455	343	19	7	21207	CD36,CCL9,CCL6,ZFP36L2,C5AR1,CD44,DUSP1
GO:BP	leukocyte migration	4	GO:0050900	1.75976e-05	4.75455	343	19	7	21207	CCL9,CCL6,C5AR1,CXCL2,PLA2G7,DUSP1,LGALS3
GO:BP	cellular response to cytokine stimulus	5	GO:0071345	1.76956e-05	4.75213	817	19	9	21207	CCL9,CCL6,ZFP36L2,CEBPB,ZFP36,CXCL2,CD44,DUSP1,TRIM25
GO:BP	signal transduction by protein phosphorylation	7	GO:0023014	1.92583e-05	4.71538	825	19	9	21207	CD36,CCL9,CCL6,ZFP36L2,C5AR1,ZFP36,ZEB2,CD44,DUSP1
GO:BP	neutrophil chemotaxis	4	GO:0030593	4.29406e-05	4.36713	104	19	5	21207	CCL9,CCL6,C5AR1,CXCL2,LGALS3
GO:BP	response to cytokine	5	GO:0034097	5.63746e-05	4.24892	934	19	9	21207	CCL9,CCL6,ZFP36L2,CEBPB,ZFP36,CXCL2,CD44,DUSP1,TRIM25
GO:BP	response to external stimulus	1	GO:0009605	7.498e-05	4.12505	2822	19	13	21207	CD36,CCL9,CCL6,CEBPB,C5AR1,ZFP36,CXCL2,PLA2G7,DUSP1,LYZ1,ABCA1,TRIM25,LGALS3
GO:BP	neutrophil migration	4	GO:1990266	8.45769e-05	4.07275	119	19	5	21207	CCL9,CCL6,C5AR1,CXCL2,LGALS3
GO:BP	granulocyte chemotaxis	4	GO:0071621	0.00011266	3.94823	126	19	5	21207	CCL9,CCL6,C5AR1,CXCL2,LGALS3
GO:BP	response to organic cyclic compound	1	GO:0014070	0.00015302	3.81525	1049	19	9	21207	PLIN2,CD36,ZFP36L2,CEBPB,ZFP36,CXCL2,DUSP1,ABCA1,TRIM25
GO:BP	regulation of mononuclear cell migration	4	GO:0071675	0.000214285	3.66901	54	19	4	21207	C5AR1,PLA2G7,DUSP1,LGALS3
GO:BP	response to other organism	5	GO:0051707	0.000215834	3.66588	1486	19	10	21207	CD36,CCL9,CCL6,CEBPB,C5AR1,ZFP36,CXCL2,LYZ1,ABCA1,TRIM25
GO:BP	response to external biotic stimulus	5	GO:0043207	0.000219974	3.65763	1489	19	10	21207	CD36,CCL9,CCL6,CEBPB,C5AR1,ZFP36,CXCL2,LYZ1,ABCA1,TRIM25
GO:BP	granulocyte migration	4	GO:0097530	0.000227416	3.64318	145	19	5	21207	CCL9,CCL6,C5AR1,CXCL2,LGALS3
GO:BP	positive regulation of cellular process	8	GO:0048522	0.000246179	3.60875	5477	19	16	21207	CD36,CCL9,CCL6,ZFP36L2,HSPA1A,CEBPB,C5AR1,ZFP36,PLA2G7,ZEB2,HSPA8,CD44,DUSP1,ABCA1,TRIM25,LGALS3
GO:BP	response to biotic stimulus	5	GO:0009607	0.000254123	3.59496	1512	19	10	21207	CD36,CCL9,CCL6,CEBPB,C5AR1,ZFP36,CXCL2,LYZ1,ABCA1,TRIM25
GO:BP	intracellular signal transduction	7	GO:0035556	0.00026244	3.58097	2519	19	12	21207	CD36,CCL9,CCL6,ZFP36L2,CEBPB,C5AR1,ZFP36,ZEB2,CD44,DUSP1,ABCA1,TRIM25
GO:BP	regulation of response to stimulus	1	GO:0048583	0.000401856	3.39593	3948	19	14	21207	CD36,CCL9,CCL6,CEBPB,C5AR1,ZFP36,PLA2G7,ZEB2,HSPA8,CD44,DUSP1,ABCA1,TRIM25,LGALS3
GO:BP	regulation of ERK1 and ERK2 cascade	7	GO:0070372	0.000437688	3.35884	326	19	6	21207	CD36,CCL9,CCL6,C5AR1,CD44,DUSP1
GO:BP	defense response	5	GO:0006952	0.000511396	3.29124	1629	19	10	21207	CD36,CCL9,CCL6,CEBPB,C5AR1,ZFP36,CXCL2,PLA2G7,LYZ1,TRIM25
GO:BP	chemotaxis	4	GO:0006935	0.000735296	3.13354	593	19	7	21207	CCL9,CCL6,C5AR1,CXCL2,PLA2G7,DUSP1,LGALS3
GO:BP	taxis	4	GO:0042330	0.000760716	3.11878	596	19	7	21207	CCL9,CCL6,C5AR1,CXCL2,PLA2G7,DUSP1,LGALS3
GO:BP	response to stimulus	1	GO:0050896	0.000774011	3.11125	9898	19	19	21207	PLIN2,CD36,CCL9,CCL6,ZFP36L2,HSPA1A,CEBPB,C5AR1,ZFP36,CXCL2,PLA2G7,ZEB2,HSPA8,CD44,DUSP1,LYZ1,ABCA1,TRIM25,LGALS3
GO:BP	eosinophil chemotaxis	4	GO:0048245	0.000887044	3.05206	19	19	3	21207	CCL9,CCL6,LGALS3
GO:BP	regulation of protein metabolic process	6	GO:0051246	0.000894836	3.04826	2813	19	12	21207	CD36,CCL9,CCL6,ZFP36L2,HSPA1A,CEBPB,C5AR1,ZFP36,ZEB2,HSPA8,CD44,DUSP1
GO:BP	locomotion	4	GO:0040011	0.00110311	2.95738	1769	19	10	21207	CCL9,CCL6,C5AR1,CXCL2,PLA2G7,ZEB2,CD44,DUSP1,TRIM25,LGALS3
GO:BP	response to molecule of bacterial origin	5	GO:0002237	0.00117673	2.92932	386	19	6	21207	CD36,CEBPB,C5AR1,ZFP36,CXCL2,ABCA1
GO:BP	localization	8	GO:0051179	0.00118982	2.92452	6084	19	16	21207	PLIN2,CD36,CCL9,CCL6,HSPA1A,CEBPB,C5AR1,ZFP36,CXCL2,PLA2G7,ZEB2,HSPA8,CD44,DUSP1,ABCA1,LGALS3
GO:BP	positive regulation of biological process	8	GO:0048518	0.001517	2.81901	6184	19	16	21207	CD36,CCL9,CCL6,ZFP36L2,HSPA1A,CEBPB,C5AR1,ZFP36,PLA2G7,ZEB2,HSPA8,CD44,DUSP1,ABCA1,TRIM25,LGALS3
GO:BP	response to lipid	3	GO:0033993	0.00154907	2.80993	987	19	8	21207	CD36,ZFP36L2,CEBPB,ZFP36,CXCL2,DUSP1,ABCA1,TRIM25
GO:BP	eosinophil migration	4	GO:0072677	0.00161754	2.79114	23	19	3	21207	CCL9,CCL6,LGALS3
GO:BP	cell migration	4	GO:0016477	0.00193928	2.71236	1415	19	9	21207	CCL9,CCL6,C5AR1,CXCL2,PLA2G7,ZEB2,CD44,DUSP1,LGALS3
GO:BP	positive regulation of ERK1 and ERK2 cascade	7	GO:0070374	0.00214199	2.66918	228	19	5	21207	CD36,CCL9,CCL6,C5AR1,CD44
GO:BP	protein phosphorylation	7	GO:0006468	0.00225476	2.6469	1911	19	10	21207	CD36,CCL9,CCL6,ZFP36L2,C5AR1,ZFP36,ZEB2,HSPA8,CD44,DUSP1
GO:BP	cellular response to chemokine	4	GO:1990869	0.00229118	2.63994	97	19	4	21207	CCL9,CCL6,CXCL2,DUSP1
GO:BP	response to chemokine	4	GO:1990868	0.00229118	2.63994	97	19	4	21207	CCL9,CCL6,CXCL2,DUSP1
GO:BP	inflammatory response	5	GO:0006954	0.00234549	2.62977	705	19	7	21207	CCL9,CCL6,CEBPB,C5AR1,ZFP36,CXCL2,PLA2G7
GO:BP	regulation of immune system process	5	GO:0002682	0.00243558	2.6134	1454	19	9	21207	CD36,ZFP36L2,CEBPB,C5AR1,ZFP36,PLA2G7,HSPA8,DUSP1,LGALS3
GO:BP	cellular response to lipopolysaccharide	5	GO:0071222	0.00253767	2.59557	236	19	5	21207	CD36,CEBPB,ZFP36,CXCL2,ABCA1
GO:BP	cellular response to molecule of bacterial origin	5	GO:0071219	0.00281284	2.55086	241	19	5	21207	CD36,CEBPB,ZFP36,CXCL2,ABCA1
GO:BP	movement of cell or subcellular component	4	GO:0006928	0.00299764	2.52322	1971	19	10	21207	CCL9,CCL6,C5AR1,CXCL2,PLA2G7,ZEB2,HSPA8,CD44,DUSP1,LGALS3
GO:BP	cellular response to interleukin-1	5	GO:0071347	0.00302854	2.51877	104	19	4	21207	CCL9,CCL6,CEBPB,CXCL2
GO:BP	regulation of MAPK cascade	7	GO:0043408	0.00357309	2.44696	751	19	7	21207	CD36,CCL9,CCL6,C5AR1,ZEB2,CD44,DUSP1
GO:BP	cell motility	4	GO:0048870	0.0043121	2.36531	1557	19	9	21207	CCL9,CCL6,C5AR1,CXCL2,PLA2G7,ZEB2,CD44,DUSP1,LGALS3
GO:BP	localization of cell	4	GO:0051674	0.0043121	2.36531	1557	19	9	21207	CCL9,CCL6,C5AR1,CXCL2,PLA2G7,ZEB2,CD44,DUSP1,LGALS3
GO:BP	cellular response to biotic stimulus	1	GO:0071216	0.00447887	2.34883	265	19	5	21207	CD36,CEBPB,ZFP36,CXCL2,ABCA1
GO:BP	regulation of cellular protein metabolic process	6	GO:0032268	0.00458371	2.33878	2629	19	11	21207	CD36,CCL9,CCL6,ZFP36L2,HSPA1A,C5AR1,ZFP36,ZEB2,HSPA8,CD44,DUSP1
GO:BP	regulation of intracellular signal transduction	7	GO:1902531	0.00611832	2.21337	1624	19	9	21207	CD36,CCL9,CCL6,C5AR1,ZEB2,CD44,DUSP1,ABCA1,TRIM25
GO:BP	positive regulation of MAPK cascade	7	GO:0043410	0.00683781	2.16508	523	19	6	21207	CD36,CCL9,CCL6,C5AR1,ZEB2,CD44
GO:BP	response to bacterium	5	GO:0009617	0.0081103	2.09096	850	19	7	21207	CD36,CEBPB,C5AR1,ZFP36,CXCL2,LYZ1,ABCA1
GO:BP	response to interleukin-1	5	GO:0070555	0.00831483	2.08015	134	19	4	21207	CCL9,CCL6,CEBPB,CXCL2
GO:BP	multi-organism process	8	GO:0051704	0.00849802	2.07068	2797	19	11	21207	CD36,CCL9,CCL6,CEBPB,C5AR1,ZFP36,CXCL2,HSPA8,LYZ1,ABCA1,TRIM25
GO:BP	cellular response to stimulus	1	GO:0051716	0.0108463	1.96472	8242	19	17	21207	CD36,CCL9,CCL6,ZFP36L2,HSPA1A,CEBPB,C5AR1,ZFP36,CXCL2,PLA2G7,ZEB2,HSPA8,CD44,DUSP1,ABCA1,TRIM25,LGALS3
GO:BP	regulation of molecular function	7	GO:0065009	0.0111611	1.95229	2875	19	11	21207	CD36,CCL9,CCL6,C5AR1,ZFP36,ZEB2,HSPA8,CD44,DUSP1,TRIM25,LGALS3
GO:BP	phosphorylation	7	GO:0016310	0.0120657	1.91845	2296	19	10	21207	CD36,CCL9,CCL6,ZFP36L2,C5AR1,ZFP36,ZEB2,HSPA8,CD44,DUSP1
GO:BP	cellular response to stress	1	GO:0033554	0.0122199	1.91293	1766	19	9	21207	CD36,HSPA1A,CEBPB,ZFP36,ZEB2,HSPA8,CD44,DUSP1,TRIM25
GO:BP	positive regulation of response to stimulus	1	GO:0048584	0.014323	1.84397	2340	19	10	21207	CD36,CCL9,CCL6,CEBPB,C5AR1,PLA2G7,ZEB2,HSPA8,CD44,TRIM25
GO:BP	positive regulation of intracellular signal transduction	7	GO:1902533	0.0168316	1.77387	950	19	7	21207	CD36,CCL9,CCL6,C5AR1,ZEB2,CD44,TRIM25
GO:BP	cellular response to lipid	3	GO:0071396	0.0198257	1.70277	630	19	6	21207	CD36,ZFP36L2,CEBPB,ZFP36,CXCL2,ABCA1
GO:BP	regulation of transcription from RNA polymerase II promoter in response to stress	7	GO:0043618	0.0198564	1.7021	52	19	3	21207	CD36,HSPA1A,CEBPB
GO:BP	phosphate-containing compound metabolic process	6	GO:0006796	0.0227018	1.64394	3090	19	11	21207	CD36,CCL9,CCL6,ZFP36L2,C5AR1,ZFP36,PLA2G7,ZEB2,HSPA8,CD44,DUSP1
GO:BP	protein modification process	6	GO:0036211	0.0231952	1.6346	3796	19	12	21207	CD36,CCL9,CCL6,ZFP36L2,C5AR1,ZFP36,ZEB2,HSPA8,CD44,DUSP1,ABCA1,TRIM25
GO:BP	cellular protein modification process	6	GO:0006464	0.0231952	1.6346	3796	19	12	21207	CD36,CCL9,CCL6,ZFP36L2,C5AR1,ZFP36,ZEB2,HSPA8,CD44,DUSP1,ABCA1,TRIM25
GO:BP	response to lipopolysaccharide	5	GO:0032496	0.0232617	1.63336	372	19	5	21207	CD36,CEBPB,ZFP36,CXCL2,ABCA1
GO:BP	organonitrogen compound metabolic process	6	GO:1901564	0.023476	1.62938	6385	19	15	21207	CD36,CCL9,CCL6,ZFP36L2,HSPA1A,CEBPB,C5AR1,ZFP36,PLA2G7,ZEB2,HSPA8,CD44,DUSP1,ABCA1,TRIM25
GO:BP	phosphorus metabolic process	6	GO:0006793	0.0243348	1.61377	3112	19	11	21207	CD36,CCL9,CCL6,ZFP36L2,C5AR1,ZFP36,PLA2G7,ZEB2,HSPA8,CD44,DUSP1
GO:BP	positive regulation of nitrogen compound metabolic process	6	GO:0051173	0.02472	1.60695	3117	19	11	21207	CD36,CCL9,CCL6,ZFP36L2,HSPA1A,CEBPB,C5AR1,ZFP36,ZEB2,HSPA8,CD44
GO:BP	regulation of DNA-templated transcription in response to stress	7	GO:0043620	0.0248495	1.60468	56	19	3	21207	CD36,HSPA1A,CEBPB
GO:BP	response to glucocorticoid	5	GO:0051384	0.0249763	1.60247	177	19	4	21207	ZFP36L2,ZFP36,CXCL2,DUSP1
GO:BP	negative regulation of cellular macromolecule biosynthetic process	6	GO:2000113	0.0285258	1.54476	1460	19	8	21207	CD36,ZFP36L2,HSPA1A,CEBPB,ZFP36,ZEB2,HSPA8,DUSP1
GO:BP	protein metabolic process	6	GO:0019538	0.0318228	1.49726	5568	19	14	21207	CD36,CCL9,CCL6,ZFP36L2,HSPA1A,CEBPB,C5AR1,ZFP36,ZEB2,HSPA8,CD44,DUSP1,ABCA1,TRIM25
GO:BP	cellular response to tumor necrosis factor	5	GO:0071356	0.0329963	1.48153	190	19	4	21207	CCL9,CCL6,ZFP36L2,ZFP36
GO:BP	response to corticosteroid	5	GO:0031960	0.0343801	1.46369	192	19	4	21207	ZFP36L2,ZFP36,CXCL2,DUSP1
GO:BP	response to organonitrogen compound	1	GO:0010243	0.0364851	1.43788	1070	19	7	21207	CD36,CEBPB,C5AR1,CXCL2,DUSP1,ABCA1,TRIM25
GO:BP	macromolecule modification	6	GO:0043412	0.0376106	1.42469	3973	19	12	21207	CD36,CCL9,CCL6,ZFP36L2,C5AR1,ZFP36,ZEB2,HSPA8,CD44,DUSP1,ABCA1,TRIM25
GO:BP	negative regulation of macromolecule biosynthetic process	6	GO:0010558	0.0403249	1.39443	1531	19	8	21207	CD36,ZFP36L2,HSPA1A,CEBPB,ZFP36,ZEB2,HSPA8,DUSP1
GO:BP	positive regulation of cellular metabolic process	6	GO:0031325	0.0412307	1.38478	3285	19	11	21207	CD36,CCL9,CCL6,ZFP36L2,HSPA1A,CEBPB,C5AR1,ZFP36,ZEB2,HSPA8,CD44
GO:BP	positive regulation of macromolecule metabolic process	6	GO:0010604	0.04234	1.37325	3294	19	11	21207	CD36,CCL9,CCL6,ZFP36L2,HSPA1A,CEBPB,C5AR1,ZFP36,ZEB2,HSPA8,CD44
GO:BP	regulation of leukocyte migration	4	GO:0002685	0.0435985	1.36053	204	19	4	21207	C5AR1,PLA2G7,DUSP1,LGALS3
GO:BP	defense response to other organism	5	GO:0098542	0.0454455	1.34251	1107	19	7	21207	CD36,CCL9,CCL6,CEBPB,C5AR1,LYZ1,TRIM25
GO:BP	regulation of plasma lipoprotein particle levels	3	GO:0097006	0.0486842	1.31261	70	19	3	21207	CD36,PLA2G7,ABCA1

## Sheet: Cluster 2
GO:BP	mononuclear cell migration	4	GO:0071674	1.94e-07	6.71228	90	19	6	21207	CCL6,CCL9,PLA2G7,DUSP1,C5AR1,LGALS3
GO:BP	myeloid leukocyte migration	4	GO:0097529	5.27e-07	6.27805	207	19	7	21207	CCL6,CCL9,PLA2G7,CXCL2,DUSP1,C5AR1,LGALS3
GO:BP	leukocyte chemotaxis	4	GO:0030595	6.87e-07	6.16284	215	19	7	21207	CCL6,CCL9,PLA2G7,CXCL2,DUSP1,C5AR1,LGALS3
GO:BP	monocyte chemotaxis	4	GO:0002548	2.61e-06	5.58289	60	19	5	21207	CCL6,CCL9,PLA2G7,DUSP1,LGALS3
GO:BP	cell chemotaxis	4	GO:0060326	7.48e-06	5.12637	303	19	7	21207	CCL6,CCL9,PLA2G7,CXCL2,DUSP1,C5AR1,LGALS3
GO:BP	leukocyte migration	4	GO:0050900	1.76e-05	4.75455	343	19	7	21207	CCL6,CCL9,PLA2G7,CXCL2,DUSP1,C5AR1,LGALS3
GO:BP	chemotaxis	4	GO:0006935	3.11e-05	4.50702	593	19	8	21207	CCL6,CCL9,PLA2G7,CXCL2,EAR2,DUSP1,C5AR1,LGALS3
GO:BP	taxis	4	GO:0042330	3.24e-05	4.49	596	19	8	21207	CCL6,CCL9,PLA2G7,CXCL2,EAR2,DUSP1,C5AR1,LGALS3
GO:BP	neutrophil chemotaxis	4	GO:0030593	4.29e-05	4.36713	104	19	5	21207	CCL6,CCL9,CXCL2,C5AR1,LGALS3
GO:BP	neutrophil migration	4	GO:1990266	8.46e-05	4.07275	119	19	5	21207	CCL6,CCL9,CXCL2,C5AR1,LGALS3
GO:BP	granulocyte chemotaxis	4	GO:0071621	0.00011266	3.94823	126	19	5	21207	CCL6,CCL9,CXCL2,C5AR1,LGALS3
GO:BP	regulation of mononuclear cell migration	4	GO:0071675	0.000214285	3.66901	54	19	4	21207	PLA2G7,DUSP1,C5AR1,LGALS3
GO:BP	granulocyte migration	4	GO:0097530	0.000227416	3.64318	145	19	5	21207	CCL6,CCL9,CXCL2,C5AR1,LGALS3
GO:BP	immune system process	5	GO:0002376	0.000428013	3.36854	2632	19	12	21207	CCL6,CCL9,PLA2G7,CXCL2,MAFB,CEBPB,CD44,DUSP1,C5AR1,CD14,TSC22D3,LGALS3
GO:BP	eosinophil chemotaxis	4	GO:0048245	0.000887044	3.05206	19	19	3	21207	CCL6,CCL9,LGALS3
GO:BP	response to external stimulus	5	GO:0009605	0.000926987	3.03293	2822	19	12	21207	CCL6,CCL9,PLA2G7,RGS1,CXCL2,EAR2,CEBPB,DUSP1,C5AR1,CD14,LYZ1,LGALS3
GO:BP	eosinophil migration	4	GO:0072677	0.00161754	2.79114	23	19	3	21207	CCL6,CCL9,LGALS3
GO:BP	response to chemokine	4	GO:1990868	0.00229118	2.63994	97	19	4	21207	CCL6,CCL9,CXCL2,DUSP1
GO:BP	cellular response to chemokine	4	GO:1990869	0.00229118	2.63994	97	19	4	21207	CCL6,CCL9,CXCL2,DUSP1
GO:BP	inflammatory response	5	GO:0006954	0.00234549	2.62977	705	19	7	21207	CCL6,CCL9,PLA2G7,CXCL2,CEBPB,C5AR1,CD14
GO:BP	cellular response to interleukin-1	5	GO:0071347	0.00302854	2.51877	104	19	4	21207	CCL6,CCL9,CXCL2,CEBPB
GO:BP	response to interleukin-1	5	GO:0070555	0.00831483	2.08015	134	19	4	21207	CCL6,CCL9,CXCL2,CEBPB
GO:BP	regulation of ERK1 and ERK2 cascade	7	GO:0070372	0.0122869	1.91056	326	19	5	21207	CCL6,CCL9,CD44,DUSP1,C5AR1
GO:BP	locomotion	4	GO:0040011	0.0123915	1.90688	1769	19	9	21207	CCL6,CCL9,PLA2G7,CXCL2,EAR2,CD44,DUSP1,C5AR1,LGALS3
GO:BP	response to cytokine	5	GO:0034097	0.0150618	1.82212	934	19	7	21207	CCL6,CCL9,CXCL2,CEBPB,CD44,DUSP1,CD14
GO:BP	ERK1 and ERK2 cascade	7	GO:0070371	0.0157179	1.80361	343	19	5	21207	CCL6,CCL9,CD44,DUSP1,C5AR1
GO:BP	cellular response to chemical stimulus	1	GO:0070887	0.0189124	1.72325	3033	19	11	21207	CCL6,CCL9,PLA2G7,PSAP,CXCL2,CEBPB,CD44,DUSP1,C5AR1,CD14,LGALS3
GO:BP	response to stress	1	GO:0006950	0.0200248	1.69843	3744	19	12	21207	CCL6,CCL9,PLA2G7,PSAP,CXCL2,CEBPB,CD44,DUSP1,C5AR1,CD14,LYZ1,TSC22D3
GO:BP	cell migration	4	GO:0016477	0.0226833	1.64429	1415	19	8	21207	CCL6,CCL9,PLA2G7,CXCL2,CD44,DUSP1,C5AR1,LGALS3
GO:BP	regulation of immune system process	5	GO:0002682	0.0276799	1.55784	1454	19	8	21207	PLA2G7,MAFB,CEBPB,DUSP1,C5AR1,CD14,TSC22D3,LGALS3
GO:BP	response to other organism	5	GO:0051707	0.0324498	1.48879	1486	19	8	21207	CCL6,CCL9,RGS1,CXCL2,CEBPB,C5AR1,CD14,LYZ1
GO:BP	response to external biotic stimulus	5	GO:0043207	0.0329307	1.4824	1489	19	8	21207	CCL6,CCL9,RGS1,CXCL2,CEBPB,C5AR1,CD14,LYZ1
GO:BP	response to biotic stimulus	5	GO:0009607	0.0368224	1.43389	1512	19	8	21207	CCL6,CCL9,RGS1,CXCL2,CEBPB,C5AR1,CD14,LYZ1
GO:BP	regulation of leukocyte migration	4	GO:0002685	0.0435985	1.36053	204	19	4	21207	PLA2G7,DUSP1,C5AR1,LGALS3
GO:BP	negative regulation of cell death	2	GO:0060548	0.0451813	1.34504	1106	19	7	21207	PSAP,CEBPB,CD44,DUSP1,C5AR1,TSC22D3,LGALS3
GO:BP	localization of cell	4	GO:0051674	0.0455722	1.3413	1557	19	8	21207	CCL6,CCL9,PLA2G7,CXCL2,CD44,DUSP1,C5AR1,LGALS3
GO:BP	cell motility	4	GO:0048870	0.0455722	1.3413	1557	19	8	21207	CCL6,CCL9,PLA2G7,CXCL2,CD44,DUSP1,C5AR1,LGALS3

## Sheet: Cluster 3
GO:BP	inflammatory response	5	GO:0006954	3.64e-07	6.4393	705	32	12	21207	CEBPB,CCL6,CCRL2,THBS1,CD14,CCL9,PLA2G7,CTSS,ECM1,CCR5,FN1,LTB4R1
GO:BP	defense response	5	GO:0006952	5.18e-06	5.28557	1629	32	15	21207	CEBPB,LYZ2,CCL6,CCRL2,THBS1,LYZ1,CD14,CCL9,PLA2G7,CTSS,ECM1,CCR5,CFP,FN1,LTB4R1
GO:BP	chemotaxis	4	GO:0006935	1.79e-05	4.74648	593	32	10	21207	CCL6,CCRL2,THBS1,LGALS3,CCL9,EAR2,PLA2G7,CCR5,CXCR4,FN1
GO:BP	taxis	4	GO:0042330	1.88e-05	4.72566	596	32	10	21207	CCL6,CCRL2,THBS1,LGALS3,CCL9,EAR2,PLA2G7,CCR5,CXCR4,FN1
GO:BP	response to external stimulus	1	GO:0009605	2.12e-05	4.67414	2822	32	18	21207	CEBPB,LYZ2,CCL6,CCRL2,RGS1,THBS1,LGALS3,LYZ1,CD14,CCL9,EAR2,PLA2G7,CTSS,HSP90B1,CCR5,CXCR4,CFP,FN1
GO:BP	response to stress	1	GO:0006950	3.73e-05	4.42775	3744	32	20	21207	CEBPB,LYZ2,CCL6,CCRL2,THBS1,LYZ1,CD14,CCL9,PLA2G7,CTSS,HSP90B1,NME2,ECM1,CCR5,CXCR4,CFP,FN1,LTB4R1,CD44,SDF2L1
GO:BP	cellular response to chemical stimulus	1	GO:0070887	6.69e-05	4.17434	3033	32	18	21207	CEBPB,CCL6,CCRL2,THBS1,LGALS3,CD14,CCL9,PLA2G7,CTSS,HSP90B1,NME2,ECM1,CCR5,DYNLL1,CXCR4,FN1,CD44,SDF2L1
GO:BP	programmed cell death	2	GO:0012501	8.37e-05	4.07751	1999	32	15	21207	CEBPB,CTSD,THBS1,LGALS3,SRGN,HSP90B1,NME2,CCR5,CTSZ,DYNLL1,PLAUR,CXCR4,FN1,CD44,SDF2L1
GO:BP	response to cytokine	5	GO:0034097	0.000112188	3.95005	934	32	11	21207	CEBPB,CCL6,CCRL2,THBS1,CD14,CCL9,ECM1,CCR5,CXCR4,FN1,CD44
GO:BP	cellular response to organic substance	1	GO:0071310	0.00016309	3.78757	2446	32	16	21207	CEBPB,CCL6,CCRL2,THBS1,CD14,CCL9,CTSS,HSP90B1,NME2,ECM1,CCR5,DYNLL1,CXCR4,FN1,CD44,SDF2L1
GO:BP	cell death	2	GO:0008219	0.000219749	3.65807	2149	32	15	21207	CEBPB,CTSD,THBS1,LGALS3,SRGN,HSP90B1,NME2,CCR5,CTSZ,DYNLL1,PLAUR,CXCR4,FN1,CD44,SDF2L1
GO:BP	chemokine-mediated signaling pathway	4	GO:0070098	0.000321626	3.49265	86	32	5	21207	CCL6,CCRL2,CCL9,CCR5,CXCR4
GO:BP	cellular response to cytokine stimulus	5	GO:0071345	0.00036325	3.43979	817	32	10	21207	CEBPB,CCL6,CCRL2,THBS1,CCL9,ECM1,CCR5,CXCR4,FN1,CD44
GO:BP	cell chemotaxis	4	GO:0060326	0.000501831	3.29944	303	32	7	21207	CCL6,CCRL2,THBS1,LGALS3,CCL9,PLA2G7,CCR5
GO:BP	regulation of programmed cell death	2	GO:0043067	0.000510492	3.29201	1638	32	13	21207	CEBPB,CTSD,THBS1,LGALS3,HSP90B1,NME2,CCR5,CTSZ,PLAUR,CXCR4,FN1,CD44,SDF2L1
GO:BP	apoptotic process	2	GO:0006915	0.000526757	3.27839	1957	32	14	21207	CEBPB,CTSD,THBS1,LGALS3,SRGN,HSP90B1,NME2,CCR5,CTSZ,DYNLL1,PLAUR,FN1,CD44,SDF2L1
GO:BP	response to chemokine	4	GO:1990868	0.000588252	3.23044	97	32	5	21207	CCL6,CCRL2,CCL9,CCR5,CXCR4
GO:BP	cellular response to chemokine	4	GO:1990869	0.000588252	3.23044	97	32	5	21207	CCL6,CCRL2,CCL9,CCR5,CXCR4
GO:BP	positive regulation of response to external stimulus	1	GO:0032103	0.00106217	2.97381	502	32	8	21207	CEBPB,THBS1,CD14,PLA2G7,CTSS,CCR5,CXCR4,FN1
GO:BP	regulation of cell death	2	GO:0010941	0.00131351	2.88157	1778	32	13	21207	CEBPB,CTSD,THBS1,LGALS3,HSP90B1,NME2,CCR5,CTSZ,PLAUR,CXCR4,FN1,CD44,SDF2L1
GO:BP	regulation of hydrolase activity	8	GO:0051336	0.00177719	2.75027	1230	32	11	21207	CCL6,CTSD,RGS1,THBS1,CCL9,HSP90B1,ECM1,DYNLL1,PLAUR,FN1,CD44
GO:BP	response to organic substance	1	GO:0010033	0.00183423	2.73655	3319	32	17	21207	PLIN2,CEBPB,CCL6,CCRL2,THBS1,CD14,CCL9,CTSS,HSP90B1,NME2,ECM1,CCR5,DYNLL1,CXCR4,FN1,CD44,SDF2L1
GO:BP	regulation of apoptotic process	2	GO:0042981	0.0034724	2.45937	1614	32	12	21207	CEBPB,CTSD,THBS1,LGALS3,HSP90B1,NME2,CCR5,CTSZ,PLAUR,FN1,CD44,SDF2L1
GO:BP	cytokine-mediated signaling pathway	5	GO:0019221	0.00350101	2.45581	405	32	7	21207	CCL6,CCRL2,CCL9,ECM1,CCR5,CXCR4,CD44
GO:BP	monocyte chemotaxis	4	GO:0002548	0.003503	2.45556	60	32	4	21207	CCL6,LGALS3,CCL9,PLA2G7
GO:BP	positive regulation of response to stimulus	1	GO:0048584	0.00465018	2.33253	2340	32	14	21207	CEBPB,CCL6,THBS1,CD14,CCL9,PLA2G7,CTSS,CCR5,DYNLL1,PLAUR,CXCR4,CFP,FN1,CD44
GO:BP	eosinophil chemotaxis	4	GO:0048245	0.00531206	2.27474	19	32	3	21207	CCL6,LGALS3,CCL9
GO:BP	cell migration	4	GO:0016477	0.0069985	2.155	1415	32	11	21207	CCL6,CCRL2,THBS1,LGALS3,CCL9,PLA2G7,ECM1,CCR5,CXCR4,FN1,CD44
GO:BP	locomotion	4	GO:0040011	0.00906693	2.04254	1769	32	12	21207	CCL6,CCRL2,THBS1,LGALS3,CCL9,EAR2,PLA2G7,ECM1,CCR5,CXCR4,FN1,CD44
GO:BP	eosinophil migration	4	GO:0072677	0.00966887	2.01462	23	32	3	21207	CCL6,LGALS3,CCL9
GO:BP	negative regulation of apoptotic process	2	GO:0043066	0.0172938	1.76211	977	32	9	21207	CEBPB,THBS1,LGALS3,HSP90B1,NME2,CCR5,PLAUR,FN1,CD44
GO:BP	localization of cell	4	GO:0051674	0.0175476	1.75578	1557	32	11	21207	CCL6,CCRL2,THBS1,LGALS3,CCL9,PLA2G7,ECM1,CCR5,CXCR4,FN1,CD44
GO:BP	cell motility	4	GO:0048870	0.0175476	1.75578	1557	32	11	21207	CCL6,CCRL2,THBS1,LGALS3,CCL9,PLA2G7,ECM1,CCR5,CXCR4,FN1,CD44
GO:BP	mononuclear cell migration	4	GO:0071674	0.0177829	1.75	90	32	4	21207	CCL6,LGALS3,CCL9,PLA2G7
GO:BP	immune system process	5	GO:0002376	0.0187406	1.72722	2632	32	14	21207	CEBPB,CCL6,CCRL2,THBS1,LGALS3,CD14,CCL9,PLA2G7,CTSS,NME2,ECM1,CCR5,CFP,CD44
GO:BP	negative regulation of programmed cell death	2	GO:0043069	0.0200289	1.69834	995	32	9	21207	CEBPB,THBS1,LGALS3,HSP90B1,NME2,CCR5,PLAUR,FN1,CD44
GO:BP	response to stimulus	1	GO:0050896	0.0209082	1.67968	9898	32	27	21207	PLIN2,CEBPB,LYZ2,CCL6,CCRL2,RGS1,THBS1,LGALS3,LYZ1,CD14,CCL9,EAR2,PLA2G7,CTSS,SRGN,HSP90B1,NME2,ECM1,CCR5,DYNLL1,PLAUR,CXCR4,CFP,FN1,LTB4R1,CD44,SDF2L1
GO:BP	regulation of response to stimulus	1	GO:0048583	0.0214884	1.6678	3948	32	17	21207	CEBPB,CCL6,RGS1,THBS1,LGALS3,CD14,CCL9,PLA2G7,CTSS,ECM1,CCR5,DYNLL1,PLAUR,CXCR4,CFP,FN1,CD44
GO:BP	response to chemical	1	GO:0042221	0.0266558	1.57421	5516	32	20	21207	PLIN2,CEBPB,CCL6,CCRL2,THBS1,LGALS3,CD14,CCL9,EAR2,PLA2G7,CTSS,HSP90B1,NME2,ECM1,CCR5,DYNLL1,CXCR4,FN1,CD44,SDF2L1
GO:BP	movement of cell or subcellular component	4	GO:0006928	0.0275708	1.55955	1971	32	12	21207	CCL6,CCRL2,THBS1,LGALS3,CCL9,PLA2G7,ECM1,CCR5,DYNLL1,CXCR4,FN1,CD44
GO:BP	cellular response to interleukin-1	5	GO:0071347	0.0315309	1.50126	104	32	4	21207	CEBPB,CCL6,CCL9,FN1
GO:BP	positive regulation of biological process	8	GO:0048518	0.0368361	1.43373	6184	32	21	21207	CEBPB,CCL6,CTSD,THBS1,LGALS3,CD14,CCL9,PLA2G7,CTSS,NME2,ECM1,CCR5,HIST1H1C,CTSZ,DYNLL1,PLAUR,CXCR4,CFP,FN1,CD44,CYP4F18
GO:BP	leukotriene signaling pathway	5	GO:0061737	0.0392786	1.40584	5	32	2	21207	RGS1,LTB4R1
GO:BP	negative regulation of cell death	2	GO:0060548	0.0465506	1.33207	1106	32	9	21207	CEBPB,THBS1,LGALS3,HSP90B1,NME2,CCR5,PLAUR,FN1,CD44
GO:BP	regulation of localization	8	GO:0032879	0.0490941	1.30897	2860	32	14	21207	CEBPB,CTSD,THBS1,LGALS3,CD14,PLA2G7,CTSS,SRGN,ECM1,CCR5,DYNLL1,CXCR4,FN1,CYP4F18

## Sheet: Cluster 4
GO:BP	ion transport	8	GO:0006811	0.00063864	3.19475	1670	32	13	21207	PLIN2,LGALS3,CEBPB,THBS1,FTH1,CYP4F18,CD36,ATP6V0B,CD300A,ABCG1,EMB,ATP1B3,XBP1
GO:BP	response to external stimulus	1	GO:0009605	0.00119852	2.92136	2822	32	16	21207	LYZ2,LGALS3,CEBPB,THBS1,IFITM6,CD74,CD36,PLXNC1,EAR2,CD300A,RGS1,EMB,CD14,XBP1,PDIA3,DNAJC15
GO:BP	establishment of localization	8	GO:0051234	0.00201533	2.69565	4717	32	20	21207	PLIN2,LGALS3,CEBPB,THBS1,FTH1,CTSD,HSPA1A,CD74,SRGN,CYP4F18,CD36,ATP6V0B,CD300A,ABCG1,EMB,SPCS2,CD14,ATP1B3,XBP1,DNAJC15
GO:BP	transport	8	GO:0006810	0.00708312	2.14978	4582	32	19	21207	PLIN2,LGALS3,CEBPB,THBS1,FTH1,HSPA1A,CD74,SRGN,CYP4F18,CD36,ATP6V0B,CD300A,ABCG1,EMB,SPCS2,CD14,ATP1B3,XBP1,DNAJC15
GO:BP	monocarboxylic acid transport	8	GO:0015718	0.00722003	2.14146	161	32	5	21207	PLIN2,THBS1,CYP4F18,CD36,EMB
GO:BP	fatty acid transport	8	GO:0015908	0.0155403	1.80854	87	32	4	21207	PLIN2,THBS1,CYP4F18,CD36
GO:BP	negative regulation of biological process	8	GO:0048519	0.0182815	1.73799	5389	32	20	21207	LGALS3,CEBPB,NME2,H3F3B,THBS1,FTH1,IFITM6,HSPA1A,CD74,SRGN,CYP4F18,CD36,HIST1H1C,PLXNC1,CD300A,RGS1,ABCG1,CSTB,XBP1,DNAJC15
GO:BP	cellular response to diacyl bacterial lipopeptide	8	GO:0071726	0.0235894	1.62728	4	32	2	21207	CD36,CD14
GO:BP	response to diacyl bacterial lipopeptide	8	GO:0071724	0.0235894	1.62728	4	32	2	21207	CD36,CD14
GO:BP	regulation of transport	8	GO:0051049	0.0243344	1.61378	1947	32	12	21207	LGALS3,CEBPB,THBS1,CD74,SRGN,CYP4F18,CD36,CD300A,ABCG1,CD14,ATP1B3,XBP1
GO:BP	localization	8	GO:0051179	0.0279699	1.55331	6084	32	21	21207	PLIN2,LGALS3,CEBPB,THBS1,FTH1,CTSD,HSPA1A,CD74,SRGN,CYP4F18,CD36,PLXNC1,ATP6V0B,CD300A,ABCG1,EMB,SPCS2,CD14,ATP1B3,XBP1,DNAJC15
GO:BP	negative regulation of transport	8	GO:0051051	0.0291947	1.5347	560	32	7	21207	LGALS3,THBS1,CD74,SRGN,CYP4F18,CD36,CD300A
GO:BP	response to bacterial lipopeptide	8	GO:0070339	0.0392786	1.40584	5	32	2	21207	CD36,CD14
GO:BP	cellular response to bacterial lipoprotein	8	GO:0071220	0.0392786	1.40584	5	32	2	21207	CD36,CD14
GO:BP	cellular response to bacterial lipopeptide	8	GO:0071221	0.0392786	1.40584	5	32	2	21207	CD36,CD14
GO:BP	apoptotic signaling pathway	2	GO:0097190	0.0426556	1.37002	594	32	7	21207	LGALS3,CEBPB,THBS1,CD74,SRGN,XBP1,PDIA3
GO:BP	regulation of localization	8	GO:0032879	0.0490941	1.30897	2860	32	14	21207	LGALS3,CEBPB,THBS1,CTSD,CD74,SRGN,CYP4F18,CD36,PLXNC1,CD300A,ABCG1,CD14,ATP1B3,XBP1

## Sheet: Defintion
Response to external stimuli		1
Apoptosis		2
Response to lipid		3
Chemotaxis and cell migration		4
Immune response		5
Cell metabolism		6
Intracellular signalling		7
Other		8
