# Supplementary material for: Role of Tim4 in the regulation of ABCA1+ adipose tissue macrophages and post-prandial cholesterol levels
Source: Nat Commun. 2021 Jul 21;12:4434. doi: 10.1038/s41467-021-24684-7 (PMC8295389; doi:10.1038/s41467-021-24684-7)
Supplement: Supplementary file 8 — Supplementary Data 5 [file 41467_2021_24684_MOESM8_ESM.xlsx]

## Sheet: DEG Cluster 8 over cluster 4
	p_val	avg_logFC	pct.1	pct.2	p_val_adj
Ctsb	9.73e-73	1.8549	1	0.914	1.33e-68
Plin2	1.93e-67	1.67163	1	0.825	2.64e-63
Cd63	8.51e-62	2.33805	0.918	0.29	1.17e-57
Cstb	4.54e-61	1.68634	0.976	0.766	6.22e-57
Prdx1	2.28e-58	1.86358	1	0.84	3.12e-54
Lgals3	1.69e-57	1.39862	1	0.982	2.31e-53
Ftl1	3.27e-53	1.01413	1	1	4.48e-49
Cd36	1.66e-51	1.60853	0.988	0.797	2.27e-47
Retnla	9.42e-50	-1.25135	1	1	1.29e-45
Lgals1	1.57e-47	1.90583	0.929	0.619	2.16e-43
Cd68	5.36e-44	1.38234	0.929	0.567	7.35e-40
Lipa	1.09e-42	1.27456	0.871	0.416	1.5e-38
Ccr2	1e-40	-1.42008	0.341	0.907	1.37e-36
Fn1	5.3e-38	-0.910006	0.576	0.986	7.26e-34
Trem2	5.67e-37	1.37913	0.565	0.049	7.77e-33
Lgmn	1.14e-36	1.42659	0.941	0.543	1.56e-32
Basp1	5.53e-36	1.17506	0.635	0.074	7.58e-32
Crip1	2.85e-33	-0.647264	1	1	3.9e-29
Fth1	7.76e-33	0.920099	1	0.999	1.06e-28
Anxa5	1.44e-32	1.00068	0.965	0.858	1.98e-28
Lsp1	7.52e-32	-1.14906	0.459	0.917	1.03e-27
Slc37a2	9.26e-32	0.912217	0.506	0.042	1.27e-27
Ifitm6	9.65e-32	-1.18143	0.4	0.875	1.32e-27
Rhoc	1.23e-31	1.06039	0.6	0.119	1.69e-27
H2-DMa	1.38e-30	-1.00438	0.624	0.958	1.89e-26
Ctsd	5.91e-29	0.966593	0.988	0.928	8.1e-25
Fcrls	1.08e-28	-0.971829	0.4	0.9	1.48e-24
Ear2	1.27e-28	-0.885178	0.6	0.967	1.74e-24
Unc119	5.73e-28	-1.05829	0.329	0.833	7.85e-24
C5ar1	1.71e-27	1.44243	0.718	0.296	2.35e-23
Akr1a1	1.56e-26	0.8449	0.929	0.773	2.14e-22
Clec4d	7.01e-26	1.06252	0.588	0.089	9.61e-22
Ctsl	1.95e-25	1.42067	0.776	0.314	2.68e-21
Pf4	2.12e-25	1.94838	0.882	0.77	2.9e-21
Eif4a1	6.26e-25	0.756699	0.965	0.909	8.58e-21
Ier2	7.79e-25	-0.904328	0.635	0.944	1.07e-20
Hilpda	2.08e-24	1.31718	0.553	0.155	2.84e-20
C1qc	3.5e-24	1.22901	0.894	0.645	4.79e-20
Igf1	7.02e-24	1.07805	0.518	0.112	9.62e-20
Lyz2	8.01e-24	-0.607677	1	1	1.1e-19
Plk2	1.17e-22	1.19996	0.647	0.206	1.61e-18
Slc11a1	3e-22	0.899465	0.718	0.312	4.11e-18
Uap1l1	5.64e-22	0.800216	0.624	0.202	7.73e-18
Ctsa	7.8e-22	0.836549	0.859	0.531	1.07e-17
Batf3	1.66e-21	-0.808607	0.365	0.824	2.28e-17
Gda	1.67e-21	-0.706671	0.518	0.913	2.29e-17
Naa50	2.04e-21	0.761924	0.776	0.355	2.8e-17
Lyz1	2.27e-21	-1.19581	0.812	0.957	3.11e-17
Hmgn1	2.89e-21	0.91036	0.447	0.074	3.96e-17
Aprt	8.97e-21	0.871162	0.706	0.304	1.23e-16
C1qb	1.1e-20	1.17998	0.906	0.826	1.51e-16
Ahnak	1.11e-20	-0.730235	0.706	0.954	1.52e-16
Cd9	1.31e-20	1.03893	0.459	0.102	1.79e-16
Il1b	1.41e-20	-1.17058	0.388	0.822	1.93e-16
Blvrb	1.45e-20	0.857551	0.718	0.363	1.98e-16
Fabp4	5.32e-20	1.42451	0.647	0.258	7.29e-16
Lpl	5.59e-20	0.813189	0.976	0.925	7.65e-16
Gm2a	6.08e-20	-0.791746	0.624	0.932	8.34e-16
Psmb6	6.39e-20	0.838994	0.835	0.637	8.75e-16
C3ar1	8.87e-20	0.924454	0.612	0.218	1.22e-15
Msr1	2.02e-19	0.832523	0.412	0.052	2.77e-15
Ccl9	5.86e-19	0.632436	0.988	0.995	8.03e-15
Ltb4r1	6.94e-19	-0.818684	0.176	0.637	9.5e-15
Mmp12	8.52e-19	2.22033	0.412	0.088	1.17e-14
Calm2	8.58e-19	0.728002	0.953	0.893	1.18e-14
Vat1	9.24e-19	0.79994	0.753	0.405	1.27e-14
Atp6v1c1	1.6e-18	0.720031	0.647	0.296	2.2e-14
Fau	1.64e-18	-0.520255	0.988	0.996	2.25e-14
Alox5ap	2.63e-18	-0.73548	0.8	0.953	3.6e-14
C1qa	4.45e-18	1.03821	0.906	0.741	6.09e-14
Kctd12	5.57e-18	-0.646656	0.659	0.94	7.63e-14
Rasgef1b	1.02e-17	0.729637	0.318	0.04	1.4e-13
Nr1h3	1.36e-17	0.473739	0.259	0.008	1.87e-13
Gdf15	1.84e-17	1.78109	0.294	0.032	2.53e-13
Pld3	2.65e-17	0.751893	0.788	0.533	3.64e-13
Eif5a	4.07e-17	0.537121	0.965	0.868	5.57e-13
Ms4a7	5.38e-17	0.917618	0.353	0.059	7.37e-13
B2m	6.7e-17	0.583645	0.976	0.981	9.19e-13
Atp6v1b2	7.38e-17	0.819273	0.847	0.67	1.01e-12
Bcl2l1	1.46e-16	0.582548	0.341	0.046	2e-12
Akr1b8	1.75e-16	0.576573	0.259	0.008	2.4e-12
Emp1	2.11e-16	0.997726	0.576	0.194	2.89e-12
Lcp1	2.17e-16	0.634277	0.894	0.711	2.98e-12
Fam46a	2.77e-16	-0.797553	0.318	0.679	3.8e-12
Add3	4.41e-16	-0.717405	0.212	0.648	6.04e-12
Samsn1	5.2e-16	-0.721428	0.212	0.648	7.13e-12
Txn1	5.89e-16	0.647214	0.929	0.805	8.06e-12
H2-Ab1	6.09e-16	-0.387607	0.988	0.999	8.35e-12
Btg2	6.65e-16	-0.630874	0.753	0.954	9.11e-12
Ifitm3	6.83e-16	-0.519345	0.882	0.976	9.35e-12
Atp6v0d2	1.01e-15	0.658631	0.271	0.029	1.38e-11
H2-DMb1	1.06e-15	-0.779009	0.624	0.898	1.45e-11
Cd2	2.23e-15	-0.715334	0.212	0.6	3.05e-11
H2-DMb2	4.46e-15	-0.787491	0.118	0.558	6.11e-11
Anxa4	7.42e-15	0.631063	0.753	0.442	1.02e-10
Vcam1	9.51e-15	1.44679	0.271	0.034	1.3e-10
Aif1	9.54e-15	0.664548	0.459	0.172	1.31e-10
Irf8	1.47e-14	0.711075	0.341	0.052	2.02e-10
Cd24a	2.09e-14	-0.943854	0.2	0.605	2.86e-10
Ninj1	2.23e-14	0.829205	0.659	0.355	3.05e-10
Slamf7	2.93e-14	0.510964	0.294	0.031	4.01e-10
Tpt1	3.01e-14	-0.374316	0.988	0.999	4.13e-10
Naaa	3.69e-14	-0.796396	0.329	0.725	5.05e-10
Tmem165	5.51e-14	0.596073	0.588	0.245	7.55e-10
Ndufa6	5.61e-14	-0.607709	0.753	0.927	7.69e-10
Olfm1	5.8e-14	-0.625556	0.247	0.667	7.94e-10
Cxcl16	7.86e-14	0.640416	0.282	0.038	1.08e-09
Anxa1	9.42e-14	0.839088	0.882	0.702	1.29e-09
Pmp22	1.22e-13	0.692983	0.565	0.255	1.68e-09
Upb1	1.39e-13	-0.624572	0.035	0.36	1.91e-09
Rab20	1.49e-13	0.608323	0.471	0.13	2.05e-09
Atp6v0a1	1.53e-13	0.59321	0.624	0.231	2.1e-09
Nceh1	1.55e-13	0.64089	0.541	0.176	2.13e-09
Egr3	1.7e-13	-0.888001	0.176	0.554	2.33e-09
Ramp1	2.38e-13	-0.611055	0.2	0.585	3.26e-09
Atp6v1a	2.9e-13	0.614692	0.553	0.258	3.97e-09
Hfe	3.02e-13	-0.632396	0.118	0.484	4.14e-09
Ms4a6d	3.19e-13	0.638957	0.306	0.051	4.37e-09
Apoe	3.58e-13	1.3899	0.929	0.973	4.9e-09
Pcna	3.63e-13	0.562853	0.647	0.314	4.97e-09
Slc3a2	3.65e-13	0.608276	0.8	0.539	5e-09
Cd93	4.41e-13	0.677382	0.282	0.043	6.04e-09
Cdk6	5.18e-13	0.548256	0.271	0.045	7.1e-09
Fabp5	5.8e-13	1.08324	0.376	0.188	7.94e-09
Rgs1	5.84e-13	0.932962	0.847	0.575	8e-09
Hmga1	6.01e-13	0.563538	0.365	0.095	8.23e-09
Fcgr2b	6.5e-13	-0.575397	0.482	0.826	8.91e-09
Mgst1	6.99e-13	0.615018	0.271	0.045	9.57e-09
Pilra	7.56e-13	-0.673059	0.153	0.562	1.04e-08
Mmp19	1.14e-12	0.97569	0.506	0.227	1.56e-08
Tmem154	1.28e-12	-0.482873	0.035	0.344	1.76e-08
Rbm47	1.72e-12	0.581397	0.541	0.175	2.36e-08
Il6	1.77e-12	-0.940575	0.094	0.465	2.43e-08
Ubc	2.05e-12	0.560572	0.976	0.95	2.81e-08
Por	2.15e-12	0.62896	0.482	0.171	2.94e-08
Axl	2.8e-12	0.686573	0.494	0.165	3.83e-08
Nr4a1	3.05e-12	-0.570159	0.776	0.949	4.18e-08
Emb	3.87e-12	-0.580423	0.259	0.585	5.3e-08
Rassf4	5.17e-12	-0.57701	0.471	0.775	7.09e-08
Serpinb6a	5.41e-12	0.722091	0.741	0.466	7.42e-08
Rac2	5.49e-12	-0.69959	0.365	0.719	7.52e-08
Tmsb4x	5.63e-12	-0.306996	1	1	7.72e-08
Tomm20	5.7e-12	0.494154	0.894	0.614	7.81e-08
Dtnbp1	5.93e-12	0.556665	0.518	0.195	8.12e-08
Cndp2	5.96e-12	0.612148	0.682	0.414	8.17e-08
Soat1	6.36e-12	0.652978	0.612	0.257	8.72e-08
Ly86	6.61e-12	-0.623565	0.4	0.713	9.06e-08
Bax	8.49e-12	0.551217	0.929	0.773	1.16e-07
Il6ra	9.42e-12	-0.615283	0.188	0.543	1.29e-07
Abhd12	1.04e-11	0.661717	0.753	0.542	1.42e-07
Tppp3	1.09e-11	-0.786928	0.212	0.603	1.49e-07
Cox7a2l	1.09e-11	-0.585681	0.576	0.828	1.5e-07
Lamp1	1.11e-11	0.523266	0.941	0.879	1.53e-07
Tuba1a	1.16e-11	-0.732153	0.294	0.619	1.59e-07
Rnase6	1.19e-11	-0.449749	0.024	0.327	1.63e-07
Hspa8	1.19e-11	0.430332	0.988	0.986	1.63e-07
Atp6v1g1	1.32e-11	0.541516	0.929	0.788	1.8e-07
Eif4e	1.36e-11	0.506468	0.541	0.236	1.86e-07
Cfl1	1.59e-11	0.304533	0.988	0.983	2.18e-07
Prcp	1.65e-11	-0.578369	0.682	0.888	2.27e-07
Ctsz	1.68e-11	0.535437	0.953	0.932	2.3e-07
Pdlim1	1.73e-11	-0.637421	0.165	0.515	2.37e-07
Rin3	2.27e-11	-0.49434	0.106	0.418	3.11e-07
4930455G09Rik	2.36e-11	-0.567799	0.188	0.549	3.23e-07
Pold4	2.61e-11	0.700559	0.612	0.336	3.58e-07
Il11ra1	2.83e-11	0.591241	0.494	0.19	3.88e-07
Srgn	5.16e-11	-0.346792	0.812	0.959	7.07e-07
Gpr132	6.16e-11	-0.576822	0.176	0.526	8.44e-07
Tpcn2	6.32e-11	0.351032	0.259	0.042	8.66e-07
Ecm1	6.91e-11	-0.58465	0.424	0.723	9.47e-07
Uqcrh	7e-11	-0.513845	0.859	0.951	9.6e-07
Nfkbiz	7.03e-11	-0.550336	0.635	0.88	9.64e-07
AI467606	7.13e-11	-0.55809	0.294	0.635	9.77e-07
Pfn1	7.18e-11	0.301548	1	0.989	9.84e-07
Bcar3	7.26e-11	0.436964	0.329	0.07	9.94e-07
Itgam	8.01e-11	-0.551001	0.494	0.793	1.1e-06
Egr1	8.55e-11	-0.55168	0.729	0.932	1.17e-06
Mfsd12	8.79e-11	0.430699	0.424	0.107	1.2e-06
Bri3	8.98e-11	0.527615	0.871	0.762	1.23e-06
Itgav	1e-10	0.509584	0.412	0.137	1.37e-06
Mafb	1.06e-10	0.791257	0.729	0.489	1.45e-06
Mcub	1.14e-10	-0.604244	0.565	0.835	1.57e-06
Tmem251	1.15e-10	0.431072	0.388	0.115	1.58e-06
St3gal4	1.17e-10	-0.453344	0.082	0.429	1.6e-06
Tmsb10	1.25e-10	-0.497341	0.812	0.964	1.71e-06
Rbm3	1.62e-10	0.395084	0.965	0.891	2.22e-06
Socs6	1.73e-10	-0.560175	0.224	0.596	2.37e-06
Renbp	2.11e-10	0.545978	0.541	0.197	2.89e-06
Lgals3bp	2.17e-10	0.433658	0.271	0.05	2.98e-06
Grn	2.29e-10	0.524339	0.894	0.891	3.13e-06
Ptprc	2.3e-10	-0.562516	0.624	0.851	3.15e-06
Pkm	2.45e-10	0.461823	0.906	0.78	3.35e-06
Arhgap25	2.67e-10	0.537103	0.4	0.151	3.67e-06
Hmox1	2.8e-10	1.3453	0.8	0.672	3.84e-06
Nr4a2	2.98e-10	-0.648664	0.224	0.59	4.08e-06
Pdcd4	3.15e-10	-0.568202	0.141	0.481	4.32e-06
Tmem106a	3.34e-10	0.55181	0.718	0.439	4.57e-06
Pld4	4.55e-10	-0.515591	0.412	0.745	6.24e-06
Il1rl1	5.14e-10	-0.498781	0.047	0.315	7.04e-06
Evl	5.65e-10	0.545812	0.682	0.484	7.74e-06
Ndnf	5.92e-10	-0.44823	0.035	0.3	8.11e-06
Folr2	6.94e-10	0.573611	0.529	0.351	9.5e-06
S100a11	7.77e-10	-0.389952	0.706	0.902	1.06e-05
Nrp1	8.51e-10	0.477245	0.318	0.065	1.17e-05
Tceal9	1.02e-09	0.503976	0.459	0.167	1.4e-05
Lpxn	1.08e-09	0.542746	0.447	0.165	1.48e-05
Ranbp1	1.18e-09	0.46509	0.847	0.655	1.62e-05
Arhgap15	1.2e-09	-0.447011	0.082	0.369	1.64e-05
Cyp4f18	1.22e-09	-0.527949	0.294	0.577	1.67e-05
Gclm	1.47e-09	0.439209	0.271	0.08	2.02e-05
Nfam1	1.59e-09	-0.539581	0.341	0.665	2.18e-05
Asph	1.65e-09	0.49923	0.494	0.17	2.26e-05
Dnase2a	1.85e-09	0.439079	0.588	0.303	2.53e-05
Cln8	1.97e-09	0.388072	0.376	0.112	2.7e-05
Gla	2.17e-09	0.425417	0.306	0.075	2.97e-05
Mpp1	2.19e-09	0.446112	0.459	0.178	3e-05
Naa20	2.4e-09	0.556645	0.506	0.252	3.28e-05
Tmem176b	2.48e-09	-0.581892	0.459	0.756	3.4e-05
Cfp	2.96e-09	-0.403781	0.812	0.946	4.06e-05
Anpep	2.97e-09	0.407866	0.341	0.101	4.07e-05
Napsa	3.03e-09	-0.491197	0.188	0.496	4.16e-05
Pla2g15	3.61e-09	0.466781	0.4	0.152	4.95e-05
Sqstm1	4.19e-09	0.72724	0.694	0.493	5.74e-05
Ran	4.63e-09	0.506218	0.882	0.724	6.34e-05
P2ry6	4.74e-09	0.436499	0.329	0.074	6.49e-05
Dapk1	4.84e-09	-0.505408	0.259	0.598	6.63e-05
H2afv	5.23e-09	-0.51706	0.176	0.478	7.16e-05
Phlda1	5.24e-09	-0.584499	0.447	0.773	7.18e-05
S100a13	5.44e-09	-0.449239	0.624	0.842	7.46e-05
Tns3	5.76e-09	0.484731	0.353	0.101	7.89e-05
Sdc4	5.87e-09	0.68267	0.506	0.225	8.04e-05
Srxn1	6.09e-09	0.519515	0.294	0.102	8.34e-05
Blvra	6.33e-09	0.515273	0.612	0.402	8.67e-05
Grcc10	6.69e-09	-0.509362	0.471	0.663	9.17e-05
Arhgdib	6.95e-09	-0.576251	0.694	0.874	9.52e-05
Hsp90aa1	6.95e-09	0.539422	0.847	0.741	9.53e-05
Pip4k2a	7.01e-09	-0.499987	0.235	0.536	9.6e-05
Slco2b1	7.36e-09	0.44701	0.282	0.063	0.000100831
9930111J21Rik2	7.48e-09	-0.361285	0.035	0.267	0.000102452
Gpr137b	7.52e-09	0.425998	0.329	0.095	0.000103082
Atp1b3	7.89e-09	-0.439291	0.671	0.876	0.000108102
Hr	8.88e-09	-0.427605	0.106	0.378	0.000121681
Ftl1-ps1	1.21e-08	0.487119	0.659	0.392	0.000165171
Il10rb	1.42e-08	0.531594	0.565	0.305	0.000194447
Rgl1	1.44e-08	0.447235	0.365	0.111	0.000197569
Pitpnc1	1.48e-08	0.447385	0.471	0.212	0.000202229
Cdk2ap2	1.54e-08	-0.430026	0.624	0.844	0.000211459
Tceal8	1.67e-08	0.414578	0.341	0.114	0.000228734
Clec12a	1.71e-08	0.575154	0.482	0.259	0.000234767
Akap13	1.76e-08	-0.536557	0.365	0.674	0.000241555
Sdcbp	1.84e-08	0.469874	0.918	0.894	0.000252141
Bst2	1.96e-08	0.454825	0.588	0.315	0.000268759
Adgre5	2.01e-08	-0.391666	0.341	0.725	0.000275512
Cd300a	2.02e-08	0.550086	0.624	0.364	0.000277299
Fam129b	2.1e-08	0.38772	0.353	0.111	0.000288345
Rab7b	2.16e-08	0.497551	0.647	0.469	0.000295864
Ndufa12	2.25e-08	0.445134	0.635	0.427	0.000308339
Akr1c18	2.29e-08	-0.50726	0.071	0.335	0.000314145
Pltp	2.31e-08	-0.387455	0.894	0.967	0.000317049
Pa2g4	2.51e-08	0.459532	0.588	0.347	0.000343999
Krt80	2.65e-08	-0.379086	0.047	0.278	0.000363253
Tmcc1	2.84e-08	-0.372369	0.365	0.67	0.000388566
Arf5	3.23e-08	-0.422169	0.859	0.948	0.000443094
Fosb	3.29e-08	-0.46501	0.835	0.934	0.000450212
Zyx	3.5e-08	-0.515258	0.588	0.817	0.000478984
Cbr2	3.59e-08	0.454112	0.365	0.143	0.000492217
Fosl2	3.61e-08	-0.580514	0.541	0.759	0.000494439
Net1	4e-08	-0.457842	0.106	0.381	0.000547821
S100a6	4.14e-08	-0.286517	0.918	0.99	0.00056726
Esd	4.18e-08	0.683644	0.741	0.599	0.000572232
Slamf9	4.51e-08	-0.476296	0.282	0.626	0.000618229
Csrnp1	4.58e-08	-0.631819	0.318	0.614	0.000628208
Plbd1	4.63e-08	-0.520984	0.224	0.54	0.00063506
Phb	4.64e-08	0.440444	0.482	0.22	0.000636309
Arhgef6	4.67e-08	-0.469818	0.165	0.446	0.000639829
Ncf1	5.44e-08	-0.375263	0.353	0.677	0.000745133
Rnh1	6.07e-08	0.627019	0.671	0.577	0.000831205
Pik3cd	6.23e-08	-0.440343	0.141	0.405	0.000853942
Pilrb2	6.49e-08	-0.429114	0.129	0.383	0.000889197
Dennd4a	6.95e-08	-0.503697	0.153	0.425	0.000952914
Egr2	7.44e-08	-0.535724	0.6	0.808	0.00101985
Ms4a8a	8.37e-08	-0.404697	0.2	0.47	0.00114699
Arl8a	9.07e-08	0.469006	0.659	0.413	0.00124304
Lifr	9.65e-08	-0.395376	0.094	0.372	0.00132163
Tmem37	9.87e-08	0.397003	0.341	0.095	0.00135294
Creg1	1.07e-07	0.532069	0.835	0.754	0.00146312
Plxnd1	1.15e-07	-0.446491	0.459	0.737	0.00157908
Sash1	1.2e-07	0.344452	0.271	0.054	0.00164662
Slc15a3	1.21e-07	0.47891	0.553	0.347	0.00165574
Rheb	1.25e-07	0.377828	0.718	0.48	0.0017094
Osbpl8	1.31e-07	0.39418	0.388	0.166	0.00179229
Fnbp1	1.37e-07	-0.465934	0.271	0.552	0.00188278
Ccrl2	1.41e-07	-0.552608	0.376	0.605	0.00193558
Myl12b	1.48e-07	-0.505249	0.424	0.658	0.00203102
Tspan32	1.63e-07	-0.381328	0.082	0.332	0.00222888
Ifi207	1.81e-07	0.435434	0.459	0.19	0.00247916
Me2	1.85e-07	-0.385591	0.094	0.354	0.00253607
Fgl2	1.9e-07	-0.353942	0.047	0.273	0.00260842
Psmb5	1.98e-07	0.490621	0.753	0.632	0.00271218
Nfkbid	2.15e-07	-0.410945	0.494	0.773	0.00295181
Fgfr1	2.15e-07	-0.380645	0.306	0.641	0.0029523
Twf2	2.24e-07	-0.409309	0.259	0.521	0.00306362
Cyba	2.29e-07	0.33154	1	0.987	0.00313775
Pparg	2.39e-07	0.329802	0.271	0.084	0.003269
Ap3s1	2.39e-07	0.478051	0.682	0.467	0.00326901
Gas2l3	2.58e-07	0.309635	0.294	0.091	0.00353279
Ptgs1	2.69e-07	-0.350649	0.082	0.375	0.00369121
Lamtor4	2.76e-07	-0.448559	0.576	0.769	0.00378294
Pmaip1	2.94e-07	-0.439395	0.235	0.527	0.00402947
Spred1	2.94e-07	0.431809	0.4	0.192	0.00403124
Laptm5	2.95e-07	-0.457455	0.929	0.964	0.0040393
Psmc4	3.45e-07	0.359716	0.541	0.284	0.00472436
Aldh1a2	3.51e-07	-0.396525	0.329	0.66	0.00480737
Tmed9	3.91e-07	0.468315	0.671	0.485	0.005357
Rab10	3.93e-07	0.411946	0.659	0.429	0.00538062
H3f3b	4.3e-07	0.480396	0.965	0.986	0.00588731
Gm47283	4.36e-07	0.47388	0.424	0.231	0.00597628
Eef1e1	4.53e-07	0.388528	0.471	0.212	0.00621092
Ddx39	4.56e-07	0.351861	0.412	0.176	0.00625226
Dab2	4.73e-07	0.456747	0.765	0.599	0.00648174
Snrpd1	5.03e-07	0.407637	0.659	0.483	0.00688831
AB124611	5.67e-07	-0.392431	0.2	0.456	0.00777181
Atp6v0b	6.05e-07	0.382356	0.941	0.865	0.0082829
Pilrb1	6.55e-07	-0.330467	0.118	0.374	0.00896856
Fxyd5	6.92e-07	-0.376731	0.812	0.92	0.00948638
Skint3	7.11e-07	-0.382258	0.059	0.29	0.00974587
Sema4a	7.13e-07	-0.435368	0.165	0.415	0.00976561
Ccl3	7.36e-07	1.00069	0.294	0.146	0.0100866
Ndfip1	7.78e-07	-0.434125	0.365	0.579	0.0106576
Pycard	8.04e-07	-0.378231	0.588	0.815	0.0110136
B4galt5	8.11e-07	0.382806	0.424	0.193	0.0111097
Slc35f6	8.3e-07	0.311589	0.306	0.096	0.0113717
Morf4l2	8.69e-07	0.384648	0.659	0.457	0.0119084
Atp6v1d	8.94e-07	0.431276	0.506	0.305	0.0122553
Lat2	9.08e-07	0.44336	0.635	0.47	0.0124354
Cd300c2	9.27e-07	0.404276	0.306	0.115	0.0126962
Cnn2	9.81e-07	-0.503731	0.365	0.616	0.0134398
Lasp1	1.04e-06	0.47374	0.624	0.443	0.0142071
Rab3il1	1.04e-06	0.308941	0.329	0.106	0.0142205
Psma1	1.04e-06	0.496318	0.624	0.466	0.0142274
Mrpl33	1.07e-06	-0.417137	0.741	0.872	0.0146637
Rtn4	1.13e-06	0.564624	0.8	0.737	0.0154264
Capg	1.13e-06	0.393204	0.929	0.89	0.0154628
Atp6v1h	1.16e-06	0.363783	0.471	0.197	0.0159112
F10	1.19e-06	0.540827	0.353	0.169	0.0162637
Psap	1.26e-06	0.306022	1	0.997	0.0173024
Fam20c	1.28e-06	0.437862	0.353	0.156	0.0174731
Sod2	1.28e-06	0.440794	0.682	0.494	0.0175924
Ifrd1	1.31e-06	0.474531	0.765	0.577	0.0179833
Tnf	1.34e-06	0.740257	0.471	0.273	0.018313
Arhgap45	1.36e-06	-0.398213	0.306	0.529	0.0186995
Tiam1	1.39e-06	-0.382374	0.129	0.377	0.0190076
H2afj	1.41e-06	-0.390725	0.776	0.895	0.0192986
Vps29	1.44e-06	0.424999	0.647	0.446	0.0197461
Prr5l	1.48e-06	-0.320364	0.071	0.276	0.0203296
Csk	1.5e-06	-0.413022	0.329	0.582	0.0205022
Senp2	1.52e-06	0.369719	0.329	0.158	0.020853
Hsd17b12	1.58e-06	0.35495	0.447	0.249	0.0216183
Lmna	1.58e-06	0.321568	0.882	0.755	0.0216411
Chn2	1.61e-06	-0.39123	0.094	0.341	0.0220544
Gmfg	1.62e-06	-0.331967	0.647	0.84	0.0222243
Eif2s1	1.64e-06	0.370057	0.482	0.258	0.0225045
Lyl1	1.66e-06	-0.365751	0.129	0.383	0.0227985
Eef1b2	1.68e-06	-0.396799	0.741	0.886	0.0230804
Gnai2	1.84e-06	-0.330446	0.765	0.912	0.0252111
Gabarap	1.85e-06	0.308434	0.965	0.941	0.0252939
Gm26740	1.87e-06	-0.363973	0.094	0.317	0.0256496
Atp6ap2	1.93e-06	0.404327	0.753	0.504	0.0264073
Slc16a10	1.96e-06	0.353244	0.306	0.102	0.0268392
2011-09-01	2.14e-06	-0.297112	0.482	0.742	0.0293629
Mindy1	2.18e-06	0.419704	0.388	0.175	0.0298163
Ahcyl2	2.18e-06	-0.40996	0.224	0.485	0.0299173
Rhob	2.19e-06	0.682124	0.694	0.59	0.0300207
Tgfb1	2.26e-06	0.455328	0.776	0.646	0.0309575
Lilr4b	2.35e-06	0.441627	0.847	0.748	0.032209
Ubl3	2.37e-06	-0.376628	0.471	0.705	0.0324173
Trim25	2.37e-06	0.504578	0.682	0.492	0.0325258
Mapk14	2.41e-06	-0.419653	0.2	0.393	0.0329882
Nsa2	2.42e-06	-0.402994	0.353	0.586	0.0331414
Plbd2	2.52e-06	0.359343	0.376	0.188	0.0344901
Gna12	2.53e-06	0.377983	0.353	0.149	0.0346669
Mfsd11	2.65e-06	0.306579	0.282	0.098	0.0362569
Espn	2.71e-06	-0.331332	0.059	0.276	0.0370645
Scpep1	2.75e-06	0.403735	0.4	0.204	0.0377241
Srm	2.9e-06	0.339666	0.329	0.144	0.0397472
Tgfbi	2.97e-06	-0.432006	0.471	0.741	0.0407555
Lamtor3	2.99e-06	0.385711	0.506	0.308	0.0409715
Stxbp6	3.01e-06	-0.353596	0.094	0.309	0.0412507
Junb	3.18e-06	-0.32599	0.988	0.99	0.0436316
Higd2a	3.23e-06	-0.406049	0.318	0.55	0.0442031
Txnrd1	3.23e-06	0.381194	0.412	0.225	0.0442307
Cyb5a	3.41e-06	0.580995	0.671	0.552	0.0467381
Odc1	3.46e-06	0.361741	0.424	0.192	0.0474704
Abcc1	3.54e-06	0.331404	0.365	0.175	0.0484452
Rab11fip1	3.54e-06	-0.429019	0.176	0.413	0.0484919
Mfsd1	3.6e-06	0.352314	0.6	0.337	0.0493237
Areg	3.62e-06	-0.767873	0.153	0.365	0.0495566
Tep1	3.77e-06	-0.389285	0.341	0.593	0.0516929
Atp5b	3.78e-06	0.383191	0.859	0.802	0.0518269
Hopx	3.9e-06	-0.360309	0.082	0.307	0.0533927
Ankrd44	4.03e-06	-0.311834	0.094	0.33	0.0552378
Mien1	4.09e-06	0.332212	0.682	0.448	0.0561067
Ppp2r5c	4.15e-06	-0.327977	0.259	0.539	0.0568742
Mxd4	4.16e-06	-0.363024	0.153	0.39	0.0570514
Wwp1	4.31e-06	0.391937	0.471	0.22	0.0590824
Sypl	4.33e-06	0.395657	0.459	0.257	0.0593106
Prkd3	4.41e-06	-0.374062	0.153	0.384	0.0604272
Rbpj	4.6e-06	-0.354987	0.635	0.833	0.0630198
Ssh2	4.6e-06	-0.330622	0.047	0.259	0.0630976
Ccl7	4.76e-06	1.30516	0.541	0.543	0.0652117
Ppia	5.06e-06	0.311328	0.965	0.983	0.0693159
Eif5	5.11e-06	0.387409	0.8	0.631	0.0700367
Ccl24	5.25e-06	0.910211	0.659	0.612	0.0719354
Tmem65	5.78e-06	0.326092	0.294	0.112	0.0792553
Ezr	6.12e-06	-0.457701	0.353	0.594	0.0838143
Eef1g	6.18e-06	0.376206	0.906	0.831	0.0847322
Coro1a	6.52e-06	-0.339288	0.753	0.917	0.0893984
H2-D1	6.69e-06	0.311347	0.988	0.987	0.0916127
Nhp2	7.17e-06	0.367718	0.682	0.48	0.0981812
Hspd1	7.18e-06	0.379295	0.576	0.356	0.0983643
Ms4a6c	7.32e-06	0.382427	0.282	0.1	0.100243
Asah1	7.32e-06	0.419942	0.671	0.507	0.100259
Ncl	7.36e-06	0.327075	0.788	0.61	0.100876
Myo5a	7.53e-06	0.403645	0.412	0.238	0.103115
Arhgap10	7.62e-06	0.348685	0.318	0.132	0.104457
Mrps28	7.86e-06	0.389576	0.471	0.286	0.10767
Fam69a	7.88e-06	-0.315379	0.106	0.278	0.107955
Aes	8.44e-06	-0.401092	0.353	0.616	0.115592
Wipf1	8.76e-06	-0.358726	0.247	0.515	0.120068
Ryr1	8.87e-06	-0.358465	0.294	0.552	0.121525
Degs1	9.17e-06	0.382546	0.612	0.442	0.125665
Phb2	9.36e-06	0.313526	0.682	0.499	0.128258
Pfdn5	1.06e-05	-0.334369	0.847	0.926	0.144787
Taldo1	1.09e-05	0.393654	0.718	0.599	0.149799
Gramd4	1.09e-05	-0.306073	0.129	0.349	0.149945
Glipr2	1.1e-05	-0.363779	0.165	0.379	0.150291
Tspo	1.27e-05	-0.327451	0.765	0.897	0.174127
Hspe1	1.34e-05	0.318294	0.894	0.765	0.183622
Ndufs4	1.35e-05	0.316615	0.565	0.342	0.185159
St6galnac4	1.37e-05	0.285023	0.282	0.093	0.187371
Glmp	1.39e-05	0.315284	0.424	0.24	0.191104
Trappc5	1.4e-05	-0.267317	0.071	0.253	0.191884
1110004F10Rik	1.43e-05	0.376999	0.588	0.418	0.195367
Itgb2	1.47e-05	0.340983	0.882	0.745	0.201794
Gng12	1.49e-05	0.267516	0.4	0.166	0.203558
Purb	1.51e-05	-0.399792	0.318	0.536	0.206498
Bscl2	1.53e-05	-0.313432	0.129	0.313	0.209997
M6pr	1.57e-05	0.363475	0.682	0.567	0.215621
Hspa5	1.61e-05	0.421437	0.894	0.814	0.220964
Mt2	1.62e-05	0.876539	0.529	0.34	0.222516
Sf3b4	1.68e-05	0.328194	0.4	0.222	0.229893
Ap2m1	1.74e-05	0.372096	0.741	0.628	0.238034
Rasa1	1.79e-05	0.298378	0.341	0.153	0.245687
Taok3	1.82e-05	-0.324606	0.329	0.587	0.249919
Timm10	1.84e-05	0.352684	0.388	0.206	0.251473
Borcs6	1.98e-05	-0.340362	0.188	0.43	0.271736
Klf2	1.99e-05	-0.272702	0.894	0.957	0.273157
Cers2	2.04e-05	0.382665	0.553	0.388	0.279321
Eif3f	2.24e-05	-0.363912	0.753	0.883	0.30681
Atp5g1	2.25e-05	0.297	0.835	0.718	0.308934
Erp29	2.35e-05	-0.291315	0.706	0.854	0.322678
Elovl5	2.51e-05	-0.344709	0.165	0.369	0.343269
Gm16286	2.56e-05	0.318971	0.541	0.332	0.35136
Anxa3	2.67e-05	0.346395	0.482	0.282	0.365677
Dbnl	2.69e-05	-0.304916	0.306	0.538	0.368987
Lemd2	2.81e-05	-0.303799	0.2	0.41	0.384999
Gars	2.82e-05	0.311391	0.353	0.174	0.386737
Fam111a	2.83e-05	-0.325779	0.365	0.552	0.387322
Fmnl1	2.83e-05	-0.27733	0.176	0.391	0.387645
Itch	2.86e-05	-0.323632	0.2	0.405	0.39219
Tmbim1	2.88e-05	0.33427	0.435	0.257	0.393983
Tspan3	2.93e-05	0.436455	0.529	0.364	0.400863
Sidt2	2.93e-05	-0.308773	0.165	0.42	0.401631
Hint1	3.01e-05	0.357047	0.882	0.865	0.412493
C1qbp	3.01e-05	0.415892	0.541	0.398	0.412746
H3f3a	3.14e-05	-0.271615	0.894	0.972	0.429688
Grk2	3.26e-05	-0.348324	0.306	0.538	0.446935
Slc20a1	3.34e-05	-0.312388	0.176	0.457	0.457016
Cxcl2	3.39e-05	0.667952	0.953	0.866	0.464694
Eef2	3.43e-05	-0.267008	0.882	0.954	0.470084
Sft2d1	3.49e-05	0.339628	0.529	0.314	0.47835
Glul	3.56e-05	0.747157	0.471	0.369	0.487721
Cd81	3.59e-05	-0.384717	0.624	0.822	0.491989
Samhd1	3.6e-05	-0.278615	0.6	0.806	0.492772
Hexb	3.63e-05	0.328129	0.365	0.199	0.498051
Ccnd3	3.68e-05	-0.288137	0.094	0.321	0.50368
Cbfa2t3	3.68e-05	-0.333352	0.212	0.419	0.504841
Slc6a6	3.77e-05	0.337634	0.729	0.613	0.516616
Ndufb2	3.85e-05	0.352348	0.694	0.586	0.52815
Txnip	3.87e-05	-0.42322	0.388	0.626	0.530709
Plcg2	4e-05	-0.335855	0.129	0.31	0.547479
Stk24	4.03e-05	-0.328124	0.2	0.421	0.552404
Man1c1	4.08e-05	0.273722	0.376	0.185	0.558905
Cxcr4	4.19e-05	0.477107	0.424	0.211	0.574223
Gabarapl1	4.39e-05	0.270491	0.341	0.17	0.600851
Selplg	4.46e-05	-0.306023	0.365	0.595	0.611333
Slc27a1	4.61e-05	0.352156	0.388	0.171	0.631861
Sub1	4.63e-05	-0.275615	0.859	0.941	0.634683
Neurl3	4.96e-05	-0.33315	0.118	0.304	0.679437
Itga4	4.99e-05	-0.269558	0.153	0.377	0.68362
Mtmr10	5.09e-05	0.307687	0.259	0.107	0.696958
St3gal5	5.23e-05	-0.295853	0.188	0.411	0.716978
Snx3	5.27e-05	0.347262	0.812	0.738	0.722439
Plxdc2	5.39e-05	-0.261861	0.082	0.258	0.738517
Pik3r6	5.39e-05	-0.308391	0.129	0.315	0.739181
Ptpre	5.44e-05	-0.298562	0.412	0.609	0.744825
Rrp15	5.61e-05	0.268259	0.329	0.138	0.768784
Atf3	5.84e-05	0.374634	0.882	0.789	0.800422
Far1	5.98e-05	-0.289296	0.306	0.527	0.819363
Serf2	5.99e-05	-0.263883	0.976	0.982	0.820939
Rnd3	6.03e-05	-0.296915	0.082	0.252	0.825633
Plekhm2	6.12e-05	0.378059	0.271	0.132	0.837927
Cytip	6.23e-05	-0.319441	0.341	0.564	0.853506
Pdxk	6.39e-05	0.341895	0.388	0.225	0.876243
Eif3j1	6.4e-05	0.322243	0.694	0.512	0.876334
Cysltr1	6.43e-05	-0.324631	0.153	0.342	0.881412
Ctsc	6.76e-05	-0.337044	0.694	0.851	0.926772
Abcg1	6.77e-05	0.397567	0.412	0.211	0.927096
Vapa	6.84e-05	0.31251	0.718	0.573	0.936751
Rragc	7.03e-05	0.281611	0.506	0.333	0.963084
Bri3bp	7.04e-05	-0.287012	0.106	0.273	0.964636
Vps35	7.13e-05	0.376896	0.494	0.323	0.977529
Comt	7.16e-05	-0.327534	0.329	0.529	0.981327
Lrmp	7.2e-05	-0.298457	0.2	0.387	0.985962
Dpysl2	7.22e-05	-0.325801	0.165	0.398	0.98975
Med8	7.28e-05	0.292401	0.365	0.213	0.997014
Uvrag	7.33e-05	-0.340045	0.106	0.33	1
Il1rn	7.37e-05	0.678086	0.565	0.443	1
Rap2b	7.81e-05	0.381391	0.353	0.202	1
Daglb	7.86e-05	0.300984	0.624	0.484	1
Arf3	7.92e-05	-0.358125	0.329	0.533	1
Pgap2	8.16e-05	0.263354	0.306	0.143	1
Tnfaip3	8.18e-05	-0.330292	0.529	0.736	1
Slc7a8	8.22e-05	0.404678	0.341	0.175	1
Mafg	9.08e-05	0.371722	0.424	0.244	1
Stk10	9.18e-05	-0.275022	0.094	0.273	1
Akr1b3	9.23e-05	0.535761	0.565	0.481	1
Lrrc59	9.23e-05	0.381757	0.412	0.275	1
Snrpa1	9.26e-05	0.330621	0.412	0.245	1
Mbnl1	9.48e-05	-0.30417	0.765	0.885	1
Rexo2	9.86e-05	0.350165	0.694	0.598	1
Rab1a	9.96e-05	0.287328	0.659	0.516	1
Cass4	0.000100241	-0.279241	0.082	0.258	1
Map4k4	0.000100659	-0.323986	0.118	0.29	1
Cd37	0.000102139	-0.336788	0.4	0.599	1
Hspa9	0.000106921	0.333916	0.588	0.418	1
Card19	0.000109259	0.43921	0.671	0.577	1
Arrb1	0.000109914	-0.289536	0.141	0.331	1
Rasgrp4	0.000110359	-0.279267	0.071	0.253	1
Rnf141	0.000110979	-0.312551	0.176	0.364	1
Psmd1	0.00011351	0.252446	0.447	0.259	1
Actn4	0.000119022	0.321526	0.576	0.381	1
Mbp	0.000120063	-0.307133	0.176	0.378	1
Serp1	0.00012369	-0.345903	0.706	0.797	1
Rraga	0.00012472	0.294151	0.412	0.212	1
Syncrip	0.000124911	0.284754	0.506	0.33	1
Ccdc12	0.000126133	-0.306402	0.482	0.658	1
Svil	0.000127256	-0.281871	0.129	0.282	1
Dnmt3a	0.000128203	0.274886	0.494	0.319	1
Dnase1l1	0.000131514	0.282995	0.329	0.179	1
Klf3	0.000134186	-0.280994	0.353	0.527	1
Mt1	0.000135294	0.624327	0.965	0.971	1
Dock8	0.000135594	-0.296366	0.224	0.406	1
Hprt	0.000136288	0.311182	0.576	0.432	1
Cct3	0.00013802	0.26956	0.6	0.397	1
Gpsm3	0.000138716	-0.271075	0.388	0.589	1
Tcp11l2	0.000142487	-0.303329	0.106	0.28	1
Arhgap26	0.000148651	-0.250964	0.106	0.291	1
Adrm1	0.00014879	0.275785	0.424	0.264	1
Dpy30	0.000160209	0.344975	0.424	0.272	1
Lst1	0.000161434	0.347484	0.435	0.266	1
Arhgap9	0.000162534	-0.316128	0.224	0.39	1
Sh2d1b1	0.000163842	-0.274643	0.141	0.294	1
Vma21	0.000163876	0.347033	0.494	0.388	1
Tpp1	0.000165249	0.352249	0.518	0.388	1
Cebpa	0.000169023	0.358874	0.459	0.326	1
Cd151	0.000173057	0.289724	0.282	0.137	1
4931406C07Rik	0.000173194	0.344751	0.376	0.208	1
Gusb	0.000179133	0.294561	0.565	0.404	1
Snx27	0.000179968	0.304721	0.341	0.167	1
Dhrs3	0.000180671	0.32305	0.824	0.679	1
Glud1	0.000181829	-0.302149	0.624	0.811	1
Eps8	0.000183188	-0.304596	0.318	0.561	1
Neu1	0.000185611	0.290806	0.459	0.254	1
Ankrd12	0.000191544	0.297356	0.353	0.206	1
Dcstamp	0.000192447	0.480912	0.341	0.262	1
Ebna1bp2	0.000193668	0.310853	0.459	0.313	1
Rbm7	0.000195937	0.398697	0.506	0.352	1
Ptpro	0.000201594	-0.351235	0.176	0.37	1
Park7	0.000209012	0.28691	0.694	0.525	1
Sf3b6	0.000211009	-0.326832	0.518	0.695	1
Atp1a3	0.0002125	-0.272319	0.118	0.268	1
Cd86	0.000216737	0.313864	0.506	0.331	1
Macf1	0.00022271	-0.256301	0.129	0.331	1
Pgls	0.000226201	-0.28649	0.541	0.716	1
Lilra6	0.000229717	-0.319679	0.118	0.301	1
Cd53	0.000232625	0.326131	0.894	0.857	1
Tpm4	0.000232645	0.31988	0.753	0.645	1
Reep5	0.000242275	0.286249	0.871	0.793	1
Trps1	0.000246289	-0.286101	0.282	0.502	1
Ctsh	0.000251328	-0.31243	0.729	0.844	1
Nars	0.000251954	0.290828	0.529	0.336	1
P2rx4	0.000256082	0.329221	0.553	0.401	1
Spg21	0.000256663	0.311821	0.624	0.453	1
Myo1g	0.000260329	-0.278407	0.259	0.458	1
Pak1ip1	0.000272847	0.307606	0.4	0.241	1
Nrp2	0.000275527	0.258265	0.506	0.3	1
Abca1	0.000278167	0.410632	0.271	0.138	1
Asap1	0.000280737	-0.327712	0.318	0.513	1
Psmb7	0.00028218	0.293043	0.6	0.453	1
Snu13	0.000287052	0.287761	0.659	0.562	1
Calr	0.000303704	0.359849	0.859	0.82	1
Tmem147	0.000305836	0.269683	0.506	0.326	1
Icam1	0.000310662	-0.475103	0.365	0.577	1
Armc8	0.000314488	-0.315345	0.259	0.438	1
Smc4	0.000317503	-0.256386	0.106	0.267	1
Rarg	0.000319652	-0.260725	0.094	0.269	1
Selenos	0.000326346	0.311562	0.635	0.494	1
Tmed10	0.00032898	0.264198	0.812	0.702	1
Ywhae	0.000331618	0.281885	0.812	0.718	1
Tcirg1	0.000331642	0.312069	0.435	0.235	1
Myl12a	0.000335041	0.287812	0.882	0.845	1
Rilpl2	0.000337903	0.359429	0.541	0.414	1
Eif1a	0.000340107	0.312914	0.424	0.308	1
Fam50a	0.000348177	0.435619	0.388	0.258	1
Pebp1	0.00036957	0.272707	0.624	0.473	1
Spop	0.000379512	-0.294599	0.353	0.519	1
Tnfrsf21	0.000379925	-0.284666	0.247	0.414	1
Rnf149	0.000382307	0.292519	0.518	0.35	1
Mrpl12	0.000393154	0.283829	0.506	0.338	1
Stap1	0.00040659	0.327659	0.412	0.269	1
Nop58	0.000419648	0.357063	0.306	0.201	1
Lyn	0.000447444	-0.339475	0.365	0.547	1
Ccl2	0.000465133	0.961786	0.718	0.655	1
Kpna2	0.000479262	0.301751	0.282	0.153	1
St13	0.000480085	0.251881	0.741	0.593	1
Cltb	0.000481182	0.305769	0.365	0.248	1
Eif6	0.000488748	0.264893	0.612	0.467	1
Rab7	0.000490429	0.280944	0.729	0.628	1
Nfil3	0.000492875	-0.297289	0.294	0.439	1
Rp2	0.000503983	-0.291865	0.176	0.347	1
Actg1	0.000504784	-0.296568	1	0.992	1
Gnl3	0.000529401	0.312259	0.365	0.213	1
Psma7	0.000544002	-0.297291	0.788	0.891	1
Ikzf1	0.000546862	-0.272555	0.294	0.494	1
Akt1	0.000551059	-0.295294	0.353	0.526	1
Tlnrd1	0.000552006	0.258655	0.306	0.152	1
Uqcrb	0.000552496	0.299408	0.859	0.844	1
Ilf2	0.000559198	0.295637	0.271	0.125	1
Vsir	0.000561983	-0.261064	0.482	0.683	1
Sqor	0.000599793	-0.253315	0.165	0.312	1
Clic4	0.0006003	0.256235	0.459	0.321	1
Ppp1r21	0.00060696	-0.263866	0.165	0.308	1
Mdfic	0.000633973	0.28672	0.365	0.223	1
Adam8	0.00064	0.349296	0.659	0.539	1
Csf1r	0.000649926	0.288828	0.788	0.734	1
Rhoh	0.000652096	-0.259989	0.129	0.254	1
Raph1	0.000679179	-0.314458	0.353	0.524	1
Ccl4	0.000695302	1.33484	0.271	0.186	1
Themis2	0.000717432	-0.261625	0.153	0.301	1
Rala	0.000766779	0.341163	0.353	0.239	1
Anxa2	0.000778439	0.308542	0.941	0.937	1
Tacc1	0.000779131	-0.282782	0.376	0.575	1
Cxcl1	0.000780621	0.736244	0.306	0.225	1
Tmem160	0.00080445	-0.266829	0.553	0.719	1
Dnajb11	0.000807391	0.285254	0.447	0.299	1
Hacd4	0.000808304	-0.282671	0.141	0.308	1
Uqcc3	0.000811494	-0.25476	0.318	0.499	1
Clta	0.000817364	0.281914	0.906	0.888	1
4930523C07Rik	0.000836233	-0.250405	0.106	0.257	1
Esyt1	0.000845007	-0.27391	0.306	0.48	1
Tmbim6	0.000862852	0.339791	0.812	0.806	1
Cycs	0.000863905	0.281051	0.753	0.659	1
Zfp36l1	0.000864238	0.274678	0.518	0.336	1
Lmo1	0.000907626	-0.276203	0.094	0.254	1
Stx12	0.000915889	0.261287	0.282	0.152	1
Hnrnpll	0.000939809	0.251683	0.306	0.17	1
Nt5c	0.0009442	-0.32596	0.482	0.577	1
Slfn2	0.000945693	0.346452	0.753	0.639	1
2510039O18Rik	0.000946943	0.27104	0.4	0.254	1
2610001J05Rik	0.000948159	0.252686	0.6	0.448	1
Irf4	0.000955543	-0.322057	0.224	0.436	1
Comtd1	0.000968106	0.26518	0.376	0.235	1
Ubb	0.00097659	0.257439	0.988	0.962	1
Nupr1	0.000976692	0.368637	0.294	0.178	1
Ier3	0.000982014	0.434206	0.529	0.401	1
Psme2	0.00100732	0.306019	0.682	0.593	1
Acp1	0.00100793	0.269408	0.376	0.238	1
Pdcl3	0.00101373	0.382043	0.459	0.278	1
Sympk	0.0010213	0.29242	0.271	0.135	1
Rbfa	0.00102358	0.320687	0.376	0.25	1
Spcs2	0.00106573	0.385577	0.694	0.561	1
Plekho2	0.0010828	0.303736	0.718	0.598	1
Bin1	0.00112617	0.32517	0.424	0.299	1
Ndufb11	0.00114398	-0.300749	0.624	0.705	1
Dok2	0.00118601	-0.270887	0.729	0.842	1
Pura	0.0011862	0.328021	0.388	0.266	1
Birc3	0.00121587	-0.275288	0.212	0.395	1
Eif3k	0.00127841	-0.30287	0.776	0.84	1
Clec10a	0.00131368	0.294161	0.612	0.456	1
H2afz	0.00132093	-0.29239	0.847	0.916	1
Strap	0.00134859	0.321123	0.435	0.299	1
Avpi1	0.00139022	-0.308444	0.153	0.326	1
Ppp1r15a	0.00141509	-0.340188	0.424	0.594	1
Cd300lb	0.0014249	0.291115	0.459	0.284	1
5031425E22Rik	0.00145755	-0.250867	0.129	0.253	1
Cks2	0.00147741	-0.278164	0.153	0.307	1
Trappc6a	0.00150208	-0.252903	0.294	0.455	1
Tgif1	0.00150895	0.259628	0.506	0.354	1
Manf	0.00151892	0.41077	0.647	0.571	1
Stab1	0.0015276	0.344292	0.329	0.22	1
Slc38a1	0.0015397	-0.252843	0.212	0.368	1
Adam15	0.00158485	-0.310571	0.471	0.664	1
Fubp1	0.00176198	0.257413	0.506	0.335	1
Tmem234	0.00185527	-0.251211	0.376	0.508	1
Napa	0.00188437	0.258963	0.506	0.347	1
Mdm2	0.001901	0.391942	0.365	0.243	1
Ywhah	0.00191525	0.334913	0.729	0.673	1
Mrps18c	0.00193229	0.253038	0.529	0.39	1
Mpeg1	0.00204002	0.385606	0.741	0.672	1
Ddx39b	0.00211022	0.317142	0.529	0.419	1
Psmb2	0.00223819	0.266069	0.682	0.602	1
Lamtor5	0.00224551	0.278553	0.612	0.511	1
Pomp	0.00225078	0.254314	0.812	0.77	1
Zmiz1	0.00226645	0.305188	0.412	0.308	1
Eif4ebp2	0.0023607	-0.270661	0.224	0.377	1
Furin	0.00254179	-0.35976	0.435	0.598	1
Slk	0.00256876	-0.271277	0.271	0.443	1
Ids	0.00261958	-0.262762	0.176	0.351	1
Psma6	0.00264571	0.358069	0.612	0.547	1
Hif1a	0.00266699	-0.251319	0.435	0.554	1
Gm12840	0.00293916	-0.408994	0.141	0.287	1
Ppp3ca	0.0030446	-0.250431	0.376	0.539	1
Uhrf2	0.00308964	0.27299	0.424	0.249	1
Fam120a	0.00312101	-0.275137	0.282	0.425	1
2009-09-01	0.00321293	-0.282606	0.518	0.687	1
Cast	0.00322582	-0.256406	0.318	0.456	1
Clec2d	0.00324847	0.287821	0.412	0.257	1
Hnrnpa3	0.00335846	0.266274	0.871	0.835	1
Gpcpd1	0.003364	-0.275008	0.282	0.416	1
Sirpa	0.00342627	0.282906	0.729	0.648	1
Hip1	0.00348444	0.261149	0.318	0.208	1
Set	0.00360619	0.253065	0.776	0.704	1
Ddx6	0.00368977	-0.290181	0.353	0.473	1
Cct8	0.00370275	0.258152	0.671	0.593	1
Phf23	0.00373019	0.255774	0.341	0.231	1
Tnfsf12	0.00374593	0.250089	0.447	0.347	1
Gfra2	0.00385376	-0.303535	0.224	0.388	1
Rassf5	0.00417024	-0.250485	0.188	0.332	1
U2surp	0.00417162	0.265406	0.341	0.222	1
Ppp1r15b	0.00424605	-0.258573	0.165	0.307	1
Gadd45b	0.0044149	-0.289747	0.494	0.66	1
Srsf2	0.00451433	0.285111	0.812	0.75	1
Mrpl23	0.00463329	0.273872	0.682	0.59	1
Sod1	0.00463562	-0.307712	0.435	0.562	1
Trappc2l	0.00465742	0.274513	0.541	0.456	1
Hivep2	0.00467896	-0.323314	0.318	0.457	1
Tmem50a	0.0047136	-0.27038	0.765	0.842	1
Srsf6	0.00471581	0.282818	0.647	0.557	1
Eif3a	0.00490251	0.286943	0.682	0.577	1
Atp6ap1	0.00494833	0.300623	0.682	0.599	1
Cmpk1	0.00506023	0.290581	0.694	0.682	1
Foxp1	0.00511355	-0.255674	0.353	0.502	1
Snx5	0.00520062	0.268743	0.788	0.739	1
Eif2s2	0.00524814	0.274658	0.729	0.697	1
Pdia6	0.0054996	0.275551	0.812	0.702	1
Tmem176a	0.00558048	-0.295513	0.424	0.562	1
Trib1	0.0056898	-0.29365	0.247	0.418	1
Sar1b	0.00576014	0.262802	0.424	0.29	1
Selenop	0.0060907	0.334682	0.8	0.844	1
Psmd7	0.00631467	0.285495	0.471	0.387	1
Psma5	0.00657322	0.279173	0.576	0.479	1
Tmed5	0.00667118	0.267586	0.529	0.432	1
Erh	0.006938	0.272428	0.659	0.559	1
Usp50	0.00775306	0.306484	0.647	0.557	1
Tm2d1	0.0077856	0.252206	0.424	0.31	1
Itm2b	0.00811414	0.278084	0.941	0.972	1
Slc25a5	0.00819238	0.269495	0.871	0.867	1
Iqgap1	0.00841657	0.252183	0.894	0.9	1
Ndufab1	0.00848514	0.30131	0.576	0.502	1
Snx6	0.00878271	0.271418	0.4	0.3	1
Nr4a3	0.00933993	-0.271713	0.188	0.328	1
Fkbp2	0.0111722	0.29917	0.718	0.631	1
Sbno2	0.0122435	-0.270271	0.212	0.347	1
Timp2	0.0124053	0.299358	0.729	0.743	1
Map3k8	0.0146717	0.253729	0.353	0.24	1
S100a4	0.0149522	-0.292451	0.788	0.908	1
Cmtm3	0.0183021	0.25419	0.553	0.488	1
Sptssa	0.0188555	0.276982	0.471	0.416	1
Camk1	0.0221333	0.25848	0.341	0.271	1
Picalm	0.0222096	0.309661	0.6	0.548	1
Serinc3	0.0230708	-0.254769	0.624	0.724	1
Ccnd2	0.0265593	-0.361376	0.188	0.287	1
Malt1	0.027002	0.347907	0.306	0.285	1
Ctss	0.0350567	0.348082	0.953	0.964	1
Gns	0.0357109	0.2542	0.506	0.448	1
Vmp1	0.0374294	0.275634	0.494	0.43	1
Neat1	0.04254	0.271222	0.906	0.911	1
Psma2	0.0555255	0.264883	0.682	0.662	1
Tmed7	0.0583588	0.263346	0.4	0.34	1
Creld2	0.0598844	0.277633	0.341	0.272	1
Plaur	0.0600881	0.379742	0.588	0.575	1
Vim	0.216031	0.305214	0.882	0.92	1
Wfdc17	0.223175	0.574258	0.859	0.931	1
Id2	0.366598	0.335403	0.588	0.741	1
