# Supplementary material for: Role of Tim4 in the regulation of ABCA1+ adipose tissue macrophages and post-prandial cholesterol levels
Source: Nat Commun. 2021 Jul 21;12:4434. doi: 10.1038/s41467-021-24684-7 (PMC8295389; doi:10.1038/s41467-021-24684-7)
Supplement: Supplementary file 10 — Source Data [file 41467_2021_24684_MOESM10_ESM.xlsx]

## Sheet: 2c
% chimerism
Monocytes			Eosinophils			Macrophages
WT	Ccr2-/-		WT	Ccr2-/-		WT	Ccr2-/-
40	3.57		33.2	21.3		15.7	3.2
27.7	2.58		28.6	23.7		13.1	4.4
27.5	11.2		28.2	19.3		17.1	4.13
20.6	3.89		19.7	29		8.95	2.34
37.4	1.52		23.4	24.6		14.8	2.59
27.4	2.3		21.1	20.4		10.7	1.13
26.6	2.25		27.6	24.4		13.7	1.37
17.6	0.84		36.2			9.17	3.78
35.5	4.46		29.6	21.6		24.3	4.16
25.4			33.8	28.9		12.4	4.35
			22.6	16.6
17.8	2.56
23.6	0.8		16.4	34
33.8	2.15		21.9	35.7
17.5	1.61		27.1	34.7
14.3	2.19		18.7	30.7
	0.75		14.7	33.1

## Sheet: 2d
% chimerism
Tim4+ WT	Tim4+ Ccr2-/-	Tim4- WT	Tim4- Ccr2-/-	F4/80low WT	F4/80low Ccr2-/-
26.7601	4.67742	26.729	1.25806	100.312	11.194
15.7388	5.58065	25.0515	2.22581	107.904	13.9195
19.41	0.870968	30.0885	9	104.13	22.9396
8.45714	3.09677	17	4.16129	55.1429	16.0934
13.7647	1.25806	35.2549	1.93548	140.784	19.5003
17.7419	2.45161	29.0323	1.03226	161.29	8.92278
11.6667	2.09677	24.697	1.06452	66.4141	9.60415
7.02842	3	15.6331	2.16129	63.8243	14.8929
	7.16129	56.7114	3.19355	117.45	18.3647
15	3.74194	24.3796	2.06452	70.8029	10.3829
16.1927	4.97959	37.1101	2.97959	88.9908	13.3878
16.9231	5.22449	45.3441	2.81633	83.4008	7.46939
11.4706	6.77551	31.3072	2.32653	86.9281	13.4694
15.7143	5.22449	32.5714	1.22449	78.0952	10.9796
9.18033	8.12245	22.2541	3.22449	70.9016	11.5102

## Sheet: 2f
Number of macrophages			% Chimerism
CD	HFD		CD	HFD
506352	1188414		36.8243	85.1163
507486	954402		75.6345	57.9832
547222	1064176		59	101.111
210465	1171968		52.5773	73.7557
208408	1315812		65.1163	100.5
			42.5532	91.7949
			32.0939	107.246
290335	1.11021e+06		36.2791	52.3809
210895	1.09956e+06		31.0204	59.6004
127520	874621		57.8652	69.5049
56081.9	783475		67.9775

## Sheet: 2g
Fraction of TOTAL	CD	HFD
F4/80high Tim4+	0.289092	0.186488
F4/80high Tim4-	0.384781	0.377849
F4/80low CD11c+	0.0581687	0.187141
F4/80low CD11c-	0.267958	0.248521

## Sheet: 2h
Normalised chimerism
Tim4+ CD	Tim4+ HFD	Tim4- CD	Tim4- HFD	CD11c+ CD	CD11c+ HFD	CD11c- CD	CD11c- HFD
5.30405	15.907	36.1486	88.8372	69.2568	109.767	62.5	90.6977
32.335	16.5966	57.868	50.8403	119.289	84.8739	103.553	66.8067
20.05	19.9444	32.3	108.333	77.5	142.778	65.5	122.778
10	13.5747	54.1237	72.3982	100.515	92.7602	100.515	71.9457
16.2326	17.55	71.6279	117.5	107.907	125	93.4884	104
9.3617	14.2564	43.8298	88.2051	88.0851	119.487	62.1277	112.821
12.4549	16.0145	24.3682	92.7536	74.0072	136.957	50.1805	104.348
	10.8658		52.381		77.0563		66.6667
10.6202	8.2131	36.2791	51.3873	91.4729	87.4584	63.1008	66.0377
5.78231	14.3564	31.7007	64.7525	124.49	161.386	64.3537	122.772
0	10.8427	14.0449	64.6067	74.7191	102.809	121.91	78.6517

## Sheet: 2i
		Host											BM
F4/80low Cd11c+	CD	17463.7	10603.7	9247.65	920.231		30956.6	18002.9		24243	5024.86	6905.02	12924.4		9699.48	11512.4	68.9141	29976.1	13331.3		24557.9	6351.77	4920.18
	HFD	106123	459915	108078	68280.3	63592.7	186372	115006	165798		235416	253980	145342	354393	94523.6	110195	65379	165988	97383.8	161271		220587	268526
F4/80high Tim4-	CD	206448	231426	10571.6	224094	96569.2	86443.2	69855	62443.8	24335.9	289.868		99954.5	90812.7		104771	62247.4	36747.1	16974.1	19747.8	8422.35	106.546
	HFD	410240	398580	359568	59568*	371616	425256	277552	1228133.345*	278169	221735	220321	286848	197683	231940		261887	307233	233627	819707.6047*	107187	74311.2	172425
F4/80low CD11c-	CD	22921.2		15088.3	2370.17		120051	163113		136307	50011.9	54201.4	11502		8549.6	9709.87	2890.13	66514.9	173877		98365.8	26750.6	29522.5
	HFD	119910	600515	99573.9	54201.9	44731.9	343094	255980	189230		300840	332580	125123	400343	65756.3	66544.9	35182.4	325540	212958	239691		320394	376923
F4/80high Tim4+	CD	148896	94944	4750.8	162578	58858.8	60858	34927.5	32400.1	15088.3	145		10767.6	18824.2	571	16322.3	8215.7	7296.02	2778.32	3548.58	1497.57	20.1297
	HFD	248708	184836	349580	38982	264096	303996	51519.5	270189	63961.1	93093.5	63092	39613.3	33709.4	44627.4	0	40778.8	46913.4	9237.98	59706.2	6336.89	10656	13785.2
		EXPERIMENT 1						EXPERIMENT 2					EXPERIMENT 1						EXPERIMENT 2

## Sheet: 2j
%Ki67
Tim4+ CD	Tim4+ HFD	Tim4- CD	Tim4- HFD	F480low CD	F480low HFD
3.89	25.9	2.13	7.53	1.3	1.2
0.99	25.4	2.11	6.51	1.07	2.26
	14.3	4.82	5.75	0.91	1.45
2.62	10.5	2.65	5.29	1.52	1.79
2.15	15.3	6	5.34	9.46	1.38
	11.3		8.33		3.4
	14.7	6.38	13	6.67	11
10.7	8.07	5.83	8.6	6.11	5.07
1.92	10.8	6.94	9.91	12.6	7.19
2.3	8.92	5.21	8	10.6	5.2
2.15	7.71	6	9.84	9.46	6.97
	11.3		8.33		3.4

## Sheet: 3b
	Lysosome	Endocytosis	Fluid shear stress and atherosclerosis	Phagosome	Lysosome	Phagosome	PPAR signaling pathway	Oxidative phosphorylation
-LOG10(P)	11.9713	7.18369	3.94698	2.78901	10.9113	5.34735	1.99193	1.83439

## Sheet: 3d
LAMP2 MFI				Lysotracker MFI				LipidTox MFI
Tim4+	Tim4-	F480low		Tim4+	Tim4-	F480low		Tim4+	Tim4-	F480low
99805	67403	41476.5		15306	7443	2241		1873	938	1428
112375	77176	51235		15460	7821	2765		1525	783	1376
119175	82848	46597.5		15370	8172	2293		1113	601	1024
90657	61945	43728		15530	8375	2650
				14618	7905	2123		1608	1164	995
110389	64222	59110.5						1656	1213	1055
105264	60406	56560.5		12915	7502	1493		1944	1339	1226
109583	57081	63751.5		10078	5946	1815		1231	872	882
102247	54461	58129.5		8918	5174	1282
				8572	4406	1076
				11997	6768	1848

## Sheet: 5a
Cluster	1	2	3	4	5	6	7	8
number of DEGs	25	26	40	43	2	2	2	1

[truncated: 21 more sheets: 6b, 6c, 6d, 6e, 6f, 6g, 6h, 6i, 6j, 7a, 7b, 7d, 7f, 7g, 7h, S2d, S2e, S4, S5a, S5b …]
